# Supplementary material for: Signal peptide peptidase– and SPP-like 3–dependent shedding of α1,6-fucosyltransferase differentially affects core fucosylation
Source: J Biol Chem. 2026 Jan 29;302(3):111209. doi: 10.1016/j.jbc.2026.111209 (PMC12927314; doi:10.1016/j.jbc.2026.111209)
Supplement: Tables S1–S3 [file mmc2.xlsx]

## Sheet: Table S1
Supplementary Table S1 Quantitative N-glycoproteome profiles of secreted fraction from HEK293 WT, SPP KO, SPPL3 KO and DKO cells.
Peptide sequence	Annotated Sequence	Modifications	Uniprot ID	Protein name	# Missed Cleavages	Charge	DeltaScore	DeltaCn	Rank	Search Engine Rank	m/z [Da]	MH+ [Da]	Theo. MH+ [Da]	DeltaM [ppm]	Deltam/z [Da]	Matched Ions	Intensity	Activation Type	NCE [%]	MS Order	Isolation Interference [%]	Ion Inject Time [ms]	RT [min]	First Scan	Master Scan(s)	Spectrum File	|Log Prob|	Byonic Score	Delta Byonic Score	Delta Mod Score	PEP 2D	q-Value 2D	FDR 2D	Peptide Group FDR 2D	PEP 1D	q-Value 1D	FDR 1D	Peptide Group FDR 1D	Glycan Composition	Off by X	Position in Protein	# Protein Groups	Precursor Abundance	Apex RT [min]	Glycopeptide	Sample	Core Fuc by Glycodecipher	Protein_Fuc	Protein_glycan
DVPCDNVSSCPSSDTCCQLTSGEWGCCPIPEAVCCSDHQHCCPQGYTCVAEGQCQR	[R].DVPcDnVSScPSSDTccQLTSGEWGccPIPEAVccSDHQHccPQGYTcVAEGQcQR.[G]	C4(Carbamidomethyl); N6(HexNAc(1)); C10(Carbamidomethyl); C16(Carbamidomethyl); C17(Carbamidomethyl); C26(Carbamidomethyl); C27(Carbamidomethyl); C34(Carbamidomethyl); C35(Carbamidomethyl); C41(Carbamidomethyl); C42(Carbamidomethyl); C48(Carbamidomethyl); C54(Carbamidomethyl)	P28799	Progranulin OS=Homo sapiens OX=9606 GN=GRN PE=1 SV=2	0	5	1	0	1	1	1366.73	6829.61	6826.6	440.71	0.60171	0	1.72766e+06	HCD (High Energy Collision Dissociation)	30	MS2	74.0519	200	50.2808	15282	15264	240925_OE_KB_Media_WT1_HILIC.raw	25.12	1204.9	1171.2	1171.2	7.50444e-26	8.73018e-27	0	0	1.32582e-23	1.54155e-24	0	0	HexNAc(1)	1	363	1			DVPCDNVSSCPSSDTCCQLTSGEWGCCPIPEAVCCSDHQHCCPQGYTCVAEGQCQR_HexNAc(1)	WT1	Yes	P28799_No	P28799_HexNAc(1)
SPHNCTDCGPSHVLLDGQCLSQCPDGYFHQEGSCTECHPTCR	[K].SPHncTDcGPSHVLLDGQcLSQcPDGYFHQEGScTEcHPTcR.[Q]	N4(HexNAc(2)Hex(6)); C5(Carbamidomethyl); C8(Carbamidomethyl); C19(Carbamidomethyl); C23(Carbamidomethyl); C34(Carbamidomethyl); C37(Carbamidomethyl); C41(Carbamidomethyl)	Q86XX4	Extracellular matrix organizing protein FRAS1 OS=Homo sapiens OX=9606 GN=FRAS1 PE=1 SV=2	0	6	1	0	1	1	1057.41	6339.45	6339.45	0.51	0.00054	0	200150	HCD (High Energy Collision Dissociation)	30	MS2	2.48955	98.171	42.704	12626	12610	240925_OE_KB_Media_SPPKO2_HILIC.raw	24.68	1231.2	1147.3	1147.3	2.09827e-25	2.42781e-26	0	0	3.70705e-23	4.29956e-24	0	0	HexNAc(2)Hex(6)	0	725	1	3.57479e+06	42.71	SPHNCTDCGPSHVLLDGQCLSQCPDGYFHQEGSCTECHPTCR_HexNAc(2)Hex(6)	SPPKO2	Yes	Q86XX4_No	Q86XX4_HexNAc(2)Hex(6)
SPHNCTDCGPSHVLLDGQCLSQCPDGYFHQEGSCTECHPTCR	[K].SPHncTDcGPSHVLLDGQcLSQcPDGYFHQEGScTEcHPTcR.[Q]	N4(HexNAc(2)Hex(6)); C5(Carbamidomethyl); C8(Carbamidomethyl); C19(Carbamidomethyl); C23(Carbamidomethyl); C34(Carbamidomethyl); C37(Carbamidomethyl); C41(Carbamidomethyl)	Q86XX4	Extracellular matrix organizing protein FRAS1 OS=Homo sapiens OX=9606 GN=FRAS1 PE=1 SV=2	0	6	1	0	1	1	1057.42	6339.48	6339.45	4.43	0.00469	0	479619	HCD (High Energy Collision Dissociation)	30	MS2	92.7506	120.35	42.6469	12692	12675	240925_OE_KB_Media_SPPKO1_HILIC.raw	23.88	1199.4	1126.8	1126.8	1.32262e-24	1.52701e-25	0	0	2.33669e-22	2.70573e-23	0	0	HexNAc(2)Hex(6)	0	725	1	3.78559e+06	42.68	SPHNCTDCGPSHVLLDGQCLSQCPDGYFHQEGSCTECHPTCR_HexNAc(2)Hex(6)	SPPKO1	Yes	Q86XX4_No	Q86XX4_HexNAc(2)Hex(6)
SPHNCTDCGPSHVLLDGQCLSQCPDGYFHQEGSCTECHPTCR	[K].SPHncTDcGPSHVLLDGQcLSQcPDGYFHQEGScTEcHPTcR.[Q]	N4(HexNAc(2)Hex(6)); C5(Carbamidomethyl); C8(Carbamidomethyl); C19(Carbamidomethyl); C23(Carbamidomethyl); C34(Carbamidomethyl); C37(Carbamidomethyl); C41(Carbamidomethyl)	Q86XX4	Extracellular matrix organizing protein FRAS1 OS=Homo sapiens OX=9606 GN=FRAS1 PE=1 SV=2	0	6	1	0	1	1	1057.92	6342.47	6339.45	476.39	0.50334	0	2.30582e+06	HCD (High Energy Collision Dissociation)	30	MS2	80.9644	98.774	42.6623	12842	12824	240925_OE_KB_Media_SPPL3KO3_HILIC.raw	23.88	1166.2	1068.6	1068.6	1.32262e-24	1.55624e-25	0	0	2.33669e-22	2.75751e-23	0	0	HexNAc(2)Hex(6)	0	725	1			SPHNCTDCGPSHVLLDGQCLSQCPDGYFHQEGSCTECHPTCR_HexNAc(2)Hex(6)	SPPL3KO3	Yes	Q86XX4_No	Q86XX4_HexNAc(2)Hex(6)
NISSHTNIVFSNGELDPWSGGGVTK	[K].nISSHTNIVFSnGELDPWSGGGVTK.[D]	N1(HexNAc(2)Hex(5)); N12(Deamidated)	P42785	Lysosomal Pro-X carboxypeptidase OS=Homo sapiens OX=9606 GN=PRCP PE=1 SV=1	0	4	1	0	1	1	959.177	3833.69	3833.68	2.66	0.00255	0	2.62038e+06	HCD (High Energy Collision Dissociation)	30	MS2	36.8338	200	54.4169	16510	16487	240925_OE_KB_Media_SPPL3KO2_HILIC.raw	23.53	1176.6	943.2	203.8	2.94959e-24	3.64563e-25	0	0	5.21109e-22	6.40298e-23	0	0	HexNAc(2)Hex(5)	0	415	1	1.18731e+06	54.37	NISSHTNIVFSNGELDPWSGGGVTK_HexNAc(2)Hex(5)	SPPL3KO2	Yes	P42785_No	P42785_HexNAc(2)Hex(5)
MEQNECECPCECPLEVNECTGNLTNAENRNPSCEVHQEPVTYTAIDPGLQDALHQCVNSR	[R].MEQNEcEcPcEcPLEVNEcTGnLTNAENRNPScEVHQEPVTYTAIDPGLQDALHQcVNSR.[C]	C6(Carbamidomethyl); C8(Carbamidomethyl); C10(Carbamidomethyl); C12(Carbamidomethyl); C19(Carbamidomethyl); N22(HexNAc(2)Hex(5)); C33(Carbamidomethyl); C56(Carbamidomethyl)	Q5VU97	VWFA and cache domain-containing protein 1 OS=Homo sapiens OX=9606 GN=CACHD1 PE=1 SV=2	1	5	1	0	1	1	1659.1	8291.47	8290.42	126.62	0.20995	0	847889	HCD (High Energy Collision Dissociation)	30	MS2	72.0899	117.576	53.498	16079	16061	240925_OE_KB_Media_SPPKO3_HILIC.raw	23.35	1105.1	1073.5	107.8	4.50145e-24	4.93936e-25	0	0	7.95279e-22	8.70119e-23	0	0	HexNAc(2)Hex(5)	-1	964	1			MEQNECECPCECPLEVNECTGNLTNAENRNPSCEVHQEPVTYTAIDPGLQDALHQCVNSR_HexNAc(2)Hex(5)	SPPKO3		Q5VU97_No	Q5VU97_HexNAc(2)Hex(5)
DVPCDNVSSCPSSDTCCQLTSGEWGCCPIPEAVCCSDHQHCCPQGYTCVAEGQCQR	[R].DVPcDnVSScPSSDTccQLTSGEWGccPIPEAVccSDHQHccPQGYTcVAEGQcQR.[G]	C4(Carbamidomethyl); N6(HexNAc(1)); C10(Carbamidomethyl); C16(Carbamidomethyl); C17(Carbamidomethyl); C26(Carbamidomethyl); C27(Carbamidomethyl); C34(Carbamidomethyl); C35(Carbamidomethyl); C41(Carbamidomethyl); C42(Carbamidomethyl); C48(Carbamidomethyl); C54(Carbamidomethyl)	P28799	Progranulin OS=Homo sapiens OX=9606 GN=GRN PE=1 SV=2	0	5	1	0	1	1	1366.53	6828.63	6826.6	296.94	0.40542	0	1.23908e+06	HCD (High Energy Collision Dissociation)	30	MS2	54.2582	95.234	50.4181	15432	15412	240925_OE_KB_Media_WT2_HILIC.raw	23.33	1119.9	1116.3	1116.3	4.73032e-24	5.18052e-25	0	0	8.35713e-22	9.12943e-23	0	0	HexNAc(1)	1	363	1			DVPCDNVSSCPSSDTCCQLTSGEWGCCPIPEAVCCSDHQHCCPQGYTCVAEGQCQR_HexNAc(1)	WT2	Yes	P28799_No	P28799_HexNAc(1)
DVPCDNVSSCPSSDTCCQLTSGEWGCCPIPEAVCCSDHQHCCPQGYTCVAEGQCQR	[R].DVPcDnVSScPSSDTccQLTSGEWGccPIPEAVccSDHQHccPQGYTcVAEGQcQR.[G]	C4(Carbamidomethyl); N6(HexNAc(1)); C10(Carbamidomethyl); C16(Carbamidomethyl); C17(Carbamidomethyl); C26(Carbamidomethyl); C27(Carbamidomethyl); C34(Carbamidomethyl); C35(Carbamidomethyl); C41(Carbamidomethyl); C42(Carbamidomethyl); C48(Carbamidomethyl); C54(Carbamidomethyl)	P28799	Progranulin OS=Homo sapiens OX=9606 GN=GRN PE=1 SV=2	0	5	1	0	1	1	1366.33	6827.61	6826.6	147.63	0.20156	0	688461	HCD (High Energy Collision Dissociation)	30	MS2	71.4427	200	50.2629	14882	14860	240925_OE_KB_Media_SPPKO2_HILIC.raw	23.33	1104.5	1089	1089	4.73032e-24	5.13601e-25	0	0	8.35713e-22	9.0504e-23	0	0	HexNAc(1)	0	363	1	1.51416e+06	50.32	DVPCDNVSSCPSSDTCCQLTSGEWGCCPIPEAVCCSDHQHCCPQGYTCVAEGQCQR_HexNAc(1)	SPPKO2	Yes	P28799_No	P28799_HexNAc(1)
SPHNCTDCGPSHVLLDGQCLSQCPDGYFHQEGSCTECHPTCR	[K].SPHncTDcGPSHVLLDGQcLSQcPDGYFHQEGScTEcHPTcR.[Q]	N4(HexNAc(2)Hex(6)); C5(Carbamidomethyl); C8(Carbamidomethyl); C19(Carbamidomethyl); C23(Carbamidomethyl); C34(Carbamidomethyl); C37(Carbamidomethyl); C41(Carbamidomethyl)	Q86XX4	Extracellular matrix organizing protein FRAS1 OS=Homo sapiens OX=9606 GN=FRAS1 PE=1 SV=2	0	6	1	0	1	1	1057.75	6341.47	6339.45	318.46	0.33647	0	574200	HCD (High Energy Collision Dissociation)	30	MS2	77.7406	200	42.6585	12653	12629	240925_OE_KB_Media_DKO1_HILIC.raw	23.23	1187.6	1142.6	1142.6	5.90361e-24	6.49742e-25	0	0	1.043e-21	1.14674e-22	0	0	HexNAc(2)Hex(6)	0	725	1			SPHNCTDCGPSHVLLDGQCLSQCPDGYFHQEGSCTECHPTCR_HexNAc(2)Hex(6)	DKO1	Yes	Q86XX4_No	Q86XX4_HexNAc(2)Hex(6)
SPHNCTDCGPSHVLLDGQCLSQCPDGYFHQEGSCTECHPTCR	[K].SPHncTDcGPSHVLLDGQcLSQcPDGYFHQEGScTEcHPTcR.[Q]	N4(HexNAc(2)Hex(6)); C5(Carbamidomethyl); C8(Carbamidomethyl); C19(Carbamidomethyl); C23(Carbamidomethyl); C34(Carbamidomethyl); C37(Carbamidomethyl); C41(Carbamidomethyl)	Q86XX4	Extracellular matrix organizing protein FRAS1 OS=Homo sapiens OX=9606 GN=FRAS1 PE=1 SV=2	0	6	1	0	1	1	1057.42	6339.46	6339.45	1.66	0.00176	0	476246	HCD (High Energy Collision Dissociation)	30	MS2	42.8792	117.021	42.7447	12915	12899	240925_OE_KB_Media_SPPL3KO2_HILIC.raw	22.88	1147.8	1059.6	1059.6	1.32262e-23	1.5999e-24	0	0	2.33669e-21	2.8325e-22	0	0	HexNAc(2)Hex(6)	0	725	1	2.90711e+06	42.74	SPHNCTDCGPSHVLLDGQCLSQCPDGYFHQEGSCTECHPTCR_HexNAc(2)Hex(6)	SPPL3KO2	Yes	Q86XX4_No	Q86XX4_HexNAc(2)Hex(6)
SPHNCTDCGPSHVLLDGQCLSQCPDGYFHQEGSCTECHPTCR	[K].SPHncTDcGPSHVLLDGQcLSQcPDGYFHQEGScTEcHPTcR.[Q]	N4(HexNAc(2)Hex(5)); C5(Carbamidomethyl); C8(Carbamidomethyl); C19(Carbamidomethyl); C23(Carbamidomethyl); C34(Carbamidomethyl); C37(Carbamidomethyl); C41(Carbamidomethyl)	Q86XX4	Extracellular matrix organizing protein FRAS1 OS=Homo sapiens OX=9606 GN=FRAS1 PE=1 SV=2	0	6	1	0	1	1	1031.08	6181.42	6177.4	651.22	0.67047	0	1.24329e+06	HCD (High Energy Collision Dissociation)	30	MS2	81.0932	200	42.7977	12734	12717	240925_OE_KB_Media_SPPKO3_HILIC.raw	22.68	1127.3	1040.9	1040.9	2.09827e-23	2.49546e-24	0	0	3.70705e-21	4.40347e-22	0	0	HexNAc(2)Hex(5)	0	725	1			SPHNCTDCGPSHVLLDGQCLSQCPDGYFHQEGSCTECHPTCR_HexNAc(2)Hex(5)	SPPKO3	Yes	Q86XX4_No	Q86XX4_HexNAc(2)Hex(5)
TNSTFVQALVEHVKEECDR	[R].TnSTFVQALVEHVKEEcDR.[L]	N2(HexNAc(2)Hex(3)Fuc(1)); C17(Carbamidomethyl)	P07602	Prosaposin OS=Homo sapiens OX=9606 GN=PSAP PE=1 SV=2	1	4	1	0	1	1	825.871	3300.46	3300.46	1.59	0.00131	0	1.01043e+06	HCD (High Energy Collision Dissociation)	30	MS2	0	200	55.1264	16598	16578	240925_OE_KB_Media_SPPKO3_HILIC.raw	22.56	1145.6	748.8	748.8	2.77039e-23	3.08278e-24	0	0	4.8945e-21	5.41815e-22	0	0	HexNAc(2)Hex(3)Fuc(1)	0	214	1	1.26789e+06	55.08	TNSTFVQALVEHVKEECDR_HexNAc(2)Hex(3)Fuc(1)	SPPKO3	Yes	P07602_Yes	P07602_HexNAc(2)Hex(3)Fuc(1)
TNSTFVQALVEHVKEECDR	[R].TnSTFVQALVEHVKEEcDR.[L]	N2(HexNAc(2)Hex(3)Fuc(1)); C17(Carbamidomethyl)	P07602	Prosaposin OS=Homo sapiens OX=9606 GN=PSAP PE=1 SV=2	1	4	1	0	1	1	825.871	3300.46	3300.46	1.07	0.00089	0	1.50212e+06	HCD (High Energy Collision Dissociation)	30	MS2	0	200	54.9944	16688	16668	240925_OE_KB_Media_SPPL3KO2_HILIC.raw	22.55	1138.2	779.5	779.5	2.81306e-23	3.13528e-24	0	0	4.96989e-21	5.51147e-22	0	0	HexNAc(2)Hex(3)Fuc(1)	0	214	1	1.93435e+06	54.97	TNSTFVQALVEHVKEECDR_HexNAc(2)Hex(3)Fuc(1)	SPPL3KO2	Yes	P07602_Yes	P07602_HexNAc(2)Hex(3)Fuc(1)
YVHNHNVYTNNENCSSPSWQAMHEPR	[K].YVHNHNVYTNNEncSSPSWQAMHEPR.[T]	N13(HexNAc(2)Hex(5)); C14(Carbamidomethyl)	Q8IWU6	Extracellular sulfatase Sulf-1 OS=Homo sapiens OX=9606 GN=SULF1 PE=1 SV=1	0	5	1	0	1	1	878.563	4388.79	4387.78	229.99	0.20183	0	1.00907e+06	HCD (High Energy Collision Dissociation)	30	MS2	23.5202	200	29.3163	8977	8957	240925_OE_KB_Media_WT2_HILIC.raw	22.41	1109.9	889.5	150.6	3.85858e-23	4.072e-24	0	0	6.81702e-21	7.17606e-22	0	0	HexNAc(2)Hex(5)	0	99	1			YVHNHNVYTNNENCSSPSWQAMHEPR_HexNAc(2)Hex(5)	WT2	Yes	Q8IWU6_No	Q8IWU6_HexNAc(2)Hex(5)
MEQNECECPCECPLEVNECTGNLTNAENRNPSCEVHQEPVTYTAIDPGLQDALHQCVNSR	[R].MEQNEcEcPcEcPLEVNEcTGnLTNAENRNPScEVHQEPVTYTAIDPGLQDALHQcVNSR.[C]	C6(Carbamidomethyl); C8(Carbamidomethyl); C10(Carbamidomethyl); C12(Carbamidomethyl); C19(Carbamidomethyl); N22(HexNAc(2)Hex(5)); C33(Carbamidomethyl); C56(Carbamidomethyl)	Q5VU97	VWFA and cache domain-containing protein 1 OS=Homo sapiens OX=9606 GN=CACHD1 PE=1 SV=2	1	5	1	0	1	1	1660.09	8296.45	8290.42	727.01	1.20544	0	2230502	HCD (High Energy Collision Dissociation)	30	MS2	80.2416	200	53.5333	16311	16290	240925_OE_KB_Media_WT1_HILIC.raw	22.35	1069.1	1023.7	87	4.50145e-23	4.41205e-24	0	0	7.95279e-21	7.78015e-22	0	0	HexNAc(2)Hex(5)	-1	964	1			MEQNECECPCECPLEVNECTGNLTNAENRNPSCEVHQEPVTYTAIDPGLQDALHQCVNSR_HexNAc(2)Hex(5)	WT1		Q5VU97_No	Q5VU97_HexNAc(2)Hex(5)
MEQNECECPCECPLEVNECTGNLTNAENRNPSCEVHQEPVTYTAIDPGLQDALHQCVNSR	[R].MEQNEcEcPcEcPLEVNEcTGnLTNAENRNPScEVHQEPVTYTAIDPGLQDALHQcVNSR.[C]	C6(Carbamidomethyl); C8(Carbamidomethyl); C10(Carbamidomethyl); C12(Carbamidomethyl); C19(Carbamidomethyl); N22(HexNAc(2)Hex(5)); C33(Carbamidomethyl); C56(Carbamidomethyl)	Q5VU97	VWFA and cache domain-containing protein 1 OS=Homo sapiens OX=9606 GN=CACHD1 PE=1 SV=2	1	5	1	0	1	1	1659.09	8291.44	8290.42	123.16	0.20421	0	1337833	HCD (High Energy Collision Dissociation)	30	MS2	28.5976	69.282	53.4872	15844	15824	240925_OE_KB_Media_DKO2_HILIC.raw	22.35	1052.3	1033.7	65.5	4.50145e-23	4.39569e-24	0	0	7.95279e-21	7.7511e-22	0	0	HexNAc(2)Hex(5)	-1	964	1			MEQNECECPCECPLEVNECTGNLTNAENRNPSCEVHQEPVTYTAIDPGLQDALHQCVNSR_HexNAc(2)Hex(5)	DKO2		Q5VU97_No	Q5VU97_HexNAc(2)Hex(5)
DVPCDNVSSCPSSDTCCQLTSGEWGCCPIPEAVCCSDHQHCCPQGYTCVAEGQCQR	[R].DVPcDnVSScPSSDTccQLTSGEWGccPIPEAVccSDHQHccPQGYTcVAEGQcQR.[G]	C4(Carbamidomethyl); N6(HexNAc(1)); C10(Carbamidomethyl); C16(Carbamidomethyl); C17(Carbamidomethyl); C26(Carbamidomethyl); C27(Carbamidomethyl); C34(Carbamidomethyl); C35(Carbamidomethyl); C41(Carbamidomethyl); C42(Carbamidomethyl); C48(Carbamidomethyl); C54(Carbamidomethyl)	P28799	Progranulin OS=Homo sapiens OX=9606 GN=GRN PE=1 SV=2	0	5	1	0	1	1	1366.73	6829.62	6826.6	442.5	0.60415	0	1203186	HCD (High Energy Collision Dissociation)	30	MS2	79.6533	200	50.3218	15223	15199	240925_OE_KB_Media_SPPL3KO2_HILIC.raw	22.33	1075	1005.8	1005.8	4.73032e-23	4.547e-24	0	0	8.35713e-21	8.01987e-22	0	0	HexNAc(1)	0	363	1			DVPCDNVSSCPSSDTCCQLTSGEWGCCPIPEAVCCSDHQHCCPQGYTCVAEGQCQR_HexNAc(1)	SPPL3KO2	Yes	P28799_No	P28799_HexNAc(1)
DVPCDNVSSCPSSDTCCQLTSGEWGCCPIPEAVCCSDHQHCCPQGYTCVAEGQCQR	[R].DVPcDnVSScPSSDTccQLTSGEWGccPIPEAVccSDHQHccPQGYTcVAEGQcQR.[G]	C4(Carbamidomethyl); N6(HexNAc(1)); C10(Carbamidomethyl); C16(Carbamidomethyl); C17(Carbamidomethyl); C26(Carbamidomethyl); C27(Carbamidomethyl); C34(Carbamidomethyl); C35(Carbamidomethyl); C41(Carbamidomethyl); C42(Carbamidomethyl); C48(Carbamidomethyl); C54(Carbamidomethyl)	P28799	Progranulin OS=Homo sapiens OX=9606 GN=GRN PE=1 SV=2	0	5	1	0	1	1	1366.93	6830.63	6826.6	590.2	0.80581	0	1.137e+06	HCD (High Energy Collision Dissociation)	30	MS2	80.3061	200	50.3793	15520	15497	240925_OE_KB_Media_WT3_HILIC.raw	22.12	1057.6	984.8	984.8	7.62002e-23	6.10135e-24	0	0	1.34624e-20	1.07463e-21	0	0	HexNAc(1)	0	363	1			DVPCDNVSSCPSSDTCCQLTSGEWGCCPIPEAVCCSDHQHCCPQGYTCVAEGQCQR_HexNAc(1)	WT3	Yes	P28799_No	P28799_HexNAc(1)
TMCPDQCSGHGTYLQESGSCTCDPNWTGPDCSNEICSVDCGSHGVCMGGTCR	[K].TMcPDQcSGHGTYLQESGScTcDPnWTGPDcSNEIcSVDcGSHGVcMGGTcR.[C]	C3(Carbamidomethyl); C7(Carbamidomethyl); C20(Carbamidomethyl); C22(Carbamidomethyl); N25(HexNAc(1)); C31(Carbamidomethyl); C36(Carbamidomethyl); C40(Carbamidomethyl); C46(Carbamidomethyl); C51(Carbamidomethyl)	Q9P273	Teneurin-3 OS=Homo sapiens OX=9606 GN=TENM3 PE=1 SV=3	0	2	1	0	1	1	1527.33	3053.65	6105.28	-499835	-1525.82	0	551474	HCD (High Energy Collision Dissociation)	30	MS2	29.9873	200	45.0186	13696	13671	240925_OE_KB_Media_WT1_HILIC.raw	22.1	1092.6	1011.9	235	7.96603e-23	7.17266e-24	0	0	1.40737e-20	1.26498e-21	0	0	HexNAc(1)	0	646	1			TMCPDQCSGHGTYLQESGSCTCDPNWTGPDCSNEICSVDCGSHGVCMGGTCR_HexNAc(1)	WT1		Q9P273_No	Q9P273_HexNAc(1)
YHYNCSLLDGTQLFTSHDYGAPQEATLGANK	[R].YHYncSLLDGTQLFTSHDYGAPQEATLGANK.[V]	N4(HexNAc(2)Hex(5)); C5(Carbamidomethyl)	Q96AY3	Peptidyl-prolyl cis-trans isomerase FKBP10 OS=Homo sapiens OX=9606 GN=FKBP10 PE=1 SV=1	0	2	1	0	1	1	1172.75	2344.49	4688.01	-499897	-1171.76	0	645057	HCD (High Energy Collision Dissociation)	30	MS2	53.6795	200	54.6182	16570	16540	240925_OE_KB_Media_SPPL3KO2_HILIC.raw	21.92	1071.4	780.3	732.9	1.21378e-22	1.06307e-23	0	0	2.1444e-20	1.87917e-21	0	0	HexNAc(2)Hex(5)	0	404	1			YHYNCSLLDGTQLFTSHDYGAPQEATLGANK_HexNAc(2)Hex(5)	SPPL3KO2		Q96AY3_No	Q96AY3_HexNAc(2)Hex(5)
TNSTFVQALVEHVKEECDR	[R].TnSTFVQALVEHVKEEcDR.[L]	N2(HexNAc(2)Hex(5)); C17(Carbamidomethyl)	P07602	Prosaposin OS=Homo sapiens OX=9606 GN=PSAP PE=1 SV=2	1	4	1	0	1	1	870.381	3478.5	3478.5	-0.21	-0.00018	0	1.07585e+06	HCD (High Energy Collision Dissociation)	30	MS2	20.0154	200	54.9327	16845	16816	240925_OE_KB_Media_WT2_HILIC.raw	21.76	1066.2	768.5	768.5	1.74628e-22	1.80262e-23	0	0	3.08518e-20	3.19212e-21	0	0	HexNAc(2)Hex(5)	0	214	1	3910080	54.91	TNSTFVQALVEHVKEECDR_HexNAc(2)Hex(5)	WT2	Yes	P07602_No	P07602_HexNAc(2)Hex(5)
DVPCDNVSSCPSSDTCCQLTSGEWGCCPIPEAVCCSDHQHCCPQGYTCVAEGQCQR	[R].DVPcDnVSScPSSDTccQLTSGEWGccPIPEAVccSDHQHccPQGYTcVAEGQcQR.[G]	C4(Carbamidomethyl); N6(HexNAc(1)); C10(Carbamidomethyl); C16(Carbamidomethyl); C17(Carbamidomethyl); C26(Carbamidomethyl); C27(Carbamidomethyl); C34(Carbamidomethyl); C35(Carbamidomethyl); C41(Carbamidomethyl); C42(Carbamidomethyl); C48(Carbamidomethyl); C54(Carbamidomethyl)	P28799	Progranulin OS=Homo sapiens OX=9606 GN=GRN PE=1 SV=2	0	5	1	0	1	1	1366.73	6829.61	6826.6	441.33	0.60256	0	1.97491e+06	HCD (High Energy Collision Dissociation)	30	MS2	73.3251	200	50.2749	14836	14819	240925_OE_KB_Media_DKO2_HILIC.raw	21.68	1092.4	1072.9	1072.9	2.11142e-22	2.10569e-23	0	0	3.73028e-20	3.73001e-21	0	0	HexNAc(1)	0	363	1			DVPCDNVSSCPSSDTCCQLTSGEWGCCPIPEAVCCSDHQHCCPQGYTCVAEGQCQR_HexNAc(1)	DKO2	Yes	P28799_No	P28799_HexNAc(1)
DVPCDNVSSCPSSDTCCQLTSGEWGCCPIPEAVCCSDHQHCCPQGYTCVAEGQCQR	[R].DVPcDnVSScPSSDTccQLTSGEWGccPIPEAVccSDHQHccPQGYTcVAEGQcQR.[G]	C4(Carbamidomethyl); N6(HexNAc(1)); C10(Carbamidomethyl); C16(Carbamidomethyl); C17(Carbamidomethyl); C26(Carbamidomethyl); C27(Carbamidomethyl); C34(Carbamidomethyl); C35(Carbamidomethyl); C41(Carbamidomethyl); C42(Carbamidomethyl); C48(Carbamidomethyl); C54(Carbamidomethyl)	P28799	Progranulin OS=Homo sapiens OX=9606 GN=GRN PE=1 SV=2	0	5	1	0	1	1	1366.13	6826.63	6826.6	4.04	0.00552	0	312481	HCD (High Energy Collision Dissociation)	30	MS2	34.3138	200	50.2683	14975	14956	240925_OE_KB_Media_SPPKO1_HILIC.raw	21.68	1084.7	1070	1070	2.11142e-22	2.11221e-23	0	0	3.73028e-20	3.74159e-21	0	0	HexNAc(1)	0	363	1	1.6591e+06	50.21	DVPCDNVSSCPSSDTCCQLTSGEWGCCPIPEAVCCSDHQHCCPQGYTCVAEGQCQR_HexNAc(1)	SPPKO1	Yes	P28799_No	P28799_HexNAc(1)
SPHNCTDCGPSHVLLDGQCLSQCPDGYFHQEGSCTECHPTCR	[K].SPHncTDcGPSHVLLDGQcLSQcPDGYFHQEGScTEcHPTcR.[Q]	N4(HexNAc(2)Hex(6)); C5(Carbamidomethyl); C8(Carbamidomethyl); C19(Carbamidomethyl); C23(Carbamidomethyl); C34(Carbamidomethyl); C37(Carbamidomethyl); C41(Carbamidomethyl)	Q86XX4	Extracellular matrix organizing protein FRAS1 OS=Homo sapiens OX=9606 GN=FRAS1 PE=1 SV=2	0	6	1	0	1	1	1057.42	6339.48	6339.45	4.32	0.00456	0	177765	HCD (High Energy Collision Dissociation)	30	MS2	3.19638	94.206	42.6193	12726	12707	240925_OE_KB_Media_DKO3_HILIC.raw	21.67	1057.1	983.5	983.5	2.13059e-22	2.14502e-23	0	0	3.76415e-20	3.79981e-21	0	0	HexNAc(2)Hex(6)	0	725	1	3339081	42.65	SPHNCTDCGPSHVLLDGQCLSQCPDGYFHQEGSCTECHPTCR_HexNAc(2)Hex(6)	DKO3	Yes	Q86XX4_No	Q86XX4_HexNAc(2)Hex(6)
YVHNHNTYTNNENCSSPSWQAQHESR	[K].YVHNHNTYTNNEncSSPSWQAQHESR.[T]	N13(HexNAc(2)Hex(8)); C14(Carbamidomethyl)	Q8IWU5	Extracellular sulfatase Sulf-2 OS=Homo sapiens OX=9606 GN=SULF2 PE=1 SV=1	0	5	1	0	1	1	973.391	4862.93	4862.91	2.64	0.00257	0	583735	HCD (High Energy Collision Dissociation)	30	MS2	10.4036	200	19.5388	5717	5699	240925_OE_KB_Media_SPPL3KO3_HILIC.raw	21.62	1068.8	846.3	161.1	2.39531e-22	2.45395e-23	0	0	4.23184e-20	4.33637e-21	0	0	HexNAc(2)Hex(8)	0	100	1	1.57506e+06	19.53	YVHNHNTYTNNENCSSPSWQAQHESR_HexNAc(2)Hex(8)	SPPL3KO3		Q8IWU5_No	Q8IWU5_HexNAc(2)Hex(8)
YVHNHNVYTNNENCSSPSWQAMHEPR	[K].YVHNHNVYTNNEncSSPSWQAMHEPR.[T]	N13(HexNAc(2)Hex(5)); C14(Carbamidomethyl)	Q8IWU6	Extracellular sulfatase Sulf-1 OS=Homo sapiens OX=9606 GN=SULF1 PE=1 SV=1	0	5	1	0	1	1	878.37	4387.82	4387.78	10.35	0.00908	0	246776	HCD (High Energy Collision Dissociation)	30	MS2	17.4111	200	29.3593	8995	8970	240925_OE_KB_Media_WT3_HILIC.raw	21.62	1072.7	857.7	129.6	2.39531e-22	2.49017e-23	0	0	4.23184e-20	4.40068e-21	0	0	HexNAc(2)Hex(5)	0	99	1			YVHNHNVYTNNENCSSPSWQAMHEPR_HexNAc(2)Hex(5)	WT3	Yes	Q8IWU6_No	Q8IWU6_HexNAc(2)Hex(5)
YVHNHNTYTNNENCSSPSWQAQHESR	[K].YVHNHNTYTNNEncSSPSWQAQHESR.[T]	N13(HexNAc(2)Hex(8)); C14(Carbamidomethyl)	Q8IWU5	Extracellular sulfatase Sulf-2 OS=Homo sapiens OX=9606 GN=SULF2 PE=1 SV=1	0	5	0.043	0	1	1	973.177	4861.86	4862.91	-217.38	-0.21142	0	198384	HCD (High Energy Collision Dissociation)	30	MS2	69.9469	200	19.4781	5841	5823	240925_OE_KB_Media_WT2_HILIC.raw	21.42	1073.7	818.9	209.8	3.80005e-22	3.37117e-23	0	0	6.71361e-20	5.96478e-21	0	0	HexNAc(2)Hex(8)	0	100	1			YVHNHNTYTNNENCSSPSWQAQHESR_HexNAc(2)Hex(8)	WT2		Q8IWU5_No	Q8IWU5_HexNAc(2)Hex(8)
DVPCDNVSSCPSSDTCCQLTSGEWGCCPIPEAVCCSDHQHCCPQGYTCVAEGQCQR	[R].DVPcDnVSScPSSDTccQLTSGEWGccPIPEAVccSDHQHccPQGYTcVAEGQcQR.[G]	C4(Carbamidomethyl); N6(HexNAc(1)); C10(Carbamidomethyl); C16(Carbamidomethyl); C17(Carbamidomethyl); C26(Carbamidomethyl); C27(Carbamidomethyl); C34(Carbamidomethyl); C35(Carbamidomethyl); C41(Carbamidomethyl); C42(Carbamidomethyl); C48(Carbamidomethyl); C54(Carbamidomethyl)	P28799	Progranulin OS=Homo sapiens OX=9606 GN=GRN PE=1 SV=2	0	4	1	0	1	1	1707.66	6827.6	6826.6	146.62	0.25023	0	534609	HCD (High Energy Collision Dissociation)	30	MS2	52.8526	118.314	50.3593	15414	15398	240925_OE_KB_Media_WT2_HILIC.raw	21.42	1017.8	948.6	948.6	3.84141e-22	3.42796e-23	0	0	6.78669e-20	6.06558e-21	0	0	HexNAc(1)	1	363	1	2.42683e+06	50.45	DVPCDNVSSCPSSDTCCQLTSGEWGCCPIPEAVCCSDHQHCCPQGYTCVAEGQCQR_HexNAc(1)	WT2	Yes	P28799_No	P28799_HexNAc(1)
DVPCDNVSSCPSSDTCCQLTSGEWGCCPIPEAVCCSDHQHCCPQGYTCVAEGQCQR	[R].DVPcDnVSScPSSDTccQLTSGEWGccPIPEAVccSDHQHccPQGYTcVAEGQcQR.[G]	C4(Carbamidomethyl); N6(HexNAc(1)); C10(Carbamidomethyl); C16(Carbamidomethyl); C17(Carbamidomethyl); C26(Carbamidomethyl); C27(Carbamidomethyl); C34(Carbamidomethyl); C35(Carbamidomethyl); C41(Carbamidomethyl); C42(Carbamidomethyl); C48(Carbamidomethyl); C54(Carbamidomethyl)	P28799	Progranulin OS=Homo sapiens OX=9606 GN=GRN PE=1 SV=2	0	4	1	0	1	1	1707.9	6828.59	6826.6	291.46	0.49742	0	525668	HCD (High Energy Collision Dissociation)	30	MS2	0	200	50.2631	14950	14929	240925_OE_KB_Media_DKO1_HILIC.raw	21.42	1021.5	933.9	933.9	3.84141e-22	3.40516e-23	0	0	6.78669e-20	6.02511e-21	0	0	HexNAc(1)	0	363	1			DVPCDNVSSCPSSDTCCQLTSGEWGCCPIPEAVCCSDHQHCCPQGYTCVAEGQCQR_HexNAc(1)	DKO1	Yes	P28799_No	P28799_HexNAc(1)
VYCNLSAAHTFEDLKNEIKNPEIR	[R].VYcnLSAAHTFEDLKNEIKNPEIR.[E]	C3(Carbamidomethyl); N4(HexNAc(2)Hex(8))	Q92626	Peroxidasin homolog OS=Homo sapiens OX=9606 GN=PXDN PE=1 SV=2	2	5	1	0	1	1	914.01	4566.02	4564.01	440.93	0.40248	0	1.79633e+06	HCD (High Energy Collision Dissociation)	30	MS2	73.4073	200	51.6384	15576	15551	240925_OE_KB_Media_SPPL3KO3_HILIC.raw	21.37	1051.4	749.7	749.7	4.31004e-22	3.63125e-23	0	0	7.61463e-20	6.42644e-21	0	0	HexNAc(2)Hex(8)	-1	1175	1	1307138	51.61	VYCNLSAAHTFEDLKNEIKNPEIR_HexNAc(2)Hex(8)	SPPL3KO3	Yes	Q92626_No	Q92626_HexNAc(2)Hex(8)
DVPCDNVSSCPSSDTCCQLTSGEWGCCPIPEAVCCSDHQHCCPQGYTCVAEGQCQR	[R].DVPcDnVSScPSSDTccQLTSGEWGccPIPEAVccSDHQHccPQGYTcVAEGQcQR.[G]	C4(Carbamidomethyl); N6(HexNAc(1)); C10(Carbamidomethyl); C16(Carbamidomethyl); C17(Carbamidomethyl); C26(Carbamidomethyl); C27(Carbamidomethyl); C34(Carbamidomethyl); C35(Carbamidomethyl); C41(Carbamidomethyl); C42(Carbamidomethyl); C48(Carbamidomethyl); C54(Carbamidomethyl)	P28799	Progranulin OS=Homo sapiens OX=9606 GN=GRN PE=1 SV=2	0	5	1	0	1	1	1367.13	6831.63	6826.6	736.65	1.00576	0	1.67799e+06	HCD (High Energy Collision Dissociation)	30	MS2	78.7234	200	50.2951	15010	14994	240925_OE_KB_Media_DKO3_HILIC.raw	21.33	1037.6	947.9	947.9	4.73032e-22	3.93795e-23	0	0	8.35713e-20	6.97083e-21	0	0	HexNAc(1)	0	363	1			DVPCDNVSSCPSSDTCCQLTSGEWGCCPIPEAVCCSDHQHCCPQGYTCVAEGQCQR_HexNAc(1)	DKO3	Yes	P28799_No	P28799_HexNAc(1)
SPHNCTDCGPSHVLLDGQCLSQCPDGYFHQEGSCTECHPTCR	[K].SPHncTDcGPSHVLLDGQcLSQcPDGYFHQEGScTEcHPTcR.[Q]	N4(HexNAc(2)Hex(6)); C5(Carbamidomethyl); C8(Carbamidomethyl); C19(Carbamidomethyl); C23(Carbamidomethyl); C34(Carbamidomethyl); C37(Carbamidomethyl); C41(Carbamidomethyl)	Q86XX4	Extracellular matrix organizing protein FRAS1 OS=Homo sapiens OX=9606 GN=FRAS1 PE=1 SV=2	0	6	1	0	1	1	1057.91	6342.45	6339.45	473.04	0.4998	0	4.51026e+06	HCD (High Energy Collision Dissociation)	30	MS2	77.55	62.546	42.645	13082	13062	240925_OE_KB_Media_WT2_HILIC.raw	21.23	1063.5	1020.8	1020.8	5.90361e-22	4.72308e-23	0	0	1.043e-19	8.33601e-21	0	0	HexNAc(2)Hex(6)	0	725	1			SPHNCTDCGPSHVLLDGQCLSQCPDGYFHQEGSCTECHPTCR_HexNAc(2)Hex(6)	WT2	Yes	Q86XX4_No	Q86XX4_HexNAc(2)Hex(6)
DVPCDNVSSCPSSDTCCQLTSGEWGCCPIPEAVCCSDHQHCCPQGYTCVAEGQCQR	[R].DVPcDnVSScPSSDTccQLTSGEWGccPIPEAVccSDHQHccPQGYTcVAEGQcQR.[G]	C4(Carbamidomethyl); N6(HexNAc(1)); C10(Carbamidomethyl); C16(Carbamidomethyl); C17(Carbamidomethyl); C26(Carbamidomethyl); C27(Carbamidomethyl); C34(Carbamidomethyl); C35(Carbamidomethyl); C41(Carbamidomethyl); C42(Carbamidomethyl); C48(Carbamidomethyl); C54(Carbamidomethyl)	P28799	Progranulin OS=Homo sapiens OX=9606 GN=GRN PE=1 SV=2	0	4	1	0	1	1	1708.66	6831.61	6826.6	734.21	1.25304	0	1.37939e+06	HCD (High Energy Collision Dissociation)	30	MS2	76.6953	200	50.2949	15286	15264	240925_OE_KB_Media_WT1_HILIC.raw	21.22	1014.1	963.5	963.5	6.09422e-22	4.81043e-23	0	0	1.07668e-19	8.49113e-21	0	0	HexNAc(1)	1	363	1			DVPCDNVSSCPSSDTCCQLTSGEWGCCPIPEAVCCSDHQHCCPQGYTCVAEGQCQR_HexNAc(1)	WT1	Yes	P28799_No	P28799_HexNAc(1)
YGCCPMPNATCCSDHLHCCPQDTVCDLIQSK	[K].YGccPMPnATccSDHLHccPQDTVcDLIQSK.[C]	C3(Carbamidomethyl); C4(Carbamidomethyl); N8(HexNAc(2)Hex(2)Fuc(1)); C11(Carbamidomethyl); C12(Carbamidomethyl); C18(Carbamidomethyl); C19(Carbamidomethyl); C25(Carbamidomethyl)	P28799	Progranulin OS=Homo sapiens OX=9606 GN=GRN PE=1 SV=2	0	4	1	0	1	1	1165.96	4660.82	4660.81	2.86	0.00333	0	7925843	HCD (High Energy Collision Dissociation)	30	MS2	0	10.38	46.2182	14098	14083	240925_OE_KB_Media_SPPL3KO1_HILIC.raw	21.12	1006.9	901.7	901.7	7.53484e-22	5.41874e-23	0	0	1.33119e-19	9.57132e-21	0	0	HexNAc(2)Hex(2)Fuc(1)	0	229	1	34473472	46.23	YGCCPMPNATCCSDHLHCCPQDTVCDLIQSK_HexNAc(2)Hex(2)Fuc(1)	SPPL3KO1	Yes	P28799_Yes	P28799_HexNAc(2)Hex(2)Fuc(1)
YGCCPMPNATCCSDHLHCCPQDTVCDLIQSK	[K].YGccPMPnATccSDHLHccPQDTVcDLIQSK.[C]	C3(Carbamidomethyl); C4(Carbamidomethyl); N8(HexNAc(2)Hex(2)Fuc(1)); C11(Carbamidomethyl); C12(Carbamidomethyl); C18(Carbamidomethyl); C19(Carbamidomethyl); C25(Carbamidomethyl)	P28799	Progranulin OS=Homo sapiens OX=9606 GN=GRN PE=1 SV=2	0	4	1	0	1	1	1165.96	4660.82	4660.81	1.5	0.00175	0	722366	HCD (High Energy Collision Dissociation)	30	MS2	21.4793	34.213	46.137	13755	13738	240925_OE_KB_Media_SPPKO3_HILIC.raw	21.12	1008.2	874.3	874.3	7.53484e-22	5.39686e-23	0	0	1.33119e-19	9.53247e-21	0	0	HexNAc(2)Hex(2)Fuc(1)	0	229	1	32324568	46.23	YGCCPMPNATCCSDHLHCCPQDTVCDLIQSK_HexNAc(2)Hex(2)Fuc(1)	SPPKO3	Yes	P28799_Yes	P28799_HexNAc(2)Hex(2)Fuc(1)
FNTSLAGDLTNLVHGSHCSK	[K].FnTSLAGDLTNLVHGSHcSK.[Y]	N2(HexNAc(2)Hex(5)); C18(Carbamidomethyl)	Q5VU97	VWFA and cache domain-containing protein 1 OS=Homo sapiens OX=9606 GN=CACHD1 PE=1 SV=2	0	4	1	0	1	1	844.37	3374.46	3374.46	0.21	0.00018	0	1.3475e+06	HCD (High Energy Collision Dissociation)	30	MS2	8.61683	200	51.7565	15352	15330	240925_OE_KB_Media_SPPKO2_HILIC.raw	21.11	1008.9	851.4	851.4	7.70778e-22	6.01262e-23	0	0	1.36175e-19	1.06258e-20	0	0	HexNAc(2)Hex(5)	0	904	1	1.84018e+06	51.72	FNTSLAGDLTNLVHGSHCSK_HexNAc(2)Hex(5)	SPPKO2		Q5VU97_No	Q5VU97_HexNAc(2)Hex(5)
YHYNCSLLDGTQLFTSHDYGAPQEATLGANK	[R].YHYncSLLDGTQLFTSHDYGAPQEATLGANK.[V]	N4(HexNAc(2)Hex(5)); C5(Carbamidomethyl)	Q96AY3	Peptidyl-prolyl cis-trans isomerase FKBP10 OS=Homo sapiens OX=9606 GN=FKBP10 PE=1 SV=1	0	4	1	0	1	1	1172.76	4688.02	4688.01	1.03	0.00121	0	2.35831e+06	HCD (High Energy Collision Dissociation)	30	MS2	35.1835	91.557	54.653	16653	16636	240925_OE_KB_Media_WT1_HILIC.raw	20.92	1008.5	746.3	671.5	1.21378e-21	9.90411e-23	0	0	2.1444e-19	1.74927e-20	0	0	HexNAc(2)Hex(5)	0	404	1			YHYNCSLLDGTQLFTSHDYGAPQEATLGANK_HexNAc(2)Hex(5)	WT1		Q96AY3_No	Q96AY3_HexNAc(2)Hex(5)
FNTSLAGDLTNLVHGSHCSK	[K].FnTSLAGDLTNLVHGSHcSK.[Y]	N2(HexNAc(2)Hex(5)); C18(Carbamidomethyl)	Q5VU97	VWFA and cache domain-containing protein 1 OS=Homo sapiens OX=9606 GN=CACHD1 PE=1 SV=2	0	2	1	0	1	1	844.873	1688.74	3374.46	-499552	-842.859	0	1861227	HCD (High Energy Collision Dissociation)	30	MS2	54.6909	200	51.7169	15844	15820	240925_OE_KB_Media_WT2_HILIC.raw	20.91	1011.5	790.5	790.5	1.2228e-21	1.0763e-22	0	0	2.16035e-19	1.90179e-20	0	0	HexNAc(2)Hex(5)	0	904	1			FNTSLAGDLTNLVHGSHCSK_HexNAc(2)Hex(5)	WT2		Q5VU97_No	Q5VU97_HexNAc(2)Hex(5)
FNTSLAGDLTNLVHGSHCSK	[K].FnTSLAGDLTNLVHGSHcSK.[Y]	N2(HexNAc(2)Hex(6)); C18(Carbamidomethyl)	Q5VU97	VWFA and cache domain-containing protein 1 OS=Homo sapiens OX=9606 GN=CACHD1 PE=1 SV=2	0	4	1	0	1	1	884.884	3536.51	3536.51	1.28	0.00113	0	8584304	HCD (High Energy Collision Dissociation)	30	MS2	16.0074	6.499	51.5142	15537	15518	240925_OE_KB_Media_SPPL3KO3_HILIC.raw	20.91	1002.9	812.4	812.4	1.2228e-21	1.07302e-22	0	0	2.16035e-19	1.89596e-20	0	0	HexNAc(2)Hex(6)	0	904	1	24018616	51.53	FNTSLAGDLTNLVHGSHCSK_HexNAc(2)Hex(6)	SPPL3KO3		Q5VU97_No	Q5VU97_HexNAc(2)Hex(6)
FNTSLAGDLTNLVHGSHCSK	[K].FnTSLAGDLTNLVHGSHcSK.[Y]	N2(HexNAc(2)Hex(5)); C18(Carbamidomethyl)	Q5VU97	VWFA and cache domain-containing protein 1 OS=Homo sapiens OX=9606 GN=CACHD1 PE=1 SV=2	0	4	1	0	1	1	844.373	3374.47	3374.46	3.39	0.00286	0	2.38045e+06	HCD (High Energy Collision Dissociation)	30	MS2	75.8161	79.44	51.7344	15407	15384	240925_OE_KB_Media_DKO1_HILIC.raw	20.91	1016.7	806.4	806.4	1.2228e-21	1.00365e-22	0	0	2.16035e-19	1.77279e-20	0	0	HexNAc(2)Hex(5)	0	904	1	2.37216e+06	51.72	FNTSLAGDLTNLVHGSHCSK_HexNAc(2)Hex(5)	DKO1		Q5VU97_No	Q5VU97_HexNAc(2)Hex(5)
NITVVAGTDLVLPCHLSSNLAHAR	[K].nITVVAGTDLVLPcHLSSNLAHAR.[W]	N1(HexNAc(2)Hex(5)); C14(Carbamidomethyl)	Q9C0C4	Semaphorin-4C OS=Homo sapiens OX=9606 GN=SEMA4C PE=1 SV=2	0	3	1	0	1	1	945.39	2834.16	3774.77	-249185	-313.539	0	913814	HCD (High Energy Collision Dissociation)	30	MS2	65.6667	200	53.5836	16028	16006	240925_OE_KB_Media_SPPKO1_HILIC.raw	20.91	1016	661	661	1.24164e-21	1.11586e-22	0	0	2.19362e-19	1.97203e-20	0	0	HexNAc(2)Hex(5)	0	564	1			NITVVAGTDLVLPCHLSSNLAHAR_HexNAc(2)Hex(5)	SPPKO1		Q9C0C4_No	Q9C0C4_HexNAc(2)Hex(5)
SPHNCTDCGPSHVLLDGQCLSQCPDGYFHQEGSCTECHPTCR	[K].SPHncTDcGPSHVLLDGQcLSQcPDGYFHQEGScTEcHPTcR.[Q]	N4(HexNAc(2)Hex(5)); C5(Carbamidomethyl); C8(Carbamidomethyl); C19(Carbamidomethyl); C23(Carbamidomethyl); C34(Carbamidomethyl); C37(Carbamidomethyl); C41(Carbamidomethyl)	Q86XX4	Extracellular matrix organizing protein FRAS1 OS=Homo sapiens OX=9606 GN=FRAS1 PE=1 SV=2	0	6	1	0	1	1	1030.91	6180.42	6177.4	489.38	0.50385	0	1.36644e+06	HCD (High Energy Collision Dissociation)	30	MS2	75.8021	146.526	42.8057	12739	12720	240925_OE_KB_Media_SPPKO1_HILIC.raw	20.88	1028.3	970.1	970.1	1.32262e-21	1.24658e-22	0	0	2.33669e-19	2.2041e-20	0	0	HexNAc(2)Hex(5)	0	725	1			SPHNCTDCGPSHVLLDGQCLSQCPDGYFHQEGSCTECHPTCR_HexNAc(2)Hex(5)	SPPKO1	Yes	Q86XX4_No	Q86XX4_HexNAc(2)Hex(5)
AYNQTHLYACGTGAFHPICTYIEIGHHPEDNIFK	[K].AYnQTHLYAcGTGAFHPIcTYIEIGHHPEDNIFK.[L]	N3(HexNAc(4)Hex(4)); C10(Carbamidomethyl); C19(Carbamidomethyl)	Q14563	Semaphorin-3A OS=Homo sapiens OX=9606 GN=SEMA3A PE=1 SV=1	0	6	1	0	1	1	907.237	5438.39	5435.37	555.52	0.50324	0	2.10138e+06	HCD (High Energy Collision Dissociation)	30	MS2	74.2513	200	54.5159	16612	16589	240925_OE_KB_Media_WT1_HILIC.raw	20.86	1008.5	681.9	681.9	1.37842e-21	1.31992e-22	0	0	2.43527e-19	2.3343e-20	0	0	HexNAc(4)Hex(4)	-1	123	1			AYNQTHLYACGTGAFHPICTYIEIGHHPEDNIFK_HexNAc(4)Hex(4)	WT1		Q14563_No	Q14563_HexNAc(4)Hex(4)
AYNQTHLYACGTGAFHPICTYIEIGHHPEDNIFK	[K].AYnQTHLYAcGTGAFHPIcTYIEIGHHPEDNIFK.[L]	N3(HexNAc(4)Hex(5)Fuc(1)); C10(Carbamidomethyl); C19(Carbamidomethyl)	Q14563	Semaphorin-3A OS=Homo sapiens OX=9606 GN=SEMA3A PE=1 SV=1	0	2	1	0	1	1	958.756	1916.5	5743.48	-666316	-1913.49	0	1.29224e+06	HCD (High Energy Collision Dissociation)	30	MS2	50.979	200	54.1928	16609	16589	240925_OE_KB_Media_WT2_HILIC.raw	20.83	1047.4	688	391.9	1.46601e-21	1.41675e-22	0	0	2.59002e-19	2.50619e-20	0	0	HexNAc(4)Hex(5)Fuc(1)	0	123	1			AYNQTHLYACGTGAFHPICTYIEIGHHPEDNIFK_HexNAc(4)Hex(5)Fuc(1)	WT2		Q14563_Yes	Q14563_HexNAc(4)Hex(5)Fuc(1)
AYNQTHLYACGTGAFHPICTYIEIGHHPEDNIFK	[K].AYnQTHLYAcGTGAFHPIcTYIEIGHHPEDNIFK.[L]	N3(HexNAc(4)Hex(4)); C10(Carbamidomethyl); C19(Carbamidomethyl)	Q14563	Semaphorin-3A OS=Homo sapiens OX=9606 GN=SEMA3A PE=1 SV=1	0	6	1	0	1	1	906.735	5435.37	5435.37	0.95	0.00086	0	240572	HCD (High Energy Collision Dissociation)	30	MS2	39.8914	79.258	54.3908	16419	16396	240925_OE_KB_Media_SPPL3KO3_HILIC.raw	20.83	1021.8	684.3	393.4	1.46601e-21	1.40917e-22	0	0	2.59002e-19	2.49274e-20	0	0	HexNAc(4)Hex(4)	0	123	1	1558829	54.43	AYNQTHLYACGTGAFHPICTYIEIGHHPEDNIFK_HexNAc(4)Hex(4)	SPPL3KO3		Q14563_No	Q14563_HexNAc(4)Hex(4)
AYNQTHLYACGTGAFHPICTYIEIGHHPEDNIFK	[K].AYnQTHLYAcGTGAFHPIcTYIEIGHHPEDNIFK.[L]	N3(HexNAc(4)Hex(4)); C10(Carbamidomethyl); C19(Carbamidomethyl)	Q14563	Semaphorin-3A OS=Homo sapiens OX=9606 GN=SEMA3A PE=1 SV=1	0	6	1	0	1	1	906.902	5436.37	5435.37	185.29	0.16785	0	2.35413e+06	HCD (High Energy Collision Dissociation)	30	MS2	75.7851	200	54.451	16287	16265	240925_OE_KB_Media_SPPKO1_HILIC.raw	20.83	1011.1	762	492	1.46601e-21	1.37877e-22	0	0	2.59002e-19	2.43878e-20	0	0	HexNAc(4)Hex(4)	0	123	1			AYNQTHLYACGTGAFHPICTYIEIGHHPEDNIFK_HexNAc(4)Hex(4)	SPPKO1		Q14563_No	Q14563_HexNAc(4)Hex(4)
TNITLVCKPGDLESAPVLR	[K].TnITLVcKPGDLESAPVLR.[T]	N2(HexNAc(2)Hex(6)); C7(Carbamidomethyl)	P11717	Cation-independent mannose-6-phosphate receptor OS=Homo sapiens OX=9606 GN=IGF2R PE=1 SV=3	0	4	1	0	1	1	866.159	3461.61	3461.6	4.45	0.00385	0	443255	HCD (High Energy Collision Dissociation)	30	MS2	6.7149	130.707	47.3597	14439	14421	240925_OE_KB_Media_SPPL3KO1_HILIC.raw	20.78	1006.4	653.1	653.1	1.64949e-21	1.72283e-22	0	0	2.91417e-19	3.04946e-20	0	0	HexNAc(2)Hex(6)	0	580	1	789160	47.38	TNITLVCKPGDLESAPVLR_HexNAc(2)Hex(6)	SPPL3KO1	Yes	P11717_No	P11717_HexNAc(2)Hex(6)
TNSTFVQALVEHVKEECDR	[R].TnSTFVQALVEHVKEEcDR.[L]	N2(HexNAc(2)Hex(3)Fuc(1)); C17(Carbamidomethyl)	P07602	Prosaposin OS=Homo sapiens OX=9606 GN=PSAP PE=1 SV=2	1	4	1	0	1	1	825.872	3300.47	3300.46	3.22	0.00266	0	940230	HCD (High Energy Collision Dissociation)	30	MS2	0	200	55.0447	16846	16826	240925_OE_KB_Media_SPPL3KO1_HILIC.raw	20.76	1004.9	676	676	1.74628e-21	1.82078e-22	0	0	3.08518e-19	3.2233e-20	0	0	HexNAc(2)Hex(3)Fuc(1)	0	214	1	1.01614e+06	54.99	TNSTFVQALVEHVKEECDR_HexNAc(2)Hex(3)Fuc(1)	SPPL3KO1	Yes	P07602_Yes	P07602_HexNAc(2)Hex(3)Fuc(1)
TNSTFVQALVEHVKEECDR	[R].TnSTFVQALVEHVKEEcDR.[L]	N2(HexNAc(2)Hex(3)Fuc(1)); C17(Carbamidomethyl)	P07602	Prosaposin OS=Homo sapiens OX=9606 GN=PSAP PE=1 SV=2	1	4	1	0	1	1	825.872	3300.46	3300.46	2.41	0.00199	0	3.09208e+06	HCD (High Energy Collision Dissociation)	30	MS2	6.77862	200	55.0709	16517	16493	240925_OE_KB_Media_DKO3_HILIC.raw	20.76	1017.7	668.9	668.9	1.74628e-21	1.80337e-22	0	0	3.08518e-19	3.19239e-20	0	0	HexNAc(2)Hex(3)Fuc(1)	0	214	1	1.67947e+06	55.02	TNSTFVQALVEHVKEECDR_HexNAc(2)Hex(3)Fuc(1)	DKO3	Yes	P07602_Yes	P07602_HexNAc(2)Hex(3)Fuc(1)
TNSTFVQALVEHVKEECDR	[R].TnSTFVQALVEHVKEEcDR.[L]	N2(HexNAc(2)Hex(3)Fuc(1)); C17(Carbamidomethyl)	P07602	Prosaposin OS=Homo sapiens OX=9606 GN=PSAP PE=1 SV=2	1	2	1	0	1	1	826.123	1651.24	3300.46	-499694	-824.61	0	1.00721e+06	HCD (High Energy Collision Dissociation)	30	MS2	44.92	200	55.0852	17041	17012	240925_OE_KB_Media_WT3_HILIC.raw	20.76	1044.3	762	762	1.74628e-21	1.83381e-22	0	0	3.08518e-19	3.24643e-20	0	0	HexNAc(2)Hex(3)Fuc(1)	0	214	1			TNSTFVQALVEHVKEECDR_HexNAc(2)Hex(3)Fuc(1)	WT3	Yes	P07602_Yes	P07602_HexNAc(2)Hex(3)Fuc(1)
TNSTFVQALVEHVKEECDR	[R].TnSTFVQALVEHVKEEcDR.[L]	N2(HexNAc(2)Hex(3)Fuc(1)); C17(Carbamidomethyl)	P07602	Prosaposin OS=Homo sapiens OX=9606 GN=PSAP PE=1 SV=2	1	4	1	0	1	1	825.872	3300.47	3300.46	2.63	0.00217	0	3.61451e+06	HCD (High Energy Collision Dissociation)	30	MS2	77.7285	52.548	55.0579	16477	16458	240925_OE_KB_Media_SPPKO1_HILIC.raw	20.76	1040.9	683.7	683.7	1.74628e-21	1.80772e-22	0	0	3.08518e-19	3.20012e-20	0	0	HexNAc(2)Hex(3)Fuc(1)	0	214	1	1526089	55.03	TNSTFVQALVEHVKEECDR_HexNAc(2)Hex(3)Fuc(1)	SPPKO1	Yes	P07602_Yes	P07602_HexNAc(2)Hex(3)Fuc(1)
SPHNCTDCGPSHVLLDGQCLSQCPDGYFHQEGSCTECHPTCR	[K].SPHncTDcGPSHVLLDGQcLSQcPDGYFHQEGScTEcHPTcR.[Q]	N4(HexNAc(2)Hex(5)); C5(Carbamidomethyl); C8(Carbamidomethyl); C19(Carbamidomethyl); C23(Carbamidomethyl); C34(Carbamidomethyl); C37(Carbamidomethyl); C41(Carbamidomethyl)	Q86XX4	Extracellular matrix organizing protein FRAS1 OS=Homo sapiens OX=9606 GN=FRAS1 PE=1 SV=2	0	6	1	0	1	1	1030.41	6177.4	6177.4	-0.3	-0.0003	0	355219	HCD (High Energy Collision Dissociation)	30	MS2	13.9422	155.91	42.8342	12705	12689	240925_OE_KB_Media_DKO1_HILIC.raw	20.68	1012.4	938.8	938.8	2.09827e-21	2.08831e-22	0	0	3.70705e-19	3.69806e-20	0	0	HexNAc(2)Hex(5)	0	725	1	1.48694e+06	42.8	SPHNCTDCGPSHVLLDGQCLSQCPDGYFHQEGSCTECHPTCR_HexNAc(2)Hex(5)	DKO1	Yes	Q86XX4_No	Q86XX4_HexNAc(2)Hex(5)
SPHNCTDCGPSHVLLDGQCLSQCPDGYFHQEGSCTECHPTCR	[K].SPHncTDcGPSHVLLDGQcLSQcPDGYFHQEGScTEcHPTcR.[Q]	N4(HexNAc(2)Hex(5)); C5(Carbamidomethyl); C8(Carbamidomethyl); C19(Carbamidomethyl); C23(Carbamidomethyl); C34(Carbamidomethyl); C37(Carbamidomethyl); C41(Carbamidomethyl)	Q86XX4	Extracellular matrix organizing protein FRAS1 OS=Homo sapiens OX=9606 GN=FRAS1 PE=1 SV=2	0	6	1	0	1	1	1030.57	6178.41	6177.4	163.8	0.16864	0	942292	HCD (High Energy Collision Dissociation)	30	MS2	53.2607	129.934	42.9033	12965	12944	240925_OE_KB_Media_SPPL3KO2_HILIC.raw	20.68	1000.3	958.3	958.3	2.09827e-21	2.10897e-22	0	0	3.70705e-19	3.73472e-20	0	0	HexNAc(2)Hex(5)	0	725	1	929516	42.85	SPHNCTDCGPSHVLLDGQCLSQCPDGYFHQEGSCTECHPTCR_HexNAc(2)Hex(5)	SPPL3KO2	Yes	Q86XX4_No	Q86XX4_HexNAc(2)Hex(5)
YHYNCSLLDGTQLFTSHDYGAPQEATLGANK	[R].YHYncSLLDGTQLFTSHDYGAPQEATLGANK.[V]	N4(HexNAc(2)Hex(6)); C5(Carbamidomethyl)	Q96AY3	Peptidyl-prolyl cis-trans isomerase FKBP10 OS=Homo sapiens OX=9606 GN=FKBP10 PE=1 SV=1	0	3	1	0	1	1	1213.25	3637.73	4850.07	-249964	-404.114	0	1.92392e+06	HCD (High Energy Collision Dissociation)	30	MS2	79.6213	200	54.4887	16532	16507	240925_OE_KB_Media_SPPL3KO2_HILIC.raw	20.65	1047.1	806.5	716.7	2.23125e-21	2.26636e-22	0	0	3.94199e-19	3.99538e-20	0	0	HexNAc(2)Hex(6)	0	404	1			YHYNCSLLDGTQLFTSHDYGAPQEATLGANK_HexNAc(2)Hex(6)	SPPL3KO2		Q96AY3_No	Q96AY3_HexNAc(2)Hex(6)
YVHNHNTYTNNENCSSPSWQAQHESR	[K].YVHNHNTYTNNEncSSPSWQAQHESR.[T]	N13(HexNAc(2)Hex(8)); C14(Carbamidomethyl)	Q8IWU5	Extracellular sulfatase Sulf-2 OS=Homo sapiens OX=9606 GN=SULF2 PE=1 SV=1	0	5	0.1031	0	1	1	973.391	4862.93	4862.91	2.77	0.00269	0	1.66328e+06	HCD (High Energy Collision Dissociation)	30	MS2	49.6566	200	19.5187	5811	5792	240925_OE_KB_Media_SPPL3KO1_HILIC.raw	20.65	1002.2	813.8	813.8	2.2522e-21	2.27185e-22	0	0	3.97899e-19	4.00513e-20	0	0	HexNAc(2)Hex(8)	-1	100	1	1.02802e+06	19.46	YVHNHNTYTNNENCSSPSWQAQHESR_HexNAc(2)Hex(8)	SPPL3KO1		Q8IWU5_No	Q8IWU5_HexNAc(2)Hex(8)
AYNQTHLYACGTGAFHPICTYIEIGHHPEDNIFK	[K].AYnQTHLYAcGTGAFHPIcTYIEIGHHPEDNIFK.[L]	N3(HexNAc(4)Hex(4)); C10(Carbamidomethyl); C19(Carbamidomethyl)	Q14563	Semaphorin-3A OS=Homo sapiens OX=9606 GN=SEMA3A PE=1 SV=1	0	6	1	0	1	1	906.735	5435.37	5435.37	0.95	0.00086	0	577993	HCD (High Energy Collision Dissociation)	30	MS2	34.8815	200	54.5252	16405	16381	240925_OE_KB_Media_SPPKO3_HILIC.raw	20.63	1010	734.2	357.8	2.32575e-21	2.32246e-22	0	0	4.10895e-19	4.09503e-20	0	0	HexNAc(4)Hex(4)	0	123	1	1.02463e+06	54.5	AYNQTHLYACGTGAFHPICTYIEIGHHPEDNIFK_HexNAc(4)Hex(4)	SPPKO3		Q14563_No	Q14563_HexNAc(4)Hex(4)
CGLVPVLAENYNKSDNCEDTPEAGYFAVAVVK	[K].cGLVPVLAENYnKSDNcEDTPEAGYFAVAVVK.[K]	C1(Carbamidomethyl); N12(HexNAc(4)Hex(5)NeuAc(2)); C17(Carbamidomethyl)	P02787	Serotransferrin OS=Homo sapiens OX=9606 GN=TF PE=1 SV=4	1	5	1	0	1	1	1147.7	5734.45	5734.43	3.01	0.00346	0	21092680	HCD (High Energy Collision Dissociation)	30	MS2	0.0980992	11.184	67.0368	20547	20530	240925_OE_KB_Media_SPPL3KO2_HILIC.raw	20.62	1038	626.3	244.2	2.38399e-21	2.38561e-22	0	0	4.21184e-19	4.20719e-20	0	0	HexNAc(4)Hex(5)NeuAc(2)	0	421	1	116090376	66.5	CGLVPVLAENYNKSDNCEDTPEAGYFAVAVVK_HexNAc(4)Hex(5)NeuAc(2)	SPPL3KO2	Yes	P02787_No	P02787_HexNAc(4)Hex(5)NeuAc(2)
CGLVPVLAENYNKSDNCEDTPEAGYFAVAVVK	[K].cGLVPVLAENYnKSDNcEDTPEAGYFAVAVVK.[K]	C1(Carbamidomethyl); N12(HexNAc(4)Hex(5)NeuAc(1)); C17(Carbamidomethyl)	P02787	Serotransferrin OS=Homo sapiens OX=9606 GN=TF PE=1 SV=4	1	5	1	0	1	1	1089.48	5443.35	5443.34	2.58	0.00281	0	1.70372e+06	HCD (High Energy Collision Dissociation)	30	MS2	0	200	64.9309	19640	19622	240925_OE_KB_Media_DKO3_HILIC.raw	20.62	1000.7	619.5	174.2	2.38399e-21	2.37982e-22	0	0	4.21184e-19	4.19691e-20	0	0	HexNAc(4)Hex(5)NeuAc(1)	0	421	1			CGLVPVLAENYNKSDNCEDTPEAGYFAVAVVK_HexNAc(4)Hex(5)NeuAc(1)	DKO3	Yes	P02787_No	P02787_HexNAc(4)Hex(5)NeuAc(1)
YVHNHNTYTNNENCSSPSWQAQHESR	[K].YVHNHNTYTNNEncSSPSWQAQHESR.[T]	N13(HexNAc(2)Hex(8)); C14(Carbamidomethyl)	Q8IWU5	Extracellular sulfatase Sulf-2 OS=Homo sapiens OX=9606 GN=SULF2 PE=1 SV=1	0	5	1	0	1	1	973.39	4862.92	4862.91	2.08	0.00202	0	1663838	HCD (High Energy Collision Dissociation)	30	MS2	1.31304	174.75	19.5298	5852	5834	240925_OE_KB_Media_WT3_HILIC.raw	20.62	1047.9	785.9	186.4	2.39531e-21	2.46671e-22	0	0	4.23184e-19	4.35124e-20	0	0	HexNAc(2)Hex(8)	0	100	1	1.67986e+06	19.5	YVHNHNTYTNNENCSSPSWQAQHESR_HexNAc(2)Hex(8)	WT3		Q8IWU5_No	Q8IWU5_HexNAc(2)Hex(8)
FGHSAVLHNSTMYVFGGFNSLLLSDILVFTSEQCDAHR	[R].FGHSAVLHnSTMYVFGGFNSLLLSDILVFTSEQcDAHR.[S]	N9(HexNAc(5)Hex(6)); C34(Carbamidomethyl)	O75882	Attractin OS=Homo sapiens OX=9606 GN=ATRN PE=1 SV=2	0	3	1	0	1	1	1252.56	3755.68	6257.76	-399837	-834.029	0	760123	HCD (High Energy Collision Dissociation)	30	MS2	55.1794	200	85.0951	25581	25556	240925_OE_KB_Media_SPPKO2_HILIC.raw	20.61	1000	902.6	219.9	2.46203e-21	2.50182e-22	0	0	4.34971e-19	4.4136e-20	0	0	HexNAc(5)Hex(6)	0	615	1			FGHSAVLHNSTMYVFGGFNSLLLSDILVFTSEQCDAHR_HexNAc(5)Hex(6)	SPPKO2	Yes	O75882_No	O75882_HexNAc(5)Hex(6)
TNSTFVQALVEHVKEECDR	[R].TnSTFVQALVEHVKEEcDR.[L]	N2(HexNAc(2)Hex(3)Fuc(1)); C17(Carbamidomethyl)	P07602	Prosaposin OS=Homo sapiens OX=9606 GN=PSAP PE=1 SV=2	1	4	1	0	1	1	825.871	3300.46	3300.46	2.04	0.00168	0	1.16511e+06	HCD (High Energy Collision Dissociation)	30	MS2	3.23097	200	55.0683	16630	16607	240925_OE_KB_Media_SPPL3KO3_HILIC.raw	20.55	1040.7	663.3	663.3	2.81306e-21	2.74543e-22	0	0	4.96989e-19	4.84623e-20	0	0	HexNAc(2)Hex(3)Fuc(1)	0	214	1	1.19335e+06	55.03	TNSTFVQALVEHVKEECDR_HexNAc(2)Hex(3)Fuc(1)	SPPL3KO3	Yes	P07602_Yes	P07602_HexNAc(2)Hex(3)Fuc(1)
VYCNLSAAHTFEDLKNEIKNPEIR	[R].VYcnLSAAHTFEDLKNEIKNPEIR.[E]	C3(Carbamidomethyl); N4(HexNAc(2)Hex(9))	Q92626	Peroxidasin homolog OS=Homo sapiens OX=9606 GN=PXDN PE=1 SV=2	2	5	1	0	1	1	946.42	4728.07	4726.06	425.58	0.40226	0	1.98107e+06	HCD (High Energy Collision Dissociation)	30	MS2	18.7274	73.284	51.4674	15523	15503	240925_OE_KB_Media_SPPL3KO3_HILIC.raw	20.54	1020.4	648.5	440.6	2.88942e-21	2.80692e-22	0	0	5.10478e-19	4.95543e-20	0	0	HexNAc(2)Hex(9)	0	1175	1			VYCNLSAAHTFEDLKNEIKNPEIR_HexNAc(2)Hex(9)	SPPL3KO3	Yes	Q92626_No	Q92626_HexNAc(2)Hex(9)
NISSHTNIVFSNGELDPWSGGGVTK	[K].nISSHTNIVFSNGELDPWSGGGVTK.[D]	N1(HexNAc(2)Hex(5))	P42785	Lysosomal Pro-X carboxypeptidase OS=Homo sapiens OX=9606 GN=PRCP PE=1 SV=1	0	4	0.6887	0	1	1	958.93	3832.7	3832.69	2.18	0.00209	0	1.85347e+06	HCD (High Energy Collision Dissociation)	30	MS2	4.32583	128.119	53.6784	16280	16264	240925_OE_KB_Media_SPPL3KO2_HILIC.raw	20.53	1018.1	714.8	714.8	2.94959e-21	2.85575e-22	0	0	5.21109e-19	5.04213e-20	0	0	HexNAc(2)Hex(5)	0	415	1	1.43594e+06	53.66	NISSHTNIVFSNGELDPWSGGGVTK_HexNAc(2)Hex(5)	SPPL3KO2	Yes	P42785_No	P42785_HexNAc(2)Hex(5)
NISSHTNIVFSNGELDPWSGGGVTK	[K].nISSHTNIVFSNGELDPWSGGGVTK.[D]	N1(HexNAc(2)Hex(5))	P42785	Lysosomal Pro-X carboxypeptidase OS=Homo sapiens OX=9606 GN=PRCP PE=1 SV=1	0	4	1	0	1	1	958.931	3832.7	3832.69	2.88	0.00276	0	292382	HCD (High Energy Collision Dissociation)	30	MS2	45.3813	200	53.7056	16461	16433	240925_OE_KB_Media_WT2_HILIC.raw	20.53	1015.5	690.1	690.1	2.94959e-21	2.86279e-22	0	0	5.21109e-19	5.05463e-20	0	0	HexNAc(2)Hex(5)	0	415	1	1655199	53.69	NISSHTNIVFSNGELDPWSGGGVTK_HexNAc(2)Hex(5)	WT2	Yes	P42785_No	P42785_HexNAc(2)Hex(5)
YVHNHNTYTNNENCSSPSWQAQHESR	[K].YVHNHNTYTNNEncSSPSWQAQHESR.[T]	N13(HexNAc(6)Hex(3)); C14(Carbamidomethyl)	Q8IWU5	Extracellular sulfatase Sulf-2 OS=Homo sapiens OX=9606 GN=SULF2 PE=1 SV=1	0	5		0	2	2	973.177	4861.86	4864.97	-639.36	-0.62209	0	198384	HCD (High Energy Collision Dissociation)	30	MS2	69.9469	200	19.4781	5841	5823	240925_OE_KB_Media_WT2_HILIC.raw	20.5	1057	844.8	191.8	3.14462e-21	3.08822e-22	0	0	5.55565e-19	5.45492e-20	0	0	HexNAc(6)Hex(3)	0	100	1			YVHNHNTYTNNENCSSPSWQAQHESR_HexNAc(6)Hex(3)	WT2		Q8IWU5_No	Q8IWU5_HexNAc(6)Hex(3)
CGLVPVLAENYNKSDNCEDTPEAGYFAVAVVK	[K].cGLVPVLAENYnKSDNcEDTPEAGYFAVAVVK.[K]	C1(Carbamidomethyl); N12(HexNAc(4)Hex(5)NeuAc(1)); C17(Carbamidomethyl)	P02787	Serotransferrin OS=Homo sapiens OX=9606 GN=TF PE=1 SV=4	1	5	1	0	1	1	1090.08	5446.36	5443.34	554.82	0.60401	0	3.04513e+06	HCD (High Energy Collision Dissociation)	30	MS2	68.8108	53.299	64.798	19489	19468	240925_OE_KB_Media_SPPKO1_HILIC.raw	20.42	1004.8	649.8	161.7	3.78209e-21	3.30015e-22	0	0	6.68189e-19	5.83121e-20	0	0	HexNAc(4)Hex(5)NeuAc(1)	0	421	1			CGLVPVLAENYNKSDNCEDTPEAGYFAVAVVK_HexNAc(4)Hex(5)NeuAc(1)	SPPKO1	Yes	P02787_No	P02787_HexNAc(4)Hex(5)NeuAc(1)
CGLVPVLAENYNKSDNCEDTPEAGYFAVAVVK	[K].cGLVPVLAENYnKSDNcEDTPEAGYFAVAVVK.[K]	C1(Carbamidomethyl); N12(HexNAc(4)Hex(5)); C17(Carbamidomethyl)	P02787	Serotransferrin OS=Homo sapiens OX=9606 GN=TF PE=1 SV=4	1	5	1	0	1	1	1031.26	5152.25	5152.24	1.63	0.00168	0	1.16519e+06	HCD (High Energy Collision Dissociation)	30	MS2	42.608	200	62.042	18785	18762	240925_OE_KB_Media_SPPKO3_HILIC.raw	20.42	1010.7	702.3	175.3	3.78209e-21	3.30913e-22	0	0	6.68189e-19	5.84716e-20	0	0	HexNAc(4)Hex(5)	0	421	1	1.47703e+06	62.03	CGLVPVLAENYNKSDNCEDTPEAGYFAVAVVK_HexNAc(4)Hex(5)	SPPKO3	Yes	P02787_No	P02787_HexNAc(4)Hex(5)
CGLVPVLAENYNKSDNCEDTPEAGYFAVAVVK	[K].cGLVPVLAENYnKSDNcEDTPEAGYFAVAVVK.[K]	C1(Carbamidomethyl); N12(HexNAc(4)Hex(5)NeuAc(1)); C17(Carbamidomethyl)	P02787	Serotransferrin OS=Homo sapiens OX=9606 GN=TF PE=1 SV=4	1	5	1	0	1	1	1089.47	5443.34	5443.34	0.68	0.00074	0	1.88592e+06	HCD (High Energy Collision Dissociation)	30	MS2	0	69.079	64.5599	19896	19877	240925_OE_KB_Media_WT2_HILIC.raw	20.42	1016.3	616.3	209.5	3.78209e-21	3.31811e-22	0	0	6.68189e-19	5.8631e-20	0	0	HexNAc(4)Hex(5)NeuAc(1)	0	421	1	26376442	64.4	CGLVPVLAENYNKSDNCEDTPEAGYFAVAVVK_HexNAc(4)Hex(5)NeuAc(1)	WT2	Yes	P02787_No	P02787_HexNAc(4)Hex(5)NeuAc(1)
YVHNHNTYTNNENCSSPSWQAQHESR	[K].YVHNHNTYTNNEncSSPSWQAQHESR.[T]	N13(HexNAc(2)Hex(8)); C14(Carbamidomethyl)	Q8IWU5	Extracellular sulfatase Sulf-2 OS=Homo sapiens OX=9606 GN=SULF2 PE=1 SV=1	0	5	1	0	1	1	973.392	4862.93	4862.91	3.9	0.00379	0	818320	HCD (High Energy Collision Dissociation)	30	MS2	89.8601	200	19.5469	5815	5795	240925_OE_KB_Media_WT1_HILIC.raw	20.42	1043.4	802.7	164.8	3.80005e-21	3.44379e-22	0	0	6.71361e-19	6.08624e-20	0	0	HexNAc(2)Hex(8)	0	100	1	1.62635e+06	19.51	YVHNHNTYTNNENCSSPSWQAQHESR_HexNAc(2)Hex(8)	WT1		Q8IWU5_No	Q8IWU5_HexNAc(2)Hex(8)
YGCCPMPNATCCSDHLHCCPQDTVCDLIQSK	[K].YGccPMPnATccSDHLHccPQDTVcDLIQSK.[C]	C3(Carbamidomethyl); C4(Carbamidomethyl); N8(HexNAc(2)Hex(2)Fuc(1)); C11(Carbamidomethyl); C12(Carbamidomethyl); C18(Carbamidomethyl); C19(Carbamidomethyl); C25(Carbamidomethyl)	P28799	Progranulin OS=Homo sapiens OX=9606 GN=GRN PE=1 SV=2	0	5	1	0	1	1	933.572	4663.83	4660.81	647.91	0.60396	0	610919	HCD (High Energy Collision Dissociation)	30	MS2	61.0335	200	46.2081	13786	13761	240925_OE_KB_Media_DKO3_HILIC.raw	20.39	1008	884.7	884.7	4.04119e-21	3.65292e-22	0	0	7.13964e-19	6.45752e-20	0	0	HexNAc(2)Hex(2)Fuc(1)	0	229	1			YGCCPMPNATCCSDHLHCCPQDTVCDLIQSK_HexNAc(2)Hex(2)Fuc(1)	DKO3	Yes	P28799_Yes	P28799_HexNAc(2)Hex(2)Fuc(1)
VYCNLSAAHTFEDLKNEIKNPEIR	[R].VYcnLSAAHTFEDLKNEIKNPEIR.[E]	C3(Carbamidomethyl); N4(HexNAc(2)Hex(9))	Q92626	Peroxidasin homolog OS=Homo sapiens OX=9606 GN=PXDN PE=1 SV=2	2	5	1	0	1	1	946.019	4726.07	4726.06	1.59	0.0015	0	1.77656e+06	HCD (High Energy Collision Dissociation)	30	MS2	12.6573	26.626	51.5274	15403	15379	240925_OE_KB_Media_DKO3_HILIC.raw	20.34	1005.7	665.4	457.7	4.58393e-21	3.89631e-22	0	0	8.0985e-19	6.8896e-20	0	0	HexNAc(2)Hex(9)	0	1175	1	7804298	51.55	VYCNLSAAHTFEDLKNEIKNPEIR_HexNAc(2)Hex(9)	DKO3	Yes	Q92626_No	Q92626_HexNAc(2)Hex(9)
VYCNLSAAHTFEDLKNEIKNPEIR	[R].VYcnLSAAHTFEDLKNEIKNPEIR.[E]	C3(Carbamidomethyl); N4(HexNAc(2)Hex(8))	Q92626	Peroxidasin homolog OS=Homo sapiens OX=9606 GN=PXDN PE=1 SV=2	2	5	1	0	1	1	913.81	4565.02	4564.01	222.01	0.20265	0	2197542	HCD (High Energy Collision Dissociation)	30	MS2	72.4294	200	51.7124	15668	15643	240925_OE_KB_Media_SPPL3KO2_HILIC.raw	20.34	1029.3	702.8	543.3	4.58393e-21	3.96066e-22	0	0	8.0985e-19	7.00383e-20	0	0	HexNAc(2)Hex(8)	0	1175	1	1.74083e+06	51.69	VYCNLSAAHTFEDLKNEIKNPEIR_HexNAc(2)Hex(8)	SPPL3KO2	Yes	Q92626_No	Q92626_HexNAc(2)Hex(8)
VYCNLSAAHTFEDLKNEIKNPEIR	[R].VYcnLSAAHTFEDLKNEIKNPEIR.[E]	C3(Carbamidomethyl); N4(HexNAc(2)Hex(9))	Q92626	Peroxidasin homolog OS=Homo sapiens OX=9606 GN=PXDN PE=1 SV=2	2	5	1	0	1	1	946.019	4726.07	4726.06	1.52	0.00144	0	2.52013e+06	HCD (High Energy Collision Dissociation)	30	MS2	2.21116	29.002	51.5963	15249	15233	240925_OE_KB_Media_DKO2_HILIC.raw	20.34	1027.8	712.4	514	4.58393e-21	3.88557e-22	0	0	8.0985e-19	6.87053e-20	0	0	HexNAc(2)Hex(9)	0	1175	1	9125258	51.59	VYCNLSAAHTFEDLKNEIKNPEIR_HexNAc(2)Hex(9)	DKO2	Yes	Q92626_No	Q92626_HexNAc(2)Hex(9)
VYCNLSAAHTFEDLKNEIKNPEIR	[R].VYcnLSAAHTFEDLKNEIKNPEIR.[E]	C3(Carbamidomethyl); N4(HexNAc(2)Hex(9))	Q92626	Peroxidasin homolog OS=Homo sapiens OX=9606 GN=PXDN PE=1 SV=2	2	5	1	0	1	1	946.019	4726.07	4726.06	1.65	0.00156	0	9550112	HCD (High Energy Collision Dissociation)	30	MS2	18.4757	31.272	51.643	15644	15622	240925_OE_KB_Media_SPPL3KO2_HILIC.raw	20.34	1025.6	660.1	499.5	4.58393e-21	3.94995e-22	0	0	8.0985e-19	6.98482e-20	0	0	HexNAc(2)Hex(9)	0	1175	1	15832206	51.64	VYCNLSAAHTFEDLKNEIKNPEIR_HexNAc(2)Hex(9)	SPPL3KO2	Yes	Q92626_No	Q92626_HexNAc(2)Hex(9)
VYCNLSAAHTFEDLKNEIKNPEIR	[R].VYcnLSAAHTFEDLKNEIKNPEIR.[E]	C3(Carbamidomethyl); N4(HexNAc(2)Hex(9))	Q92626	Peroxidasin homolog OS=Homo sapiens OX=9606 GN=PXDN PE=1 SV=2	2	5	1	0	1	1	946.019	4726.07	4726.06	1.78	0.00168	0	5171272	HCD (High Energy Collision Dissociation)	30	MS2	4.15912	19.44	51.5281	15379	15361	240925_OE_KB_Media_SPPKO1_HILIC.raw	20.34	1046.1	711.9	470.8	4.58393e-21	3.90705e-22	0	0	8.0985e-19	6.90866e-20	0	0	HexNAc(2)Hex(9)	0	1175	1	13146152	51.53	VYCNLSAAHTFEDLKNEIKNPEIR_HexNAc(2)Hex(9)	SPPKO1	Yes	Q92626_No	Q92626_HexNAc(2)Hex(9)
VYCNLSAAHTFEDLKNEIKNPEIR	[R].VYcnLSAAHTFEDLKNEIKNPEIR.[E]	C3(Carbamidomethyl); N4(HexNAc(2)Hex(9))	Q92626	Peroxidasin homolog OS=Homo sapiens OX=9606 GN=PXDN PE=1 SV=2	2	5	1	0	1	1	946.019	4726.07	4726.06	1.78	0.00168	0	2.60268e+06	HCD (High Energy Collision Dissociation)	30	MS2	2.07276	14.16	51.4899	15715	15698	240925_OE_KB_Media_SPPL3KO1_HILIC.raw	20.34	1016.2	635.6	472.8	4.58393e-21	3.92851e-22	0	0	8.0985e-19	6.94676e-20	0	0	HexNAc(2)Hex(9)	0	1175	1	23276884	51.54	VYCNLSAAHTFEDLKNEIKNPEIR_HexNAc(2)Hex(9)	SPPL3KO1	Yes	Q92626_No	Q92626_HexNAc(2)Hex(9)
VYCNLSAAHTFEDLKNEIKNPEIR	[R].VYcnLSAAHTFEDLKNEIKNPEIR.[E]	C3(Carbamidomethyl); N4(HexNAc(2)Hex(9))	Q92626	Peroxidasin homolog OS=Homo sapiens OX=9606 GN=PXDN PE=1 SV=2	2	5	1	0	1	1	946.22	4727.07	4726.06	213.78	0.20206	0	2580479	HCD (High Energy Collision Dissociation)	30	MS2	81.2614	25.092	51.5474	15692	15668	240925_OE_KB_Media_WT1_HILIC.raw	20.34	1027.4	658	462.7	4.58393e-21	3.97136e-22	0	0	8.0985e-19	7.02283e-20	0	0	HexNAc(2)Hex(9)	0	1175	1	19546150	51.59	VYCNLSAAHTFEDLKNEIKNPEIR_HexNAc(2)Hex(9)	WT1	Yes	Q92626_No	Q92626_HexNAc(2)Hex(9)
VYCNLSAAHTFEDLKNEIKNPEIR	[R].VYcnLSAAHTFEDLKNEIKNPEIR.[E]	C3(Carbamidomethyl); N4(HexNAc(2)Hex(8))	Q92626	Peroxidasin homolog OS=Homo sapiens OX=9606 GN=PXDN PE=1 SV=2	2	5	1	0	1	1	913.808	4565.01	4564.01	220.41	0.20119	0	971727	HCD (High Energy Collision Dissociation)	30	MS2	25.9066	200	51.6035	15752	15732	240925_OE_KB_Media_SPPL3KO1_HILIC.raw	20.34	1022.9	695.5	459.4	4.58393e-21	3.93923e-22	0	0	8.0985e-19	6.96579e-20	0	0	HexNAc(2)Hex(8)	0	1175	1	2.17083e+06	51.62	VYCNLSAAHTFEDLKNEIKNPEIR_HexNAc(2)Hex(8)	SPPL3KO1	Yes	Q92626_No	Q92626_HexNAc(2)Hex(8)
NISSHTNIVFSNGELDPWSGGGVTK	[K].nISSHTNIVFSNGELDPWSGGGVTK.[D]	N1(HexNAc(2)Hex(5))	P42785	Lysosomal Pro-X carboxypeptidase OS=Homo sapiens OX=9606 GN=PRCP PE=1 SV=1	0	4	1	0	1	1	958.932	3832.71	3832.69	3.58	0.00343	0	762203	HCD (High Energy Collision Dissociation)	30	MS2	10.0754	200	53.5888	16179	16162	240925_OE_KB_Media_SPPL3KO3_HILIC.raw	20.32	1026.5	703.2	703.2	4.75146e-21	4.16705e-22	0	0	8.39448e-19	7.3702e-20	0	0	HexNAc(2)Hex(5)	0	415	1	777348	53.56	NISSHTNIVFSNGELDPWSGGGVTK_HexNAc(2)Hex(5)	SPPL3KO3	Yes	P42785_No	P42785_HexNAc(2)Hex(5)
NISSHTNIVFSNGELDPWSGGGVTK	[K].nISSHTNIVFSnGELDPWSGGGVTK.[D]	N1(HexNAc(2)Hex(5)); N12(Deamidated)	P42785	Lysosomal Pro-X carboxypeptidase OS=Homo sapiens OX=9606 GN=PRCP PE=1 SV=1	0	4	1	0	1	1	959.178	3833.69	3833.68	4.12	0.00395	0	804570	HCD (High Energy Collision Dissociation)	30	MS2	17.0632	200	54.4347	16826	16805	240925_OE_KB_Media_WT3_HILIC.raw	20.32	1021.1	774.3	140.4	4.75146e-21	4.17808e-22	0	0	8.39448e-19	7.38978e-20	0	0	HexNAc(2)Hex(5)	0	415	1	1.72652e+06	54.35	NISSHTNIVFSNGELDPWSGGGVTK_HexNAc(2)Hex(5)	WT3	Yes	P42785_No	P42785_HexNAc(2)Hex(5)
SPHNCTDCGPSHVLLDGQCLSQCPDGYFHQEGSCTECHPTCR	[K].SPHncTDcGPSHVLLDGQcLSQcPDGYFHQEGScTEcHPTcR.[Q]	N4(HexNAc(2)Hex(5)); C5(Carbamidomethyl); C8(Carbamidomethyl); C19(Carbamidomethyl); C23(Carbamidomethyl); C34(Carbamidomethyl); C37(Carbamidomethyl); C41(Carbamidomethyl)	Q86XX4	Extracellular matrix organizing protein FRAS1 OS=Homo sapiens OX=9606 GN=FRAS1 PE=1 SV=2	0	3	1	0	1	1	1030.74	3090.21	6177.4	-499755	-1029.06	0	396851	HCD (High Energy Collision Dissociation)	30	MS2	71.2856	200	42.7421	12865	12840	240925_OE_KB_Media_SPPL3KO3_HILIC.raw	20.23	1027.5	996.8	996.8	5.90361e-21	5.09972e-22	0	0	1.043e-18	9.00419e-20	0	0	HexNAc(2)Hex(5)	0	725	1			SPHNCTDCGPSHVLLDGQCLSQCPDGYFHQEGSCTECHPTCR_HexNAc(2)Hex(5)	SPPL3KO3	Yes	Q86XX4_No	Q86XX4_HexNAc(2)Hex(5)
SPHNCTDCGPSHVLLDGQCLSQCPDGYFHQEGSCTECHPTCR	[K].SPHncTDcGPSHVLLDGQcLSQcPDGYFHQEGScTEcHPTcR.[Q]	N4(HexNAc(2)Hex(5)); C5(Carbamidomethyl); C8(Carbamidomethyl); C19(Carbamidomethyl); C23(Carbamidomethyl); C34(Carbamidomethyl); C37(Carbamidomethyl); C41(Carbamidomethyl)	Q86XX4	Extracellular matrix organizing protein FRAS1 OS=Homo sapiens OX=9606 GN=FRAS1 PE=1 SV=2	0	6	1	0	1	1	1030.74	6179.41	6177.4	325.76	0.33539	0	599677	HCD (High Energy Collision Dissociation)	30	MS2	30.121	200	42.8329	12616	12592	240925_OE_KB_Media_DKO2_HILIC.raw	20.23	1048.3	992.8	992.8	5.90361e-21	5.07278e-22	0	0	1.043e-18	8.95635e-20	0	0	HexNAc(2)Hex(5)	0	725	1			SPHNCTDCGPSHVLLDGQCLSQCPDGYFHQEGSCTECHPTCR_HexNAc(2)Hex(5)	DKO2	Yes	Q86XX4_No	Q86XX4_HexNAc(2)Hex(5)
DVPCDNVSSCPSSDTCCQLTSGEWGCCPIPEAVCCSDHQHCCPQGYTCVAEGQCQR	[R].DVPcDnVSScPSSDTccQLTSGEWGccPIPEAVccSDHQHccPQGYTcVAEGQcQR.[G]	C4(Carbamidomethyl); N6(HexNAc(1)); C10(Carbamidomethyl); C16(Carbamidomethyl); C17(Carbamidomethyl); C26(Carbamidomethyl); C27(Carbamidomethyl); C34(Carbamidomethyl); C35(Carbamidomethyl); C41(Carbamidomethyl); C42(Carbamidomethyl); C48(Carbamidomethyl); C54(Carbamidomethyl)	P28799	Progranulin OS=Homo sapiens OX=9606 GN=GRN PE=1 SV=2	0	2	1	0	1	1	1708.66	3416.31	6826.6	-499559	-1705.15	0	534072	HCD (High Energy Collision Dissociation)	30	MS2	81.5324	200	50.2767	14886	14860	240925_OE_KB_Media_SPPKO2_HILIC.raw	20.22	977.6	923.5	923.5	6.09422e-21	5.16852e-22	0	0	1.07668e-18	9.12636e-20	0	0	HexNAc(1)	0	363	1			DVPCDNVSSCPSSDTCCQLTSGEWGCCPIPEAVCCSDHQHCCPQGYTCVAEGQCQR_HexNAc(1)	SPPKO2	Yes	P28799_No	P28799_HexNAc(1)
DVPCDNVSSCPSSDTCCQLTSGEWGCCPIPEAVCCSDHQHCCPQGYTCVAEGQCQR	[R].DVPcDnVSScPSSDTccQLTSGEWGccPIPEAVccSDHQHccPQGYTcVAEGQcQR.[G]	C4(Carbamidomethyl); N6(HexNAc(1)); C10(Carbamidomethyl); C16(Carbamidomethyl); C17(Carbamidomethyl); C26(Carbamidomethyl); C27(Carbamidomethyl); C34(Carbamidomethyl); C35(Carbamidomethyl); C41(Carbamidomethyl); C42(Carbamidomethyl); C48(Carbamidomethyl); C54(Carbamidomethyl)	P28799	Progranulin OS=Homo sapiens OX=9606 GN=GRN PE=1 SV=2	0	4	1	0	1	1	1707.91	6828.61	6826.6	294.68	0.50292	0	835541	HCD (High Energy Collision Dissociation)	30	MS2	20.1467	200	50.3196	14991	14971	240925_OE_KB_Media_SPPKO1_HILIC.raw	20.21	973.8	973.8	973.8	6.18809e-21	5.2249e-22	0	0	1.09326e-18	9.22647e-20	0	0	HexNAc(1)	0	363	1			DVPCDNVSSCPSSDTCCQLTSGEWGCCPIPEAVCCSDHQHCCPQGYTCVAEGQCQR_HexNAc(1)	SPPKO1	Yes	P28799_No	P28799_HexNAc(1)
RDVPCDNVSSCPSSDTCCQLTSGEWGCCPIPEAVCCSDHQHCCPQGYTCVAEGQCQR	[K].RDVPcDnVSScPSSDTccQLTSGEWGccPIPEAVccSDHQHccPQGYTcVAEGQcQR.[G]	C5(Carbamidomethyl); N7(HexNAc(2)Hex(2)Fuc(1)); C11(Carbamidomethyl); C17(Carbamidomethyl); C18(Carbamidomethyl); C27(Carbamidomethyl); C28(Carbamidomethyl); C35(Carbamidomethyl); C36(Carbamidomethyl); C42(Carbamidomethyl); C43(Carbamidomethyl); C49(Carbamidomethyl); C55(Carbamidomethyl)	P28799	Progranulin OS=Homo sapiens OX=9606 GN=GRN PE=1 SV=2	1	5	1	0	1	1	1532.8	7659.97	7655.94	526.24	0.80578	0	1.86644e+06	HCD (High Energy Collision Dissociation)	30	MS2	78.7398	139.287	47.2492	14041	14023	240925_OE_KB_Media_DKO1_HILIC.raw	20.21	977.7	953.6	953.6	6.18809e-21	5.21079e-22	0	0	1.09326e-18	9.20141e-20	0	0	HexNAc(2)Hex(2)Fuc(1)	0	362	1			RDVPCDNVSSCPSSDTCCQLTSGEWGCCPIPEAVCCSDHQHCCPQGYTCVAEGQCQR_HexNAc(2)Hex(2)Fuc(1)	DKO1	Yes	P28799_Yes	P28799_HexNAc(2)Hex(2)Fuc(1)
DVPCDNVSSCPSSDTCCQLTSGEWGCCPIPEAVCCSDHQHCCPQGYTCVAEGQCQR	[R].DVPcDnVSScPSSDTccQLTSGEWGccPIPEAVccSDHQHccPQGYTcVAEGQcQR.[G]	C4(Carbamidomethyl); N6(HexNAc(2)Hex(2)Fuc(1)); C10(Carbamidomethyl); C16(Carbamidomethyl); C17(Carbamidomethyl); C26(Carbamidomethyl); C27(Carbamidomethyl); C34(Carbamidomethyl); C35(Carbamidomethyl); C41(Carbamidomethyl); C42(Carbamidomethyl); C48(Carbamidomethyl); C54(Carbamidomethyl)	P28799	Progranulin OS=Homo sapiens OX=9606 GN=GRN PE=1 SV=2	0	5	1	0	1	1	1501.38	7502.86	7499.84	401.86	0.60278	0	552555	HCD (High Energy Collision Dissociation)	30	MS2	14.2308	200	49.6983	15207	15188	240925_OE_KB_Media_WT2_HILIC.raw	20.12	963.4	910.3	910.3	7.50443e-21	5.67979e-22	0	0	1.32582e-18	1.00342e-19	0	0	HexNAc(2)Hex(2)Fuc(1)	1	363	1			DVPCDNVSSCPSSDTCCQLTSGEWGCCPIPEAVCCSDHQHCCPQGYTCVAEGQCQR_HexNAc(2)Hex(2)Fuc(1)	WT2	Yes	P28799_Yes	P28799_HexNAc(2)Hex(2)Fuc(1)
YGCCPMPNATCCSDHLHCCPQDTVCDLIQSK	[K].YGccPMPnATccSDHLHccPQDTVcDLIQSK.[C]	C3(Carbamidomethyl); C4(Carbamidomethyl); N8(HexNAc(2)Hex(2)Fuc(1)); C11(Carbamidomethyl); C12(Carbamidomethyl); C18(Carbamidomethyl); C19(Carbamidomethyl); C25(Carbamidomethyl)	P28799	Progranulin OS=Homo sapiens OX=9606 GN=GRN PE=1 SV=2	0	4	1	0	1	1	1165.71	4659.81	4660.81	-214.31	-0.24972	0	318340	HCD (High Energy Collision Dissociation)	30	MS2	0	74.743	46.1051	13585	13566	240925_OE_KB_Media_DKO2_HILIC.raw	20.12	990.1	851.4	851.4	7.53484e-21	5.74864e-22	0	0	1.33119e-18	1.01564e-19	0	0	HexNAc(2)Hex(2)Fuc(1)	0	229	1			YGCCPMPNATCCSDHLHCCPQDTVCDLIQSK_HexNAc(2)Hex(2)Fuc(1)	DKO2	Yes	P28799_Yes	P28799_HexNAc(2)Hex(2)Fuc(1)
YGCCPMPNATCCSDHLHCCPQDTVCDLIQSK	[K].YGccPMPnATccSDHLHccPQDTVcDLIQSK.[C]	C3(Carbamidomethyl); C4(Carbamidomethyl); N8(HexNAc(2)Hex(2)Fuc(1)); C11(Carbamidomethyl); C12(Carbamidomethyl); C18(Carbamidomethyl); C19(Carbamidomethyl); C25(Carbamidomethyl)	P28799	Progranulin OS=Homo sapiens OX=9606 GN=GRN PE=1 SV=2	0	4	1	0	1	1	1165.96	4660.82	4660.81	1.92	0.00223	0	2.4321e+06	HCD (High Energy Collision Dissociation)	30	MS2	0.61529	13.41	46.1817	14223	14207	240925_OE_KB_Media_WT3_HILIC.raw	20.12	958.4	832	832	7.53484e-21	5.90304e-22	0	0	1.33119e-18	1.04305e-19	0	0	HexNAc(2)Hex(2)Fuc(1)	0	229	1	61251756	46.26	YGCCPMPNATCCSDHLHCCPQDTVCDLIQSK_HexNAc(2)Hex(2)Fuc(1)	WT3	Yes	P28799_Yes	P28799_HexNAc(2)Hex(2)Fuc(1)
YGCCPMPNATCCSDHLHCCPQDTVCDLIQSK	[K].YGccPMPnATccSDHLHccPQDTVcDLIQSK.[C]	C3(Carbamidomethyl); C4(Carbamidomethyl); N8(HexNAc(2)Hex(2)Fuc(1)); C11(Carbamidomethyl); C12(Carbamidomethyl); C18(Carbamidomethyl); C19(Carbamidomethyl); C25(Carbamidomethyl)	P28799	Progranulin OS=Homo sapiens OX=9606 GN=GRN PE=1 SV=2	0	4	1	0	1	1	1165.96	4660.81	4660.81	0.35	0.0004	0	958010	HCD (High Energy Collision Dissociation)	30	MS2	0	25.478	46.1459	14137	14119	240925_OE_KB_Media_WT2_HILIC.raw	20.12	974.2	835.5	835.5	7.53484e-21	5.88591e-22	0	0	1.33119e-18	1.04001e-19	0	0	HexNAc(2)Hex(2)Fuc(1)	0	229	1	41007780	46.24	YGCCPMPNATCCSDHLHCCPQDTVCDLIQSK_HexNAc(2)Hex(2)Fuc(1)	WT2	Yes	P28799_Yes	P28799_HexNAc(2)Hex(2)Fuc(1)
MHIFQNGSLVIHDVAPEDSGR	[R].MHIFQnGSLVIHDVAPEDSGR.[Y]	N6(HexNAc(2)Hex(5))	Q13308	Inactive tyrosine-protein kinase 7 OS=Homo sapiens OX=9606 GN=PTK7 PE=1 SV=2	0	4	1	0	1	1	885.395	3538.56	3538.55	2.14	0.00189	0	1.06592e+06	HCD (High Energy Collision Dissociation)	30	MS2	39.5771	200	45.2165	13416	13398	240925_OE_KB_Media_DKO1_HILIC.raw	20.11	951.5	819.4	543.7	7.70778e-21	5.98995e-22	0	0	1.36175e-18	1.05848e-19	0	0	HexNAc(2)Hex(5)	0	641	1	1.03483e+06	45.18	MHIFQNGSLVIHDVAPEDSGR_HexNAc(2)Hex(5)	DKO1	Yes	Q13308_No	Q13308_HexNAc(2)Hex(5)
MHIFQNGSLVIHDVAPEDSGR	[R].MHIFQnGSLVIHDVAPEDSGR.[Y]	N6(HexNAc(3)Hex(5)Fuc(1))	Q13308	Inactive tyrosine-protein kinase 7 OS=Homo sapiens OX=9606 GN=PTK7 PE=1 SV=2	0	4	1	0	1	1	972.681	3887.7	3887.69	3.18	0.00309	0	616365	HCD (High Energy Collision Dissociation)	30	MS2	3.38822	200	44.8112	13293	13275	240925_OE_KB_Media_DKO1_HILIC.raw	20.11	964.1	605.2	605.2	7.70778e-21	5.97244e-22	0	0	1.36175e-18	1.05537e-19	0	0	HexNAc(3)Hex(5)Fuc(1)	0	641	1	899074	44.8	MHIFQNGSLVIHDVAPEDSGR_HexNAc(3)Hex(5)Fuc(1)	DKO1	Yes	Q13308_Yes	Q13308_HexNAc(3)Hex(5)Fuc(1)
TMCPDQCSGHGTYLQESGSCTCDPNWTGPDCSNEICSVDCGSHGVCMGGTCR	[K].TMcPDQcSGHGTYLQESGScTcDPnWTGPDcSNEIcSVDcGSHGVcMGGTcR.[C]	C3(Carbamidomethyl); C7(Carbamidomethyl); C20(Carbamidomethyl); C22(Carbamidomethyl); N25(HexNAc(1)); C31(Carbamidomethyl); C36(Carbamidomethyl); C40(Carbamidomethyl); C46(Carbamidomethyl); C51(Carbamidomethyl)	Q9P273	Teneurin-3 OS=Homo sapiens OX=9606 GN=TENM3 PE=1 SV=3	0	4	1	0	1	1	1527.33	6106.29	6105.28	166.1	0.25352	0	611090	HCD (High Energy Collision Dissociation)	30	MS2	34.137	200	45.101	13895	13876	240925_OE_KB_Media_WT3_HILIC.raw	20.1	997	932	173.8	7.96603e-21	7.07954e-22	0	0	1.40737e-18	1.25192e-19	0	0	HexNAc(1)	0	646	1	1.06195e+06	45.04	TMCPDQCSGHGTYLQESGSCTCDPNWTGPDCSNEICSVDCGSHGVCMGGTCR_HexNAc(1)	WT3		Q9P273_No	Q9P273_HexNAc(1)
EVHLVQFHEPDIYNYSALLLSEDKDTLYIGAR	[R].EVHLVQFHEPDIYnYSALLLSEDKDTLYIGAR.[E]	N14(HexNAc(2)Hex(8))	Q92854	Semaphorin-4D OS=Homo sapiens OX=9606 GN=SEMA4D PE=1 SV=1	1	5	1	0	1	1	1091.7	5454.48	5451.47	552.87	0.6028	0	1.44686e+06	HCD (High Energy Collision Dissociation)	30	MS2	71.0538	200	67.7176	20739	20718	240925_OE_KB_Media_WT1_HILIC.raw	20.01	975.8	724.7	724.7	9.82289e-21	8.88216e-22	0	0	1.73543e-18	1.57188e-19	0	0	HexNAc(2)Hex(8)	0	36	1			EVHLVQFHEPDIYNYSALLLSEDKDTLYIGAR_HexNAc(2)Hex(8)	WT1		Q92854_No	Q92854_HexNAc(2)Hex(8)
EVHLVQFHEPDIYNYSALLLSEDKDTLYIGAR	[R].EVHLVQFHEPDIYnYSALLLSEDKDTLYIGAR.[E]	N14(HexNAc(2)Hex(8))	Q92854	Semaphorin-4D OS=Homo sapiens OX=9606 GN=SEMA4D PE=1 SV=1	1	5	1	0	1	1	1091.3	5452.49	5451.47	186.87	0.20375	0	953073	HCD (High Energy Collision Dissociation)	30	MS2	41.0422	200	67.7009	20760	20738	240925_OE_KB_Media_SPPL3KO2_HILIC.raw	20.01	960.8	699.1	699.1	9.82289e-21	8.86096e-22	0	0	1.73543e-18	1.56812e-19	0	0	HexNAc(2)Hex(8)	0	36	1	665987	67.66	EVHLVQFHEPDIYNYSALLLSEDKDTLYIGAR_HexNAc(2)Hex(8)	SPPL3KO2		Q92854_No	Q92854_HexNAc(2)Hex(8)
IKTNITLVCKPGDLESAPVLR	[K].IKTnITLVcKPGDLESAPVLR.[T]	N4(HexNAc(2)Hex(6)); C9(Carbamidomethyl)	P11717	Cation-independent mannose-6-phosphate receptor OS=Homo sapiens OX=9606 GN=IGF2R PE=1 SV=3	1	4	1	0	1	1	926.452	3702.79	3702.78	2.56	0.00237	0	577052	HCD (High Energy Collision Dissociation)	30	MS2	14.8712	90.195	46.1809	14043	14021	240925_OE_KB_Media_WT1_HILIC.raw	20	960.5	768.2	768.2	1.00483e-20	9.29226e-22	0	0	1.77526e-18	1.64467e-19	0	0	HexNAc(2)Hex(6)	0	578	1	1.17364e+06	46.16	IKTNITLVCKPGDLESAPVLR_HexNAc(2)Hex(6)	WT1	Yes	P11717_No	P11717_HexNAc(2)Hex(6)
YGCCPMPNATCCSDHLHCCPQDTVCDLIQSK	[K].YGccPMPnATccSDHLHccPQDTVcDLIQSK.[C]	C3(Carbamidomethyl); C4(Carbamidomethyl); N8(HexNAc(2)Hex(2)Fuc(1)); C11(Carbamidomethyl); C12(Carbamidomethyl); C18(Carbamidomethyl); C19(Carbamidomethyl); C25(Carbamidomethyl)	P28799	Progranulin OS=Homo sapiens OX=9606 GN=GRN PE=1 SV=2	0	2	1	0	1	1	1165.96	2330.9	4660.81	-499893	-1164.95	0	589937	HCD (High Energy Collision Dissociation)	30	MS2	34.4221	200	46.059	13571	13550	240925_OE_KB_Media_DKO2_HILIC.raw	19.95	951.4	817.6	817.6	1.12395e-20	1.13218e-21	0	0	1.98569e-18	2.00483e-19	0	0	HexNAc(2)Hex(2)Fuc(1)	-1	229	1			YGCCPMPNATCCSDHLHCCPQDTVCDLIQSK_HexNAc(2)Hex(2)Fuc(1)	DKO2	Yes	P28799_Yes	P28799_HexNAc(2)Hex(2)Fuc(1)
YGCCPMPNATCCSDHLHCCPQDTVCDLIQSK	[K].YGccPMPnATccSDHLHccPQDTVcDLIQSK.[C]	C3(Carbamidomethyl); C4(Carbamidomethyl); N8(HexNAc(2)Hex(2)Fuc(1)); C11(Carbamidomethyl); C12(Carbamidomethyl); C18(Carbamidomethyl); C19(Carbamidomethyl); C25(Carbamidomethyl)	P28799	Progranulin OS=Homo sapiens OX=9606 GN=GRN PE=1 SV=2	0	4	1	0	1	1	1165.96	4660.8	4660.81	-1.33	-0.00155	0	1.03231e+06	HCD (High Energy Collision Dissociation)	30	MS2	0	22.542	46.1432	13732	13716	240925_OE_KB_Media_SPPKO1_HILIC.raw	19.92	964.3	852.9	852.9	1.19537e-20	1.14438e-21	0	0	2.11187e-18	2.02648e-19	0	0	HexNAc(2)Hex(2)Fuc(1)	0	229	1	48136584	46.22	YGCCPMPNATCCSDHLHCCPQDTVCDLIQSK_HexNAc(2)Hex(2)Fuc(1)	SPPKO1	Yes	P28799_Yes	P28799_HexNAc(2)Hex(2)Fuc(1)
YGCCPMPNATCCSDHLHCCPQDTVCDLIQSK	[K].YGccPMPnATccSDHLHccPQDTVcDLIQSK.[C]	C3(Carbamidomethyl); C4(Carbamidomethyl); N8(HexNAc(2)Hex(2)Fuc(1)); C11(Carbamidomethyl); C12(Carbamidomethyl); C18(Carbamidomethyl); C19(Carbamidomethyl); C25(Carbamidomethyl)	P28799	Progranulin OS=Homo sapiens OX=9606 GN=GRN PE=1 SV=2	0	4	1	0	1	1	1166.46	4662.81	4660.81	429.46	0.5004	0	634812	HCD (High Energy Collision Dissociation)	30	MS2	71.6978	200	46.1187	13695	13664	240925_OE_KB_Media_DKO1_HILIC.raw	19.92	957.3	812.4	812.4	1.19537e-20	1.13938e-21	0	0	2.11187e-18	2.01761e-19	0	0	HexNAc(2)Hex(2)Fuc(1)	0	229	1			YGCCPMPNATCCSDHLHCCPQDTVCDLIQSK_HexNAc(2)Hex(2)Fuc(1)	DKO1	Yes	P28799_Yes	P28799_HexNAc(2)Hex(2)Fuc(1)
CGLVPVLAENYNKSDNCEDTPEAGYFAVAVVK	[K].cGLVPVLAENYnKSDNcEDTPEAGYFAVAVVK.[K]	C1(Carbamidomethyl); N12(HexNAc(4)Hex(5)NeuAc(2)); C17(Carbamidomethyl)	P02787	Serotransferrin OS=Homo sapiens OX=9606 GN=TF PE=1 SV=4	1	2	1	0	1	1	1434.87	2868.74	5734.43	-499735	-1432.85	0	823181	HCD (High Energy Collision Dissociation)	30	MS2	67.8864	200	66.0522	20071	20048	240925_OE_KB_Media_SPPL3KO3_HILIC.raw	19.92	964.9	688	223	1.20959e-20	1.16688e-21	0	0	2.13701e-18	2.06641e-19	0	0	HexNAc(4)Hex(5)NeuAc(2)	1	421	1			CGLVPVLAENYNKSDNCEDTPEAGYFAVAVVK_HexNAc(4)Hex(5)NeuAc(2)	SPPL3KO3	Yes	P02787_No	P02787_HexNAc(4)Hex(5)NeuAc(2)
CGLVPVLAENYNKSDNCEDTPEAGYFAVAVVK	[K].cGLVPVLAENYnKSDNcEDTPEAGYFAVAVVK.[K]	C1(Carbamidomethyl); N12(HexNAc(4)Hex(5)); C17(Carbamidomethyl)	P02787	Serotransferrin OS=Homo sapiens OX=9606 GN=TF PE=1 SV=4	1	4	1	0	1	1	1288.82	5152.26	5152.24	3.47	0.00447	0	1.18455e+06	HCD (High Energy Collision Dissociation)	30	MS2	0	41.275	62.1006	18733	18716	240925_OE_KB_Media_DKO3_HILIC.raw	19.92	952	622.2	226.3	1.20959e-20	1.16436e-21	0	0	2.13701e-18	2.06194e-19	0	0	HexNAc(4)Hex(5)	0	421	1	13270894	62.2	CGLVPVLAENYNKSDNCEDTPEAGYFAVAVVK_HexNAc(4)Hex(5)	DKO3	Yes	P02787_No	P02787_HexNAc(4)Hex(5)
FNTSLAGDLTNLVHGSHCSK	[K].FnTSLAGDLTNLVHGSHcSK.[Y]	N2(HexNAc(2)Hex(6)); C18(Carbamidomethyl)	Q5VU97	VWFA and cache domain-containing protein 1 OS=Homo sapiens OX=9606 GN=CACHD1 PE=1 SV=2	0	4	1	0	1	1	884.885	3536.52	3536.51	1.97	0.00174	0	8476092	HCD (High Energy Collision Dissociation)	30	MS2	2.0458	6.597	51.5274	15378	15361	240925_OE_KB_Media_SPPKO1_HILIC.raw	19.91	956.9	768.1	768.1	1.2228e-20	1.22492e-21	0	0	2.16035e-18	2.1694e-19	0	0	HexNAc(2)Hex(6)	0	904	1	21274102	51.54	FNTSLAGDLTNLVHGSHCSK_HexNAc(2)Hex(6)	SPPKO1		Q5VU97_No	Q5VU97_HexNAc(2)Hex(6)
GSALHEDIYVLHENGTLEIPVAQK	[K].GSALHEDIYVLHEnGTLEIPVAQK.[D]	N14(HexNAc(2)Hex(6))	Q92823	Neuronal cell adhesion molecule OS=Homo sapiens OX=9606 GN=NRCAM PE=1 SV=3	0	2	1	0	1	1	1003.97	2006.93	4011.83	-499748	-1002.45	0	2545570	HCD (High Energy Collision Dissociation)	30	MS2	31.5067	200	50.8756	15140	15118	240925_OE_KB_Media_DKO1_HILIC.raw	19.91	956.2	643.5	643.5	1.2228e-20	1.20976e-21	0	0	2.16035e-18	2.14249e-19	0	0	HexNAc(2)Hex(6)	0	494	1			GSALHEDIYVLHENGTLEIPVAQK_HexNAc(2)Hex(6)	DKO1	Yes	Q92823_No	Q92823_HexNAc(2)Hex(6)
MHIFQNGSLVIHDVAPEDSGR	[R].MHIFQnGSLVIHDVAPEDSGR.[Y]	N6(HexNAc(2)Hex(6))	Q13308	Inactive tyrosine-protein kinase 7 OS=Homo sapiens OX=9606 GN=PTK7 PE=1 SV=2	0	4	1	0	1	1	925.91	3700.62	3700.61	3.6	0.00333	0	860718	HCD (High Energy Collision Dissociation)	30	MS2	23.7108	130.328	45.0949	13624	13605	240925_OE_KB_Media_SPPL3KO2_HILIC.raw	19.91	952.5	821.1	566.8	1.2228e-20	1.25764e-21	0	0	2.16035e-18	2.22746e-19	0	0	HexNAc(2)Hex(6)	0	641	1	1.24081e+06	45.07	MHIFQNGSLVIHDVAPEDSGR_HexNAc(2)Hex(6)	SPPL3KO2	Yes	Q13308_No	Q13308_HexNAc(2)Hex(6)
FNTSLAGDLTNLVHGSHCSK	[K].FnTSLAGDLTNLVHGSHcSK.[Y]	N2(HexNAc(2)Hex(5)); C18(Carbamidomethyl)	Q5VU97	VWFA and cache domain-containing protein 1 OS=Homo sapiens OX=9606 GN=CACHD1 PE=1 SV=2	0	4	1	0	1	1	844.372	3374.47	3374.46	2.89	0.00244	0	905680	HCD (High Energy Collision Dissociation)	30	MS2	5.723	200	51.6988	15435	15412	240925_OE_KB_Media_SPPKO1_HILIC.raw	19.91	951.8	762.9	762.9	1.2228e-20	1.22745e-21	0	0	2.16035e-18	2.17388e-19	0	0	HexNAc(2)Hex(5)	0	904	1	2.00048e+06	51.7	FNTSLAGDLTNLVHGSHCSK_HexNAc(2)Hex(5)	SPPKO1		Q5VU97_No	Q5VU97_HexNAc(2)Hex(5)
MHIFQNGSLVIHDVAPEDSGR	[R].MHIFQnGSLVIHDVAPEDSGR.[Y]	N6(HexNAc(2)Hex(5))	Q13308	Inactive tyrosine-protein kinase 7 OS=Homo sapiens OX=9606 GN=PTK7 PE=1 SV=2	0	4	1	0	1	1	885.647	3539.57	3538.55	286.46	0.25341	0	708916	HCD (High Energy Collision Dissociation)	30	MS2	79.8752	200	45.2238	13664	13636	240925_OE_KB_Media_SPPL3KO2_HILIC.raw	19.91	970.4	723.5	566.4	1.2228e-20	1.26015e-21	0	0	2.16035e-18	2.23191e-19	0	0	HexNAc(2)Hex(5)	0	641	1	1.12726e+06	45.2	MHIFQNGSLVIHDVAPEDSGR_HexNAc(2)Hex(5)	SPPL3KO2	Yes	Q13308_No	Q13308_HexNAc(2)Hex(5)
FNTSLAGDLTNLVHGSHCSK	[K].FnTSLAGDLTNLVHGSHcSK.[Y]	N2(HexNAc(2)Hex(6)); C18(Carbamidomethyl)	Q5VU97	VWFA and cache domain-containing protein 1 OS=Homo sapiens OX=9606 GN=CACHD1 PE=1 SV=2	0	4	1	0	1	1	884.885	3536.52	3536.51	2.45	0.00217	0	10336845	HCD (High Energy Collision Dissociation)	30	MS2	0.563848	5.456	51.5232	15398	15379	240925_OE_KB_Media_DKO3_HILIC.raw	19.91	956.3	768.8	768.8	1.2228e-20	1.21482e-21	0	0	2.16035e-18	2.15147e-19	0	0	HexNAc(2)Hex(6)	0	904	1	22339596	51.53	FNTSLAGDLTNLVHGSHCSK_HexNAc(2)Hex(6)	DKO3		Q5VU97_No	Q5VU97_HexNAc(2)Hex(6)
FNTSLAGDLTNLVHGSHCSK	[K].FnTSLAGDLTNLVHGSHcSK.[Y]	N2(HexNAc(2)Hex(5)); C18(Carbamidomethyl)	Q5VU97	VWFA and cache domain-containing protein 1 OS=Homo sapiens OX=9606 GN=CACHD1 PE=1 SV=2	0	4	1	0	1	1	844.372	3374.46	3374.46	2.16	0.00183	0	847320	HCD (High Energy Collision Dissociation)	30	MS2	0	200	51.6906	15451	15431	240925_OE_KB_Media_DKO3_HILIC.raw	19.91	997.8	835.7	835.7	1.2228e-20	1.21735e-21	0	0	2.16035e-18	2.15596e-19	0	0	HexNAc(2)Hex(5)	0	904	1	2345634	51.71	FNTSLAGDLTNLVHGSHCSK_HexNAc(2)Hex(5)	DKO3		Q5VU97_No	Q5VU97_HexNAc(2)Hex(5)
MHIFQNGSLVIHDVAPEDSGR	[R].MHIFQnGSLVIHDVAPEDSGR.[Y]	N6(HexNAc(2)Hex(5))	Q13308	Inactive tyrosine-protein kinase 7 OS=Homo sapiens OX=9606 GN=PTK7 PE=1 SV=2	0	4	1	0	1	1	885.396	3538.56	3538.55	2.2	0.00195	0	934280	HCD (High Energy Collision Dissociation)	30	MS2	41.565	200	45.1891	13784	13766	240925_OE_KB_Media_SPPL3KO1_HILIC.raw	19.91	974.7	843.8	591.7	1.24164e-20	1.3055e-21	0	0	2.19362e-18	2.31237e-19	0	0	HexNAc(2)Hex(5)	0	641	1	1.35054e+06	45.18	MHIFQNGSLVIHDVAPEDSGR_HexNAc(2)Hex(5)	SPPL3KO1	Yes	Q13308_No	Q13308_HexNAc(2)Hex(5)
SPHNCTDCGPSHVLLDGQCLSQCPDGYFHQEGSCTECHPTCR	[K].SPHncTDcGPSHVLLDGQcLSQcPDGYFHQEGScTEcHPTcR.[Q]	N4(HexNAc(2)Hex(5)); C5(Carbamidomethyl); C8(Carbamidomethyl); C19(Carbamidomethyl); C23(Carbamidomethyl); C34(Carbamidomethyl); C37(Carbamidomethyl); C41(Carbamidomethyl)	Q86XX4	Extracellular matrix organizing protein FRAS1 OS=Homo sapiens OX=9606 GN=FRAS1 PE=1 SV=2	0	6	1	0	1	1	1030.41	6177.4	6177.4	-0.06	-6e-05	0	651094	HCD (High Energy Collision Dissociation)	30	MS2	58.9974	87.763	42.8708	13056	13037	240925_OE_KB_Media_WT1_HILIC.raw	19.88	978.9	932.2	932.2	1.32262e-20	1.42005e-21	0	0	2.33669e-18	2.5156e-19	0	0	HexNAc(2)Hex(5)	0	725	1	2.31751e+06	42.81	SPHNCTDCGPSHVLLDGQCLSQCPDGYFHQEGSCTECHPTCR_HexNAc(2)Hex(5)	WT1	Yes	Q86XX4_No	Q86XX4_HexNAc(2)Hex(5)
HEGQEPFLQWLMLLSNESALPHVHTVSYGDDEDSLSSAYIQR	[R].HEGQEPFLQWLMLLSnESALPHVHTVSYGDDEDSLSSAYIQR.[V]	N16(HexNAc(2)Hex(5))	O14773	Tripeptidyl-peptidase 1 OS=Homo sapiens OX=9606 GN=TPP1 PE=1 SV=2	0	5	1	0	1	1	1204.15	6016.72	6015.69	171.41	0.20623	0	1.71763e+06	HCD (High Energy Collision Dissociation)	30	MS2	17.9759	200	81.0904	24647	24630	240925_OE_KB_Media_DKO3_HILIC.raw	19.88	972.7	881.4	220.3	1.32262e-20	1.39871e-21	0	0	2.33669e-18	2.47775e-19	0	0	HexNAc(2)Hex(5)	0	298	1			HEGQEPFLQWLMLLSNESALPHVHTVSYGDDEDSLSSAYIQR_HexNAc(2)Hex(5)	DKO3		O14773_No	O14773_HexNAc(2)Hex(5)
YNWSFIHCPACQCNGHSK	[R].YnWSFIHcPAcQcnGHSK.[C]	N2(HexNAc(2)Hex(5)); C8(Carbamidomethyl); C11(Carbamidomethyl); C13(Carbamidomethyl); N14(Deamidated)	O75882	Attractin OS=Homo sapiens OX=9606 GN=ATRN PE=1 SV=2	0	4	1	0	1	1	871.595	3483.36	3483.34	4.06	0.00353	0	1136615	HCD (High Energy Collision Dissociation)	30	MS2	45.0806	144.721	41.096	12279	12260	240925_OE_KB_Media_DKO3_HILIC.raw	19.87	964	913.5	913.5	1.33952e-20	1.43885e-21	0	0	2.36655e-18	2.54896e-19	0	0	HexNAc(2)Hex(5)	0	1053	1	6.7698e+06	41.17	YNWSFIHCPACQCNGHSK_HexNAc(2)Hex(5)	DKO3	Yes	O75882_No	O75882_HexNAc(2)Hex(5)
YNWSFIHCPACQCNGHSK	[R].YnWSFIHcPAcQcNGHSK.[C]	N2(HexNAc(2)Hex(5)); C8(Carbamidomethyl); C11(Carbamidomethyl); C13(Carbamidomethyl)	O75882	Attractin OS=Homo sapiens OX=9606 GN=ATRN PE=1 SV=2	0	2	1	0	1	1	870.883	1740.76	3482.36	-500121	-870.801	0	652221	HCD (High Energy Collision Dissociation)	30	MS2	43.6435	200	39.4209	11732	11705	240925_OE_KB_Media_SPPKO1_HILIC.raw	19.87	956.7	824.8	824.8	1.33952e-20	1.44423e-21	0	0	2.36655e-18	2.55851e-19	0	0	HexNAc(2)Hex(5)	0	1053	1	24922.7	39.74	YNWSFIHCPACQCNGHSK_HexNAc(2)Hex(5)	SPPKO1	Yes	O75882_No	O75882_HexNAc(2)Hex(5)
AYNQTHLYACGTGAFHPICTYIEIGHHPEDNIFK	[K].AYnQTHLYAcGTGAFHPIcTYIEIGHHPEDNIFK.[L]	N3(HexNAc(4)Hex(4)Fuc(1)); C10(Carbamidomethyl); C19(Carbamidomethyl)	Q14563	Semaphorin-3A OS=Homo sapiens OX=9606 GN=SEMA3A PE=1 SV=1	0	6	1	0	1	1	931.077	5581.42	5581.42	-0.02	-2e-05	0	526940	HCD (High Energy Collision Dissociation)	30	MS2	4.28824	200	54.3707	16105	16087	240925_OE_KB_Media_DKO2_HILIC.raw	19.83	986.5	731.5	365.6	1.46601e-20	1.57341e-21	0	0	2.59002e-18	2.78767e-19	0	0	HexNAc(4)Hex(4)Fuc(1)	0	123	1	1.09111e+06	54.31	AYNQTHLYACGTGAFHPICTYIEIGHHPEDNIFK_HexNAc(4)Hex(4)Fuc(1)	DKO2		Q14563_Yes	Q14563_HexNAc(4)Hex(4)Fuc(1)
AYNQTHLYACGTGAFHPICTYIEIGHHPEDNIFK	[K].AYnQTHLYAcGTGAFHPIcTYIEIGHHPEDNIFK.[L]	N3(HexNAc(4)Hex(4)Fuc(1)); C10(Carbamidomethyl); C19(Carbamidomethyl)	Q14563	Semaphorin-3A OS=Homo sapiens OX=9606 GN=SEMA3A PE=1 SV=1	0	6	1	0	1	1	931.581	5584.45	5581.42	541.81	0.50401	0	1.76912e+06	HCD (High Energy Collision Dissociation)	30	MS2	74.3422	54.986	54.2971	16137	16119	240925_OE_KB_Media_SPPKO2_HILIC.raw	19.83	978.3	635.3	382.6	1.46601e-20	1.58505e-21	0	0	2.59002e-18	2.80833e-19	0	0	HexNAc(4)Hex(4)Fuc(1)	0	123	1			AYNQTHLYACGTGAFHPICTYIEIGHHPEDNIFK_HexNAc(4)Hex(4)Fuc(1)	SPPKO2		Q14563_Yes	Q14563_HexNAc(4)Hex(4)Fuc(1)
AYNQTHLYACGTGAFHPICTYIEIGHHPEDNIFK	[K].AYnQTHLYAcGTGAFHPIcTYIEIGHHPEDNIFK.[L]	N3(HexNAc(4)Hex(4)Fuc(1)); C10(Carbamidomethyl); C19(Carbamidomethyl)	Q14563	Semaphorin-3A OS=Homo sapiens OX=9606 GN=SEMA3A PE=1 SV=1	0	6	1	0	1	1	931.078	5581.43	5581.42	1.29	0.0012	0	603230	HCD (High Energy Collision Dissociation)	30	MS2	26.7421	58.141	54.3991	16575	16558	240925_OE_KB_Media_WT1_HILIC.raw	19.83	960.8	655.2	468.2	1.46601e-20	1.61407e-21	0	0	2.59002e-18	2.85982e-19	0	0	HexNAc(4)Hex(4)Fuc(1)	0	123	1	2.92465e+06	54.4	AYNQTHLYACGTGAFHPICTYIEIGHHPEDNIFK_HexNAc(4)Hex(4)Fuc(1)	WT1		Q14563_Yes	Q14563_HexNAc(4)Hex(4)Fuc(1)
AYNQTHLYACGTGAFHPICTYIEIGHHPEDNIFK	[K].AYnQTHLYAcGTGAFHPIcTYIEIGHHPEDNIFK.[L]	N3(HexNAc(4)Hex(4)Fuc(1)); C10(Carbamidomethyl); C19(Carbamidomethyl)	Q14563	Semaphorin-3A OS=Homo sapiens OX=9606 GN=SEMA3A PE=1 SV=1	0	6	1	0	1	1	931.412	5583.44	5581.42	360.72	0.33555	0	1397880	HCD (High Energy Collision Dissociation)	30	MS2	76.145	23.135	54.3511	16256	16235	240925_OE_KB_Media_SPPKO1_HILIC.raw	19.83	999.9	621.8	266	1.46601e-20	1.57923e-21	0	0	2.59002e-18	2.798e-19	0	0	HexNAc(4)Hex(4)Fuc(1)	0	123	1			AYNQTHLYACGTGAFHPICTYIEIGHHPEDNIFK_HexNAc(4)Hex(4)Fuc(1)	SPPKO1		Q14563_Yes	Q14563_HexNAc(4)Hex(4)Fuc(1)
AYNQTHLYACGTGAFHPICTYIEIGHHPEDNIFK	[K].AYnQTHLYAcGTGAFHPIcTYIEIGHHPEDNIFK.[L]	N3(HexNAc(4)Hex(4)); C10(Carbamidomethyl); C19(Carbamidomethyl)	Q14563	Semaphorin-3A OS=Homo sapiens OX=9606 GN=SEMA3A PE=1 SV=1	0	6	1	0	1	1	907.236	5438.38	5435.37	554.58	0.50239	0	1493264	HCD (High Energy Collision Dissociation)	30	MS2	79.4619	200	54.4024	16815	16785	240925_OE_KB_Media_WT3_HILIC.raw	19.83	965.3	638.1	445.5	1.46601e-20	1.61986e-21	0	0	2.59002e-18	2.87009e-19	0	0	HexNAc(4)Hex(4)	0	123	1			AYNQTHLYACGTGAFHPICTYIEIGHHPEDNIFK_HexNAc(4)Hex(4)	WT3		Q14563_No	Q14563_HexNAc(4)Hex(4)
AYNQTHLYACGTGAFHPICTYIEIGHHPEDNIFK	[K].AYnQTHLYAcGTGAFHPIcTYIEIGHHPEDNIFK.[L]	N3(HexNAc(4)Hex(4)Fuc(1)); C10(Carbamidomethyl); C19(Carbamidomethyl)	Q14563	Semaphorin-3A OS=Homo sapiens OX=9606 GN=SEMA3A PE=1 SV=1	0	6	1	0	1	1	931.413	5583.44	5581.42	360.91	0.33573	0	3525506	HCD (High Energy Collision Dissociation)	30	MS2	78.2565	76.099	54.2882	16637	16620	240925_OE_KB_Media_WT2_HILIC.raw	19.83	985.5	778.6	329.8	1.46601e-20	1.61697e-21	0	0	2.59002e-18	2.86495e-19	0	0	HexNAc(4)Hex(4)Fuc(1)	0	123	1			AYNQTHLYACGTGAFHPICTYIEIGHHPEDNIFK_HexNAc(4)Hex(4)Fuc(1)	WT2		Q14563_Yes	Q14563_HexNAc(4)Hex(4)Fuc(1)
AYNQTHLYACGTGAFHPICTYIEIGHHPEDNIFK	[K].AYnQTHLYAcGTGAFHPIcTYIEIGHHPEDNIFK.[L]	N3(HexNAc(4)Hex(4)Fuc(1)); C10(Carbamidomethyl); C19(Carbamidomethyl)	Q14563	Semaphorin-3A OS=Homo sapiens OX=9606 GN=SEMA3A PE=1 SV=1	0	6	1	0	1	1	931.08	5581.45	5581.42	3.78	0.00352	0	1.19177e+06	HCD (High Energy Collision Dissociation)	30	MS2	90.2882	48.72	54.3418	16282	16263	240925_OE_KB_Media_DKO3_HILIC.raw	19.83	969.2	678.9	435.9	1.46601e-20	1.57632e-21	0	0	2.59002e-18	2.79284e-19	0	0	HexNAc(4)Hex(4)Fuc(1)	0	123	1	1.97677e+06	54.31	AYNQTHLYACGTGAFHPICTYIEIGHHPEDNIFK_HexNAc(4)Hex(4)Fuc(1)	DKO3		Q14563_Yes	Q14563_HexNAc(4)Hex(4)Fuc(1)
TNITLVCKPGDLESAPVLR	[K].TnITLVcKPGDLESAPVLR.[T]	N2(HexNAc(2)Hex(6)); C7(Carbamidomethyl)	P11717	Cation-independent mannose-6-phosphate receptor OS=Homo sapiens OX=9606 GN=IGF2R PE=1 SV=3	0	4	1	0	1	1	866.158	3461.61	3461.6	3.89	0.00336	0	1261055	HCD (High Energy Collision Dissociation)	30	MS2	16.1357	200	47.332	14386	14368	240925_OE_KB_Media_WT1_HILIC.raw	19.78	991.3	655.7	655.7	1.64949e-20	1.92001e-21	0	0	2.91417e-18	3.39738e-19	0	0	HexNAc(2)Hex(6)	0	580	1	1.26397e+06	47.32	TNITLVCKPGDLESAPVLR_HexNAc(2)Hex(6)	WT1	Yes	P11717_No	P11717_HexNAc(2)Hex(6)
DVPCDNVSSCPSSDTCCQLTSGEWGCCPIPEAVCCSDHQHCCPQGYTCVAEGQCQR	[R].DVPcDnVSScPSSDTccQLTSGEWGccPIPEAVccSDHQHccPQGYTcVAEGQcQR.[G]	C4(Carbamidomethyl); N6(HexNAc(1)); C10(Carbamidomethyl); C16(Carbamidomethyl); C17(Carbamidomethyl); C26(Carbamidomethyl); C27(Carbamidomethyl); C34(Carbamidomethyl); C35(Carbamidomethyl); C41(Carbamidomethyl); C42(Carbamidomethyl); C48(Carbamidomethyl); C54(Carbamidomethyl)	P28799	Progranulin OS=Homo sapiens OX=9606 GN=GRN PE=1 SV=2	0	4	1	0	1	1	1708.41	6830.64	6826.6	591.44	1.00939	0	2134015	HCD (High Energy Collision Dissociation)	30	MS2	74.7371	200	50.3547	14910	14892	240925_OE_KB_Media_SPPKO2_HILIC.raw	19.77	972.5	946.4	946.4	1.71465e-20	1.97464e-21	0	0	3.02929e-18	3.49432e-19	0	0	HexNAc(1)	1	363	1			DVPCDNVSSCPSSDTCCQLTSGEWGCCPIPEAVCCSDHQHCCPQGYTCVAEGQCQR_HexNAc(1)	SPPKO2	Yes	P28799_No	P28799_HexNAc(1)
VTELQLTSSELDFQPQQELMLQITNASLGLR	[K].VTELQLTSSELDFQPQQELMLQITnASLGLR.[F]	N25(HexNAc(4)Hex(5)Fuc(1)NeuAc(1))	P55058	Phospholipid transfer protein OS=Homo sapiens OX=9606 GN=PLTP PE=1 SV=1	0	4	1	0	1	1	1391.39	5562.55	5562.54	1.29	0.0018	0	1.02649e+06	HCD (High Energy Collision Dissociation)	30	MS2	41.9915	60.476	84.0579	25821	25805	240925_OE_KB_Media_WT2_HILIC.raw	19.74	958.8	697.7	697.7	1.82869e-20	2.14356e-21	0	0	3.23078e-18	3.79403e-19	0	0	HexNAc(4)Hex(5)Fuc(1)NeuAc(1)	0	70	1	3.99444e+06	83.99	VTELQLTSSELDFQPQQELMLQITNASLGLR_HexNAc(4)Hex(5)Fuc(1)NeuAc(1)	WT2	Yes	P55058_Yes	P55058_HexNAc(4)Hex(5)Fuc(1)NeuAc(1)
VTELQLTSSELDFQPQQELMLQITNASLGLR	[K].VTELQLTSSELDFQPQQELMLQITnASLGLR.[F]	N25(HexNAc(4)Hex(5)Fuc(1)NeuAc(1))	P55058	Phospholipid transfer protein OS=Homo sapiens OX=9606 GN=PLTP PE=1 SV=1	0	4	1	0	1	1	1392.15	5565.59	5562.54	546.58	0.7601	0	433193	HCD (High Energy Collision Dissociation)	30	MS2	83.4449	200	83.7266	25562	25542	240925_OE_KB_Media_SPPL3KO2_HILIC.raw	19.74	970.4	755.3	755.3	1.82869e-20	2.1401e-21	0	0	3.23078e-18	3.7879e-19	0	0	HexNAc(4)Hex(5)Fuc(1)NeuAc(1)	0	70	1			VTELQLTSSELDFQPQQELMLQITNASLGLR_HexNAc(4)Hex(5)Fuc(1)NeuAc(1)	SPPL3KO2	Yes	P55058_Yes	P55058_HexNAc(4)Hex(5)Fuc(1)NeuAc(1)
CGLVPVLAENYNKSDNCEDTPEAGYFAVAVVK	[K].cGLVPVLAENYnKSDNcEDTPEAGYFAVAVVK.[K]	C1(Carbamidomethyl); N12(HexNAc(4)Hex(5)NeuAc(1)); C17(Carbamidomethyl)	P02787	Serotransferrin OS=Homo sapiens OX=9606 GN=TF PE=1 SV=4	1	2	1	0	1	1	1361.84	2722.68	5443.34	-499814	-1360.33	0	762715	HCD (High Energy Collision Dissociation)	30	MS2	0	200	64.1543	19756	19725	240925_OE_KB_Media_WT2_HILIC.raw	19.72	959.6	608.2	149.5	1.91896e-20	2.16896e-21	0	0	3.39026e-18	3.8391e-19	0	0	HexNAc(4)Hex(5)NeuAc(1)	0	421	1			CGLVPVLAENYNKSDNCEDTPEAGYFAVAVVK_HexNAc(4)Hex(5)NeuAc(1)	WT2	Yes	P02787_No	P02787_HexNAc(4)Hex(5)NeuAc(1)
SPHNCTDCGPSHVLLDGQCLSQCPDGYFHQEGSCTECHPTCR	[K].SPHncTDcGPSHVLLDGQcLSQcPDGYFHQEGScTEcHPTcR.[Q]	N4(HexNAc(2)Hex(6)); C5(Carbamidomethyl); C8(Carbamidomethyl); C19(Carbamidomethyl); C23(Carbamidomethyl); C34(Carbamidomethyl); C37(Carbamidomethyl); C41(Carbamidomethyl)	Q86XX4	Extracellular matrix organizing protein FRAS1 OS=Homo sapiens OX=9606 GN=FRAS1 PE=1 SV=2	0	6	1	0	1	1	1057.75	6341.47	6339.45	318.23	0.33623	0	933658	HCD (High Energy Collision Dissociation)	30	MS2	79.3701	200	42.6561	12564	12548	240925_OE_KB_Media_DKO2_HILIC.raw	19.68	996.7	971.4	971.4	2.09827e-20	2.24941e-21	0	0	3.70705e-18	3.98184e-19	0	0	HexNAc(2)Hex(6)	0	725	1			SPHNCTDCGPSHVLLDGQCLSQCPDGYFHQEGSCTECHPTCR_HexNAc(2)Hex(6)	DKO2	Yes	Q86XX4_No	Q86XX4_HexNAc(2)Hex(6)
SPHNCTDCGPSHVLLDGQCLSQCPDGYFHQEGSCTECHPTCR	[K].SPHncTDcGPSHVLLDGQcLSQcPDGYFHQEGScTEcHPTcR.[Q]	N4(HexNAc(2)Hex(5)); C5(Carbamidomethyl); C8(Carbamidomethyl); C19(Carbamidomethyl); C23(Carbamidomethyl); C34(Carbamidomethyl); C37(Carbamidomethyl); C41(Carbamidomethyl)	Q86XX4	Extracellular matrix organizing protein FRAS1 OS=Homo sapiens OX=9606 GN=FRAS1 PE=1 SV=2	0	6	1	0	1	1	1030.74	6179.42	6177.4	327.18	0.33685	0	1.50601e+06	HCD (High Energy Collision Dissociation)	30	MS2	19.1001	200	42.7981	13071	13055	240925_OE_KB_Media_SPPL3KO1_HILIC.raw	19.68	991.9	951.2	951.2	2.09827e-20	2.25738e-21	0	0	3.70705e-18	3.99598e-19	0	0	HexNAc(2)Hex(5)	1	725	1			SPHNCTDCGPSHVLLDGQCLSQCPDGYFHQEGSCTECHPTCR_HexNAc(2)Hex(5)	SPPL3KO1	Yes	Q86XX4_No	Q86XX4_HexNAc(2)Hex(5)
KFNSTQIAAMAPEHEEPR	[K].KFnSTQIAAMAPEHEEPR.[I]	N3(HexNAc(2)Hex(5))	Q4G148	Glucoside xylosyltransferase 1 OS=Homo sapiens OX=9606 GN=GXYLT1 PE=1 SV=2	1	4	1	0	1	1	818.86	3272.42	3272.41	1.32	0.00108	0	674783	HCD (High Energy Collision Dissociation)	30	MS2	45.8932	105.077	33.6745	10363	10347	240925_OE_KB_Media_WT3_HILIC.raw	19.67	991.3	672.1	641.3	2.12508e-20	2.33768e-21	0	0	3.75442e-18	4.13845e-19	0	0	HexNAc(2)Hex(5)	0	235	1	1476227	33.67	KFNSTQIAAMAPEHEEPR_HexNAc(2)Hex(5)	WT3		Q4G148_No	Q4G148_HexNAc(2)Hex(5)
KFNSTQIAAMAPEHEEPR	[K].KFnSTQIAAMAPEHEEPR.[I]	N3(HexNAc(2)Hex(5))	Q4G148	Glucoside xylosyltransferase 1 OS=Homo sapiens OX=9606 GN=GXYLT1 PE=1 SV=2	1	4	1	0	1	1	818.862	3272.42	3272.41	3.04	0.00249	0	433955	HCD (High Energy Collision Dissociation)	30	MS2	20.3648	187.616	33.618	10254	10234	240925_OE_KB_Media_WT1_HILIC.raw	19.67	978.1	664.2	592.7	2.15782e-20	2.45042e-21	0	0	3.81225e-18	4.33847e-19	0	0	HexNAc(2)Hex(5)	0	235	1	1.51856e+06	33.64	KFNSTQIAAMAPEHEEPR_HexNAc(2)Hex(5)	WT1		Q4G148_No	Q4G148_HexNAc(2)Hex(5)
CGLVPVLAENYNKSDNCEDTPEAGYFAVAVVK	[K].cGLVPVLAENYnKSDNcEDTPEAGYFAVAVVK.[K]	C1(Carbamidomethyl); N12(HexNAc(4)Hex(5)NeuAc(1)); C17(Carbamidomethyl)	P02787	Serotransferrin OS=Homo sapiens OX=9606 GN=TF PE=1 SV=4	1	5	1	0	1	1	1089.48	5443.35	5443.34	1.46	0.00159	0	682159	HCD (High Energy Collision Dissociation)	30	MS2	5.3554	149.615	64.8574	19513	19496	240925_OE_KB_Media_DKO1_HILIC.raw	19.65	984.4	613.8	613.8	2.24155e-20	2.53148e-21	0	0	3.96019e-18	4.48226e-19	0	0	HexNAc(4)Hex(5)NeuAc(1)	-1	421	1			CGLVPVLAENYNKSDNCEDTPEAGYFAVAVVK_HexNAc(4)Hex(5)NeuAc(1)	DKO1	Yes	P02787_No	P02787_HexNAc(4)Hex(5)NeuAc(1)
YVHNHNVYTNNENCSSPSWQAMHEPR	[K].YVHNHNVYTNNEncSSPSWQAMHEPR.[T]	N13(HexNAc(2)Hex(5)); C14(Carbamidomethyl)	Q8IWU6	Extracellular sulfatase Sulf-1 OS=Homo sapiens OX=9606 GN=SULF1 PE=1 SV=1	0	5	1	0	1	1	878.563	4388.79	4387.78	230.34	0.20214	0	293094	HCD (High Energy Collision Dissociation)	30	MS2	13.1338	200	29.3331	8908	8878	240925_OE_KB_Media_WT1_HILIC.raw	19.65	971.5	811.2	731	2.2522e-20	2.53567e-21	0	0	3.97899e-18	4.48969e-19	0	0	HexNAc(2)Hex(5)	-1	99	1	810425	29.3	YVHNHNVYTNNENCSSPSWQAMHEPR_HexNAc(2)Hex(5)	WT1	Yes	Q8IWU6_No	Q8IWU6_HexNAc(2)Hex(5)
CGLVPVLAENYNKSDNCEDTPEAGYFAVAVVK	[K].cGLVPVLAENYnKSDNcEDTPEAGYFAVAVVK.[K]	C1(Carbamidomethyl); N12(HexNAc(4)Hex(5)NeuAc(2)); C17(Carbamidomethyl)	P02787	Serotransferrin OS=Homo sapiens OX=9606 GN=TF PE=1 SV=4	1	5	1	0	1	1	1147.69	5734.43	5734.43	0.03	4e-05	0	2.37253e+06	HCD (High Energy Collision Dissociation)	30	MS2	0	37.563	66.441	20154	20137	240925_OE_KB_Media_SPPKO3_HILIC.raw	19.62	963.5	602.7	220.4	2.38399e-20	2.6743e-21	0	0	4.21184e-18	4.73563e-19	0	0	HexNAc(4)Hex(5)NeuAc(2)	0	421	1	30929230	66.49	CGLVPVLAENYNKSDNCEDTPEAGYFAVAVVK_HexNAc(4)Hex(5)NeuAc(2)	SPPKO3	Yes	P02787_No	P02787_HexNAc(4)Hex(5)NeuAc(2)
CGLVPVLAENYNKSDNCEDTPEAGYFAVAVVK	[K].cGLVPVLAENYnKSDNcEDTPEAGYFAVAVVK.[K]	C1(Carbamidomethyl); N12(HexNAc(4)Hex(5)NeuAc(2)); C17(Carbamidomethyl)	P02787	Serotransferrin OS=Homo sapiens OX=9606 GN=TF PE=1 SV=4	1	5	1	0	1	1	1147.69	5734.44	5734.43	1.31	0.0015	0	8764136	HCD (High Energy Collision Dissociation)	30	MS2	0	29.148	67.1752	20389	20374	240925_OE_KB_Media_SPPKO3_HILIC.raw	19.62	965.7	641.9	169.5	2.38399e-20	2.67871e-21	0	0	4.21184e-18	4.74344e-19	0	0	HexNAc(4)Hex(5)NeuAc(2)	0	421	1	49536084	67.4	CGLVPVLAENYNKSDNCEDTPEAGYFAVAVVK_HexNAc(4)Hex(5)NeuAc(2)	SPPKO3	Yes	P02787_No	P02787_HexNAc(4)Hex(5)NeuAc(2)
CGLVPVLAENYNKSDNCEDTPEAGYFAVAVVK	[K].cGLVPVLAENYnKSDNcEDTPEAGYFAVAVVK.[K]	C1(Carbamidomethyl); N12(HexNAc(4)Hex(5)NeuAc(2)); C17(Carbamidomethyl)	P02787	Serotransferrin OS=Homo sapiens OX=9606 GN=TF PE=1 SV=4	1	5	1	0	1	1	1147.7	5734.45	5734.43	2.37	0.00272	0	11075519	HCD (High Energy Collision Dissociation)	30	MS2	0	28.064	66.4251	20187	20171	240925_OE_KB_Media_SPPL3KO3_HILIC.raw	19.62	958.4	594.2	156.6	2.38399e-20	2.7095e-21	0	0	4.21184e-18	4.79806e-19	0	0	HexNAc(4)Hex(5)NeuAc(2)	0	421	1	53672100	67.05	CGLVPVLAENYNKSDNCEDTPEAGYFAVAVVK_HexNAc(4)Hex(5)NeuAc(2)	SPPL3KO3	Yes	P02787_No	P02787_HexNAc(4)Hex(5)NeuAc(2)
CGLVPVLAENYNKSDNCEDTPEAGYFAVAVVK	[K].cGLVPVLAENYnKSDNcEDTPEAGYFAVAVVK.[K]	C1(Carbamidomethyl); N12(HexNAc(4)Hex(5)NeuAc(2)); C17(Carbamidomethyl)	P02787	Serotransferrin OS=Homo sapiens OX=9606 GN=TF PE=1 SV=4	1	5	1	0	1	1	1147.69	5734.45	5734.43	1.95	0.00224	0	4.2277e+06	HCD (High Energy Collision Dissociation)	30	MS2	0.408473	10.961	66.776	20302	20284	240925_OE_KB_Media_SPPL3KO3_HILIC.raw	19.62	971.4	604.1	198.9	2.38399e-20	2.71389e-21	0	0	4.21184e-18	4.80585e-19	0	0	HexNAc(4)Hex(5)NeuAc(2)	0	421	1	53672100	67.05	CGLVPVLAENYNKSDNCEDTPEAGYFAVAVVK_HexNAc(4)Hex(5)NeuAc(2)	SPPL3KO3	Yes	P02787_No	P02787_HexNAc(4)Hex(5)NeuAc(2)
CGLVPVLAENYNKSDNCEDTPEAGYFAVAVVK	[K].cGLVPVLAENYnKSDNcEDTPEAGYFAVAVVK.[K]	C1(Carbamidomethyl); N12(HexNAc(4)Hex(5)NeuAc(1)); C17(Carbamidomethyl)	P02787	Serotransferrin OS=Homo sapiens OX=9606 GN=TF PE=1 SV=4	1	5	1	0	1	1	1089.48	5443.35	5443.34	1.46	0.00159	0	3130202	HCD (High Energy Collision Dissociation)	30	MS2	0	176.009	64.8171	19430	19412	240925_OE_KB_Media_SPPKO2_HILIC.raw	19.62	999.7	644.9	188.8	2.38399e-20	2.66989e-21	0	0	4.21184e-18	4.72781e-19	0	0	HexNAc(4)Hex(5)NeuAc(1)	0	421	1			CGLVPVLAENYNKSDNCEDTPEAGYFAVAVVK_HexNAc(4)Hex(5)NeuAc(1)	SPPKO2	Yes	P02787_No	P02787_HexNAc(4)Hex(5)NeuAc(1)
CGLVPVLAENYNKSDNCEDTPEAGYFAVAVVK	[K].cGLVPVLAENYnKSDNcEDTPEAGYFAVAVVK.[K]	C1(Carbamidomethyl); N12(HexNAc(4)Hex(5)NeuAc(2)); C17(Carbamidomethyl)	P02787	Serotransferrin OS=Homo sapiens OX=9606 GN=TF PE=1 SV=4	1	5	1	0	1	1	1147.69	5734.45	5734.43	1.95	0.00224	0	6894173	HCD (High Energy Collision Dissociation)	30	MS2	0.373116	14.772	66.9065	20589	20573	240925_OE_KB_Media_SPPL3KO1_HILIC.raw	19.62	951.2	584.1	194.4	2.38399e-20	2.68311e-21	0	0	4.21184e-18	4.75126e-19	0	0	HexNAc(4)Hex(5)NeuAc(2)	0	421	1	54205360	67.27	CGLVPVLAENYNKSDNCEDTPEAGYFAVAVVK_HexNAc(4)Hex(5)NeuAc(2)	SPPL3KO1	Yes	P02787_No	P02787_HexNAc(4)Hex(5)NeuAc(2)
CGLVPVLAENYNKSDNCEDTPEAGYFAVAVVK	[K].cGLVPVLAENYnKSDNcEDTPEAGYFAVAVVK.[K]	C1(Carbamidomethyl); N12(HexNAc(4)Hex(5)NeuAc(2)); C17(Carbamidomethyl)	P02787	Serotransferrin OS=Homo sapiens OX=9606 GN=TF PE=1 SV=4	1	5	1	0	1	1	1147.69	5734.44	5734.43	1.74	0.00199	0	6.50448e+06	HCD (High Energy Collision Dissociation)	30	MS2	0.925037	12.668	66.4365	19818	19797	240925_OE_KB_Media_DKO2_HILIC.raw	19.62	961.8	573.2	208.4	2.38399e-20	2.66548e-21	0	0	4.21184e-18	4.71999e-19	0	0	HexNAc(4)Hex(5)NeuAc(2)	0	421	1	59879808	67.11	CGLVPVLAENYNKSDNCEDTPEAGYFAVAVVK_HexNAc(4)Hex(5)NeuAc(2)	DKO2	Yes	P02787_No	P02787_HexNAc(4)Hex(5)NeuAc(2)
CGLVPVLAENYNKSDNCEDTPEAGYFAVAVVK	[K].cGLVPVLAENYnKSDNcEDTPEAGYFAVAVVK.[K]	C1(Carbamidomethyl); N12(HexNAc(4)Hex(5)); C17(Carbamidomethyl)	P02787	Serotransferrin OS=Homo sapiens OX=9606 GN=TF PE=1 SV=4	1	5	1	0	1	1	1031.26	5152.27	5152.24	4.36	0.00449	0	569304	HCD (High Energy Collision Dissociation)	30	MS2	5.39661	57.046	62.3889	19022	19004	240925_OE_KB_Media_SPPL3KO2_HILIC.raw	19.62	961.6	547.5	278.5	2.38399e-20	2.68751e-21	0	0	4.21184e-18	4.75906e-19	0	0	HexNAc(4)Hex(5)	0	421	1	2.46961e+06	62.39	CGLVPVLAENYNKSDNCEDTPEAGYFAVAVVK_HexNAc(4)Hex(5)	SPPL3KO2	Yes	P02787_No	P02787_HexNAc(4)Hex(5)
CGLVPVLAENYNKSDNCEDTPEAGYFAVAVVK	[K].cGLVPVLAENYnKSDNcEDTPEAGYFAVAVVK.[K]	C1(Carbamidomethyl); N12(HexNAc(4)Hex(5)NeuAc(1)); C17(Carbamidomethyl)	P02787	Serotransferrin OS=Homo sapiens OX=9606 GN=TF PE=1 SV=4	1	5	1	0	1	1	1089.48	5443.35	5443.34	2.47	0.00269	0	754374	HCD (High Energy Collision Dissociation)	30	MS2	46.8332	14.899	64.1585	19592	19566	240925_OE_KB_Media_SPPL3KO2_HILIC.raw	19.62	962.4	657.9	155.9	2.38399e-20	2.69191e-21	0	0	4.21184e-18	4.76687e-19	0	0	HexNAc(4)Hex(5)NeuAc(1)	0	421	1	24392914	64.36	CGLVPVLAENYNKSDNCEDTPEAGYFAVAVVK_HexNAc(4)Hex(5)NeuAc(1)	SPPL3KO2	Yes	P02787_No	P02787_HexNAc(4)Hex(5)NeuAc(1)
CGLVPVLAENYNKSDNCEDTPEAGYFAVAVVK	[K].cGLVPVLAENYnKSDNcEDTPEAGYFAVAVVK.[K]	C1(Carbamidomethyl); N12(HexNAc(4)Hex(5)NeuAc(1)); C17(Carbamidomethyl)	P02787	Serotransferrin OS=Homo sapiens OX=9606 GN=TF PE=1 SV=4	1	5	1	0	1	1	1089.48	5443.35	5443.34	1.46	0.00159	0	7263572	HCD (High Energy Collision Dissociation)	30	MS2	0	61.498	64.5889	20062	20043	240925_OE_KB_Media_WT3_HILIC.raw	19.62	976.6	595.3	210.3	2.38399e-20	2.71828e-21	0	0	4.21184e-18	4.81364e-19	0	0	HexNAc(4)Hex(5)NeuAc(1)	0	421	1	24705728	64.62	CGLVPVLAENYNKSDNCEDTPEAGYFAVAVVK_HexNAc(4)Hex(5)NeuAc(1)	WT3	Yes	P02787_No	P02787_HexNAc(4)Hex(5)NeuAc(1)
CGLVPVLAENYNKSDNCEDTPEAGYFAVAVVK	[K].cGLVPVLAENYnKSDNcEDTPEAGYFAVAVVK.[K]	C1(Carbamidomethyl); N12(HexNAc(4)Hex(5)NeuAc(2)); C17(Carbamidomethyl)	P02787	Serotransferrin OS=Homo sapiens OX=9606 GN=TF PE=1 SV=4	1	5	1	0	1	1	1148.1	5736.46	5734.43	352.98	0.40482	0	1.06102e+06	HCD (High Energy Collision Dissociation)	30	MS2	66.3979	75.516	66.3189	20308	20275	240925_OE_KB_Media_SPPL3KO2_HILIC.raw	19.62	964.3	583.6	119.8	2.38399e-20	2.70071e-21	0	0	4.21184e-18	4.78247e-19	0	0	HexNAc(4)Hex(5)NeuAc(2)	0	421	1			CGLVPVLAENYNKSDNCEDTPEAGYFAVAVVK_HexNAc(4)Hex(5)NeuAc(2)	SPPL3KO2	Yes	P02787_No	P02787_HexNAc(4)Hex(5)NeuAc(2)
CGLVPVLAENYNKSDNCEDTPEAGYFAVAVVK	[K].cGLVPVLAENYnKSDNcEDTPEAGYFAVAVVK.[K]	C1(Carbamidomethyl); N12(HexNAc(4)Hex(5)NeuAc(1)); C17(Carbamidomethyl)	P02787	Serotransferrin OS=Homo sapiens OX=9606 GN=TF PE=1 SV=4	1	5	1	0	1	1	1089.48	5443.35	5443.34	2.81	0.00306	0	3.43917e+06	HCD (High Energy Collision Dissociation)	30	MS2	0.832418	29.849	64.8388	19829	19810	240925_OE_KB_Media_SPPL3KO2_HILIC.raw	19.62	984.9	608.1	144.8	2.38399e-20	2.69631e-21	0	0	4.21184e-18	4.77467e-19	0	0	HexNAc(4)Hex(5)NeuAc(1)	0	421	1	24392914	64.36	CGLVPVLAENYNKSDNCEDTPEAGYFAVAVVK_HexNAc(4)Hex(5)NeuAc(1)	SPPL3KO2	Yes	P02787_No	P02787_HexNAc(4)Hex(5)NeuAc(1)
CGLVPVLAENYNKSDNCEDTPEAGYFAVAVVK	[K].cGLVPVLAENYnKSDNcEDTPEAGYFAVAVVK.[K]	C1(Carbamidomethyl); N12(HexNAc(4)Hex(5)NeuAc(1)); C17(Carbamidomethyl)	P02787	Serotransferrin OS=Homo sapiens OX=9606 GN=TF PE=1 SV=4	1	5	1	0	1	1	1089.48	5443.35	5443.34	1.8	0.00196	0	676617	HCD (High Energy Collision Dissociation)	30	MS2	48.1668	58.28	64.9548	20184	20166	240925_OE_KB_Media_WT3_HILIC.raw	19.62	986.3	632.2	145.9	2.38399e-20	2.72266e-21	0	0	4.21184e-18	4.82142e-19	0	0	HexNAc(4)Hex(5)NeuAc(1)	0	421	1	24705728	64.62	CGLVPVLAENYNKSDNCEDTPEAGYFAVAVVK_HexNAc(4)Hex(5)NeuAc(1)	WT3	Yes	P02787_No	P02787_HexNAc(4)Hex(5)NeuAc(1)
CGLVPVLAENYNKSDNCEDTPEAGYFAVAVVK	[K].cGLVPVLAENYnKSDNcEDTPEAGYFAVAVVK.[K]	C1(Carbamidomethyl); N12(HexNAc(4)Hex(5)NeuAc(2)); C17(Carbamidomethyl)	P02787	Serotransferrin OS=Homo sapiens OX=9606 GN=TF PE=1 SV=4	1	5	1	0	1	1	1147.7	5734.45	5734.43	3.23	0.0037	0	749574	HCD (High Energy Collision Dissociation)	30	MS2	1.20154	14.332	66.3375	20314	20295	240925_OE_KB_Media_SPPL3KO2_HILIC.raw	19.62	951.1	647.2	177.2	2.38399e-20	2.7051e-21	0	0	4.21184e-18	4.79027e-19	0	0	HexNAc(4)Hex(5)NeuAc(2)	0	421	1	116090376	66.5	CGLVPVLAENYNKSDNCEDTPEAGYFAVAVVK_HexNAc(4)Hex(5)NeuAc(2)	SPPL3KO2	Yes	P02787_No	P02787_HexNAc(4)Hex(5)NeuAc(2)
YVHNHNTYTNNENCSSPSWQAQHESR	[K].YVHNHNTYTNNEncSSPSWQAQHESR.[T]	N13(HexNAc(2)Hex(8)); C14(Carbamidomethyl)	Q8IWU5	Extracellular sulfatase Sulf-2 OS=Homo sapiens OX=9606 GN=SULF2 PE=1 SV=1	0	5	1	0	1	1	973.791	4864.93	4862.91	414.45	0.40308	0	1.1369e+06	HCD (High Energy Collision Dissociation)	30	MS2	66.2359	200	19.5664	5630	5610	240925_OE_KB_Media_DKO1_HILIC.raw	19.62	974.9	707.1	220.2	2.39531e-20	2.72707e-21	0	0	4.23184e-18	4.82924e-19	0	0	HexNAc(2)Hex(8)	0	100	1			YVHNHNTYTNNENCSSPSWQAQHESR_HexNAc(2)Hex(8)	DKO1		Q8IWU5_No	Q8IWU5_HexNAc(2)Hex(8)
YVHNHNTYTNNENCSSPSWQAQHESR	[K].YVHNHNTYTNNEncSSPSWQAQHESR.[T]	N13(HexNAc(2)Hex(8)); C14(Carbamidomethyl)	Q8IWU5	Extracellular sulfatase Sulf-2 OS=Homo sapiens OX=9606 GN=SULF2 PE=1 SV=1	0	5	1	0	1	1	973.39	4862.92	4862.91	1.95	0.0019	0	369851	HCD (High Energy Collision Dissociation)	30	MS2	21.9704	200	19.5868	5684	5661	240925_OE_KB_Media_SPPKO1_HILIC.raw	19.62	959.5	742.8	184.2	2.39531e-20	2.75789e-21	0	0	4.23184e-18	4.8839e-19	0	0	HexNAc(2)Hex(8)	0	100	1			YVHNHNTYTNNENCSSPSWQAQHESR_HexNAc(2)Hex(8)	SPPKO1		Q8IWU5_No	Q8IWU5_HexNAc(2)Hex(8)
YVHNHNTYTNNENCSSPSWQAQHESR	[K].YVHNHNTYTNNEncSSPSWQAQHESR.[T]	N13(HexNAc(2)Hex(8)); C14(Carbamidomethyl)	Q8IWU5	Extracellular sulfatase Sulf-2 OS=Homo sapiens OX=9606 GN=SULF2 PE=1 SV=1	0	5	1	0	1	1	973.39	4862.92	4862.91	2.08	0.00202	0	705833	HCD (High Energy Collision Dissociation)	30	MS2	43.439	200	19.5488	5761	5743	240925_OE_KB_Media_SPPL3KO2_HILIC.raw	19.62	977.7	713.7	226.7	2.39531e-20	2.83671e-21	0	0	4.23184e-18	5.02373e-19	0	0	HexNAc(2)Hex(8)	0	100	1	1.06359e+06	19.51	YVHNHNTYTNNENCSSPSWQAQHESR_HexNAc(2)Hex(8)	SPPL3KO2		Q8IWU5_No	Q8IWU5_HexNAc(2)Hex(8)
YVHNHNTYTNNENCSSPSWQAQHESR	[K].YVHNHNTYTNNEncSSPSWQAQHESR.[T]	N13(HexNAc(2)Hex(8)); C14(Carbamidomethyl)	Q8IWU5	Extracellular sulfatase Sulf-2 OS=Homo sapiens OX=9606 GN=SULF2 PE=1 SV=1	0	5	1	0	1	1	973.39	4862.92	4862.91	2.02	0.00196	0	265490	HCD (High Energy Collision Dissociation)	30	MS2	55.2302	200	19.6354	5625	5604	240925_OE_KB_Media_DKO2_HILIC.raw	19.62	963.7	780.1	207.2	2.39531e-20	2.73148e-21	0	0	4.23184e-18	4.83706e-19	0	0	HexNAc(2)Hex(8)	0	100	1	509601	19.55	YVHNHNTYTNNENCSSPSWQAQHESR_HexNAc(2)Hex(8)	DKO2		Q8IWU5_No	Q8IWU5_HexNAc(2)Hex(8)
YVHNHNVYTNNENCSSPSWQAMHEPR	[K].YVHNHNVYTNNEncSSPSWQAMHEPR.[T]	N13(HexNAc(2)Hex(8)); C14(Carbamidomethyl)	Q8IWU6	Extracellular sulfatase Sulf-1 OS=Homo sapiens OX=9606 GN=SULF1 PE=1 SV=1	0	5	1	0	1	1	975.995	4875.94	4873.94	412.23	0.40184	0	1.62806e+06	HCD (High Energy Collision Dissociation)	30	MS2	67.1462	200	29.0184	8885	8860	240925_OE_KB_Media_WT2_HILIC.raw	19.62	973.3	818.7	198.7	2.39531e-20	2.84543e-21	0	0	4.23184e-18	5.0392e-19	0	0	HexNAc(2)Hex(8)	0	99	1			YVHNHNVYTNNENCSSPSWQAMHEPR_HexNAc(2)Hex(8)	WT2	Yes	Q8IWU6_No	Q8IWU6_HexNAc(2)Hex(8)
YVHNHNTYTNNENCSSPSWQAQHESR	[K].YVHNHNTYTNNEncSSPSWQAQHESR.[T]	N13(HexNAc(2)Hex(8)); C14(Carbamidomethyl)	Q8IWU5	Extracellular sulfatase Sulf-2 OS=Homo sapiens OX=9606 GN=SULF2 PE=1 SV=1	0	5	1	0	1	1	973.591	4863.93	4862.91	208.61	0.20289	0	817273	HCD (High Energy Collision Dissociation)	30	MS2	69.7084	200	19.5054	5687	5660	240925_OE_KB_Media_DKO3_HILIC.raw	19.62	965.1	758.7	229.1	2.39531e-20	2.74909e-21	0	0	4.23184e-18	4.8683e-19	0	0	HexNAc(2)Hex(8)	0	100	1	521989	19.49	YVHNHNTYTNNENCSSPSWQAQHESR_HexNAc(2)Hex(8)	DKO3		Q8IWU5_No	Q8IWU5_HexNAc(2)Hex(8)
AVVNGNIMWVVGGYMFNHSDYNMVLAYDLASR	[K].AVVNGNIMWVVGGYMFnHSDYNMVLAYDLASR.[E]	N17(HexNAc(2)Hex(8))	O75882	Attractin OS=Homo sapiens OX=9606 GN=ATRN PE=1 SV=2	0	4	1	0	1	1	1328.83	5312.3	5309.28	569.18	0.75548	0	1.43694e+06	HCD (High Energy Collision Dissociation)	30	MS2	79.1792	200	85.6327	26043	26027	240925_OE_KB_Media_SPPL3KO3_HILIC.raw	19.59	955.3	721.9	721.9	2.5834e-20	2.99877e-21	0	0	4.56414e-18	5.3112e-19	0	0	HexNAc(2)Hex(8)	-1	346	1			AVVNGNIMWVVGGYMFNHSDYNMVLAYDLASR_HexNAc(2)Hex(8)	SPPL3KO3	Yes	O75882_No	O75882_HexNAc(2)Hex(8)
TNITLVCKPGDLESAPVLR	[K].TnITLVcKPGDLESAPVLR.[T]	N2(HexNAc(2)Hex(6)); C7(Carbamidomethyl)	P11717	Cation-independent mannose-6-phosphate receptor OS=Homo sapiens OX=9606 GN=IGF2R PE=1 SV=3	0	4	1	0	1	1	866.157	3461.61	3461.6	3.04	0.00263	0	247407	HCD (High Energy Collision Dissociation)	30	MS2	20.4991	200	47.2714	14068	14049	240925_OE_KB_Media_SPPKO1_HILIC.raw	19.58	998.1	829.8	829.8	2.65714e-20	3.0462e-21	0	0	4.69441e-18	5.39531e-19	0	0	HexNAc(2)Hex(6)	0	580	1	822502	47.3	TNITLVCKPGDLESAPVLR_HexNAc(2)Hex(6)	SPPKO1	Yes	P11717_No	P11717_HexNAc(2)Hex(6)
TNITLVCKPGDLESAPVLR	[K].TnITLVcKPGDLESAPVLR.[T]	N2(HexNAc(2)Hex(6)); C7(Carbamidomethyl)	P11717	Cation-independent mannose-6-phosphate receptor OS=Homo sapiens OX=9606 GN=IGF2R PE=1 SV=3	0	4	1	0	1	1	866.158	3461.61	3461.6	4.24	0.00367	0	432290	HCD (High Energy Collision Dissociation)	30	MS2	54.9294	200	47.3232	14489	14460	240925_OE_KB_Media_WT2_HILIC.raw	19.58	995.8	645.3	645.3	2.65714e-20	3.07505e-21	0	0	4.69441e-18	5.44649e-19	0	0	HexNAc(2)Hex(6)	0	580	1	1.45514e+06	47.3	TNITLVCKPGDLESAPVLR_HexNAc(2)Hex(6)	WT2	Yes	P11717_No	P11717_HexNAc(2)Hex(6)
TNITLVCKPGDLESAPVLR	[K].TnITLVcKPGDLESAPVLR.[T]	N2(HexNAc(2)Hex(6)); C7(Carbamidomethyl)	P11717	Cation-independent mannose-6-phosphate receptor OS=Homo sapiens OX=9606 GN=IGF2R PE=1 SV=3	0	4	1	0	1	1	866.158	3461.61	3461.6	3.39	0.00294	0	614044	HCD (High Energy Collision Dissociation)	30	MS2	17.6194	200	47.292	13989	13970	240925_OE_KB_Media_SPPKO2_HILIC.raw	19.58	964.2	634	634	2.65714e-20	3.06063e-21	0	0	4.69441e-18	5.42092e-19	0	0	HexNAc(2)Hex(6)	0	580	1	939973	47.26	TNITLVCKPGDLESAPVLR_HexNAc(2)Hex(6)	SPPKO2	Yes	P11717_No	P11717_HexNAc(2)Hex(6)
TNITLVCKPGDLESAPVLR	[K].TnITLVcKPGDLESAPVLR.[T]	N2(HexNAc(2)Hex(6)); C7(Carbamidomethyl)	P11717	Cation-independent mannose-6-phosphate receptor OS=Homo sapiens OX=9606 GN=IGF2R PE=1 SV=3	0	4	1	0	1	1	866.157	3461.6	3461.6	2.19	0.0019	0	873675	HCD (High Energy Collision Dissociation)	30	MS2	26.7768	200	47.3734	14583	14563	240925_OE_KB_Media_WT3_HILIC.raw	19.58	981.8	646.2	646.2	2.65714e-20	3.07985e-21	0	0	4.69441e-18	5.45501e-19	0	0	HexNAc(2)Hex(6)	0	580	1	1.81586e+06	47.38	TNITLVCKPGDLESAPVLR_HexNAc(2)Hex(6)	WT3	Yes	P11717_No	P11717_HexNAc(2)Hex(6)
GNVSACANSVFIFDEMDKLHPGIIDAIKPFLDYYEQVDGVSYR	[R].GnVSAcANSVFIFDEMDKLHPGIIDAIKPFLDYYEQVDGVSYR.[K]	N2(HexNAc(2)Hex(5)); C6(Carbamidomethyl)	O14657	Torsin-1B OS=Homo sapiens OX=9606 GN=TOR1B PE=1 SV=2	1	5	1	0	1	1	1223.17	6111.81	6109.78	332.11	0.40582	0	702777	HCD (High Energy Collision Dissociation)	30	MS2	25.6119	200	89.829	27945	27924	240925_OE_KB_Media_WT3_HILIC.raw	19.56	985.3	894.5	181	2.73544e-20	3.10916e-21	0	0	4.83274e-18	5.48998e-19	0	0	HexNAc(2)Hex(5)	1	164	1			GNVSACANSVFIFDEMDKLHPGIIDAIKPFLDYYEQVDGVSYR_HexNAc(2)Hex(5)	WT3		O14657_No	O14657_HexNAc(2)Hex(5)
TNSTFVQALVEHVKEECDR	[R].TnSTFVQALVEHVKEEcDR.[L]	N2(HexNAc(2)Hex(5)); C17(Carbamidomethyl)	P07602	Prosaposin OS=Homo sapiens OX=9606 GN=PSAP PE=1 SV=2	1	4	1	0	1	1	870.383	3478.51	3478.5	1.75	0.00153	0	3.6995e+06	HCD (High Energy Collision Dissociation)	30	MS2	7.21479	200	54.9054	16981	16957	240925_OE_KB_Media_WT3_HILIC.raw	19.55	954.2	630.8	630.8	2.81306e-20	3.22465e-21	0	0	4.96989e-18	5.69499e-19	0	0	HexNAc(2)Hex(5)	0	214	1	2.02745e+06	54.87	TNSTFVQALVEHVKEECDR_HexNAc(2)Hex(5)	WT3	Yes	P07602_No	P07602_HexNAc(2)Hex(5)
VYCNLSAAHTFEDLKNEIKNPEIR	[R].VYcnLSAAHTFEDLKNEIKNPEIR.[E]	C3(Carbamidomethyl); N4(HexNAc(2)Hex(8))	Q92626	Peroxidasin homolog OS=Homo sapiens OX=9606 GN=PXDN PE=1 SV=2	2	5	1	0	1	1	913.609	4564.02	4564.01	2.23	0.00203	0	922389	HCD (High Energy Collision Dissociation)	30	MS2	13.097	200	51.6667	15727	15703	240925_OE_KB_Media_WT1_HILIC.raw	19.54	991.9	630.9	434.7	2.88942e-20	3.30228e-21	0	0	5.10478e-18	5.83278e-19	0	0	HexNAc(2)Hex(8)	0	1175	1	1.63963e+06	51.62	VYCNLSAAHTFEDLKNEIKNPEIR_HexNAc(2)Hex(8)	WT1	Yes	Q92626_No	Q92626_HexNAc(2)Hex(8)
VYCNLSAAHTFEDLKNEIKNPEIR	[R].VYcnLSAAHTFEDLKNEIKNPEIR.[E]	C3(Carbamidomethyl); N4(HexNAc(2)Hex(9))	Q92626	Peroxidasin homolog OS=Homo sapiens OX=9606 GN=PXDN PE=1 SV=2	2	2	1	0	1	1	946.194	1891.38	4726.06	-599797	-1417.34	0	1.08542e+06	HCD (High Energy Collision Dissociation)	30	MS2	98.4701	20.873	51.6018	15404	15377	240925_OE_KB_Media_SPPKO1_HILIC.raw	19.54	997	636.6	482.7	2.88942e-20	3.27114e-21	0	0	5.10478e-18	5.77751e-19	0	0	HexNAc(2)Hex(9)	0	1175	1			VYCNLSAAHTFEDLKNEIKNPEIR_HexNAc(2)Hex(9)	SPPKO1	Yes	Q92626_No	Q92626_HexNAc(2)Hex(9)
VYCNLSAAHTFEDLKNEIKNPEIR	[R].VYcnLSAAHTFEDLKNEIKNPEIR.[E]	C3(Carbamidomethyl); N4(HexNAc(2)Hex(8))	Q92626	Peroxidasin homolog OS=Homo sapiens OX=9606 GN=PXDN PE=1 SV=2	2	5	1	0	1	1	913.809	4565.01	4564.01	220.94	0.20168	0	2.01468e+06	HCD (High Energy Collision Dissociation)	30	MS2	71.8789	52.225	51.571	15915	15889	240925_OE_KB_Media_WT3_HILIC.raw	19.54	984.3	667.1	504.9	2.88942e-20	3.31782e-21	0	0	5.10478e-18	5.86037e-19	0	0	HexNAc(2)Hex(8)	0	1175	1	1.89623e+06	51.57	VYCNLSAAHTFEDLKNEIKNPEIR_HexNAc(2)Hex(8)	WT3	Yes	Q92626_No	Q92626_HexNAc(2)Hex(8)
VYCNLSAAHTFEDLKNEIKNPEIR	[R].VYcnLSAAHTFEDLKnEIKNPEIR.[E]	C3(Carbamidomethyl); N4(HexNAc(2)Hex(9)); N16(Deamidated)	Q92626	Peroxidasin homolog OS=Homo sapiens OX=9606 GN=PXDN PE=1 SV=2	2	5	1	0	1	1	946.216	4727.05	4727.04	1.24	0.00117	0	321443	HCD (High Energy Collision Dissociation)	30	MS2	62.8786	200	44.8468	13819	13799	240925_OE_KB_Media_WT3_HILIC.raw	19.54	983.4	585	137.1	2.88942e-20	3.31264e-21	0	0	5.10478e-18	5.85118e-19	0	0	HexNAc(2)Hex(9)	0	1175	1	855541	44.83	VYCNLSAAHTFEDLKNEIKNPEIR_HexNAc(2)Hex(9)	WT3	Yes	Q92626_No	Q92626_HexNAc(2)Hex(9)
VTELQLTSSELDFQPQQELMLQITNASLGLR	[K].VTELQLTSSELDFQPQQELMLQITnASLGLR.[F]	N25(HexNAc(4)Hex(5)Fuc(1)NeuAc(1))	P55058	Phospholipid transfer protein OS=Homo sapiens OX=9606 GN=PLTP PE=1 SV=1	0	4	1	0	1	1	1391.39	5562.56	5562.54	2.08	0.0029	0	471113	HCD (High Energy Collision Dissociation)	30	MS2	9.29284	74.431	83.7721	25365	25347	240925_OE_KB_Media_SPPKO1_HILIC.raw	19.53	960.8	707.9	707.9	2.94582e-20	3.3335e-21	0	0	5.20442e-18	5.8882e-19	0	0	HexNAc(4)Hex(5)Fuc(1)NeuAc(1)	0	70	1	4006236	84.11	VTELQLTSSELDFQPQQELMLQITNASLGLR_HexNAc(4)Hex(5)Fuc(1)NeuAc(1)	SPPKO1	Yes	P55058_Yes	P55058_HexNAc(4)Hex(5)Fuc(1)NeuAc(1)
NISSHTNIVFSNGELDPWSGGGVTK	[K].nISSHTNIVFSNGELDPWSGGGVTK.[D]	N1(HexNAc(2)Hex(5))	P42785	Lysosomal Pro-X carboxypeptidase OS=Homo sapiens OX=9606 GN=PRCP PE=1 SV=1	0	4	1	0	1	1	958.931	3832.7	3832.69	3.2	0.00307	0	643419	HCD (High Energy Collision Dissociation)	30	MS2	78.3553	200	53.6286	16405	16377	240925_OE_KB_Media_SPPL3KO1_HILIC.raw	19.53	981.8	652	652	2.94959e-20	3.33879e-21	0	0	5.21109e-18	5.89759e-19	0	0	HexNAc(2)Hex(5)	0	415	1	717006	53.6	NISSHTNIVFSNGELDPWSGGGVTK_HexNAc(2)Hex(5)	SPPL3KO1	Yes	P42785_No	P42785_HexNAc(2)Hex(5)
CGLVPVLAENYNKSDNCEDTPEAGYFAVAVVK	[K].cGLVPVLAENYnKSDNcEDTPEAGYFAVAVVK.[K]	C1(Carbamidomethyl); N12(HexNAc(4)Hex(5)); C17(Carbamidomethyl)	P02787	Serotransferrin OS=Homo sapiens OX=9606 GN=TF PE=1 SV=4	1	5	1	0	1	1	1032.06	5156.26	5152.24	780.41	0.80417	0	2.3152e+06	HCD (High Energy Collision Dissociation)	30	MS2	73.0701	200	62.1	19060	19041	240925_OE_KB_Media_SPPL3KO1_HILIC.raw	19.45	981.9	662.8	662.8	3.55612e-20	3.71466e-21	0	0	6.28266e-18	6.56472e-19	0	0	HexNAc(4)Hex(5)	-1	421	1			CGLVPVLAENYNKSDNCEDTPEAGYFAVAVVK_HexNAc(4)Hex(5)	SPPL3KO1	Yes	P02787_No	P02787_HexNAc(4)Hex(5)
CGLVPVLAENYNKSDNCEDTPEAGYFAVAVVK	[K].cGLVPVLAENYnKSDNcEDTPEAGYFAVAVVK.[K]	C1(Carbamidomethyl); N12(HexNAc(4)Hex(5)NeuAc(2)); C17(Carbamidomethyl)	P02787	Serotransferrin OS=Homo sapiens OX=9606 GN=TF PE=1 SV=4	1	5	1	0	1	1	1147.69	5734.44	5734.43	1.74	0.00199	0	14608916	HCD (High Energy Collision Dissociation)	30	MS2	0.237966	11.226	67.0726	20204	20186	240925_OE_KB_Media_SPPKO1_HILIC.raw	19.42	966.9	607.7	212.8	3.78209e-20	3.89384e-21	0	0	6.68189e-18	6.88272e-19	0	0	HexNAc(4)Hex(5)NeuAc(2)	0	421	1	67471176	67.25	CGLVPVLAENYNKSDNCEDTPEAGYFAVAVVK_HexNAc(4)Hex(5)NeuAc(2)	SPPKO1	Yes	P02787_No	P02787_HexNAc(4)Hex(5)NeuAc(2)
CGLVPVLAENYNKSDNCEDTPEAGYFAVAVVK	[K].cGLVPVLAENYnKSDNcEDTPEAGYFAVAVVK.[K]	C1(Carbamidomethyl); N12(HexNAc(4)Hex(5)); C17(Carbamidomethyl)	P02787	Serotransferrin OS=Homo sapiens OX=9606 GN=TF PE=1 SV=4	1	5	1	0	1	1	1031.26	5152.28	5152.24	7.55	0.00778	0	320436	HCD (High Energy Collision Dissociation)	30	MS2	30.2438	200	62.3346	19173	19146	240925_OE_KB_Media_WT2_HILIC.raw	19.42	952.2	623.2	198.3	3.78209e-20	3.96106e-21	0	0	6.68189e-18	7.00202e-19	0	0	HexNAc(4)Hex(5)	0	421	1			CGLVPVLAENYNKSDNCEDTPEAGYFAVAVVK_HexNAc(4)Hex(5)	WT2	Yes	P02787_No	P02787_HexNAc(4)Hex(5)
CGLVPVLAENYNKSDNCEDTPEAGYFAVAVVK	[K].cGLVPVLAENYnKSDNcEDTPEAGYFAVAVVK.[K]	C1(Carbamidomethyl); N12(HexNAc(4)Hex(5)NeuAc(1)); C17(Carbamidomethyl)	P02787	Serotransferrin OS=Homo sapiens OX=9606 GN=TF PE=1 SV=4	1	5	1	0	1	1	1089.48	5443.35	5443.34	2.7	0.00294	0	1.40422e+06	HCD (High Energy Collision Dissociation)	30	MS2	1.18147	44.007	64.5832	19843	19823	240925_OE_KB_Media_SPPL3KO1_HILIC.raw	19.42	957.8	595.6	177.7	3.78209e-20	3.92076e-21	0	0	6.68189e-18	6.9305e-19	0	0	HexNAc(4)Hex(5)NeuAc(1)	0	421	1	10937813	64.42	CGLVPVLAENYNKSDNCEDTPEAGYFAVAVVK_HexNAc(4)Hex(5)NeuAc(1)	SPPL3KO1	Yes	P02787_No	P02787_HexNAc(4)Hex(5)NeuAc(1)
CGLVPVLAENYNKSDNCEDTPEAGYFAVAVVK	[K].cGLVPVLAENYnKSDNcEDTPEAGYFAVAVVK.[K]	C1(Carbamidomethyl); N12(HexNAc(4)Hex(5)NeuAc(1)); C17(Carbamidomethyl)	P02787	Serotransferrin OS=Homo sapiens OX=9606 GN=TF PE=1 SV=4	1	5	1	0	1	1	1089.48	5443.36	5443.34	3.37	0.00367	0	3.15789e+06	HCD (High Energy Collision Dissociation)	30	MS2	4.84338	47.103	64.4348	19372	19352	240925_OE_KB_Media_SPPKO1_HILIC.raw	19.42	981.5	535.3	251.3	3.78209e-20	3.8871e-21	0	0	6.68189e-18	6.87076e-19	0	0	HexNAc(4)Hex(5)NeuAc(1)	0	421	1	14662956	64.23	CGLVPVLAENYNKSDNCEDTPEAGYFAVAVVK_HexNAc(4)Hex(5)NeuAc(1)	SPPKO1	Yes	P02787_No	P02787_HexNAc(4)Hex(5)NeuAc(1)
CGLVPVLAENYNKSDNCEDTPEAGYFAVAVVK	[K].cGLVPVLAENYnKSDNcEDTPEAGYFAVAVVK.[K]	C1(Carbamidomethyl); N12(HexNAc(4)Hex(5)NeuAc(1)); C17(Carbamidomethyl)	P02787	Serotransferrin OS=Homo sapiens OX=9606 GN=TF PE=1 SV=4	1	5	1	0	1	1	1089.47	5443.34	5443.34	0.79	0.00086	0	9729516	HCD (High Energy Collision Dissociation)	30	MS2	0.48568	58.976	64.53	19588	19572	240925_OE_KB_Media_SPPL3KO3_HILIC.raw	19.42	987.8	631.4	159.1	3.78209e-20	3.94764e-21	0	0	6.68189e-18	6.9782e-19	0	0	HexNAc(4)Hex(5)NeuAc(1)	0	421	1	26273724	64.4	CGLVPVLAENYNKSDNCEDTPEAGYFAVAVVK_HexNAc(4)Hex(5)NeuAc(1)	SPPL3KO3	Yes	P02787_No	P02787_HexNAc(4)Hex(5)NeuAc(1)
CGLVPVLAENYNKSDNCEDTPEAGYFAVAVVK	[K].cGLVPVLAENYnKSDNcEDTPEAGYFAVAVVK.[K]	C1(Carbamidomethyl); N12(HexNAc(4)Hex(5)); C17(Carbamidomethyl)	P02787	Serotransferrin OS=Homo sapiens OX=9606 GN=TF PE=1 SV=4	1	5	1	0	1	1	1031.86	5155.25	5152.24	583.64	0.60141	0	1.91394e+06	HCD (High Energy Collision Dissociation)	30	MS2	73.165	200	62.076	19260	19236	240925_OE_KB_Media_WT3_HILIC.raw	19.42	983.3	675.4	233.8	3.78209e-20	3.98117e-21	0	0	6.68189e-18	7.03772e-19	0	0	HexNAc(4)Hex(5)	1	421	1			CGLVPVLAENYNKSDNCEDTPEAGYFAVAVVK_HexNAc(4)Hex(5)	WT3	Yes	P02787_No	P02787_HexNAc(4)Hex(5)
CGLVPVLAENYNKSDNCEDTPEAGYFAVAVVK	[K].cGLVPVLAENYnKSDNcEDTPEAGYFAVAVVK.[K]	C1(Carbamidomethyl); N12(HexNAc(4)Hex(5)); C17(Carbamidomethyl)	P02787	Serotransferrin OS=Homo sapiens OX=9606 GN=TF PE=1 SV=4	1	5	1	0	1	1	1031.26	5152.26	5152.24	2.7	0.00278	0	537475	HCD (High Energy Collision Dissociation)	30	MS2	0	200	62.1906	18850	18831	240925_OE_KB_Media_SPPL3KO3_HILIC.raw	19.42	979.2	574.7	233.6	3.78209e-20	3.94092e-21	0	0	6.68189e-18	6.96628e-19	0	0	HexNAc(4)Hex(5)	0	421	1	2.7084e+06	62.25	CGLVPVLAENYNKSDNCEDTPEAGYFAVAVVK_HexNAc(4)Hex(5)	SPPL3KO3	Yes	P02787_No	P02787_HexNAc(4)Hex(5)
CGLVPVLAENYNKSDNCEDTPEAGYFAVAVVK	[K].cGLVPVLAENYnKSDNcEDTPEAGYFAVAVVK.[K]	C1(Carbamidomethyl); N12(HexNAc(4)Hex(5)NeuAc(1)); C17(Carbamidomethyl)	P02787	Serotransferrin OS=Homo sapiens OX=9606 GN=TF PE=1 SV=4	1	5	1	0	1	1	1090.08	5446.36	5443.34	554.37	0.60352	0	4.14724e+06	HCD (High Energy Collision Dissociation)	30	MS2	66.7587	200	64.0875	19260	19241	240925_OE_KB_Media_SPPKO1_HILIC.raw	19.42	973.4	554	196.4	3.78209e-20	3.88036e-21	0	0	6.68189e-18	6.8588e-19	0	0	HexNAc(4)Hex(5)NeuAc(1)	0	421	1			CGLVPVLAENYNKSDNCEDTPEAGYFAVAVVK_HexNAc(4)Hex(5)NeuAc(1)	SPPKO1	Yes	P02787_No	P02787_HexNAc(4)Hex(5)NeuAc(1)
CGLVPVLAENYNKSDNCEDTPEAGYFAVAVVK	[K].cGLVPVLAENYnKSDNcEDTPEAGYFAVAVVK.[K]	C1(Carbamidomethyl); N12(HexNAc(4)Hex(5)NeuAc(2)); C17(Carbamidomethyl)	P02787	Serotransferrin OS=Homo sapiens OX=9606 GN=TF PE=1 SV=4	1	5	1	0	1	1	1147.7	5734.45	5734.43	2.69	0.00309	0	13593709	HCD (High Energy Collision Dissociation)	30	MS2	0	16.59	66.532	20530	20514	240925_OE_KB_Media_WT2_HILIC.raw	19.42	982.5	658.1	170.5	3.78209e-20	3.97447e-21	0	0	6.68189e-18	7.02582e-19	0	0	HexNAc(4)Hex(5)NeuAc(2)	0	421	1	44514020	66.47	CGLVPVLAENYNKSDNCEDTPEAGYFAVAVVK_HexNAc(4)Hex(5)NeuAc(2)	WT2	Yes	P02787_No	P02787_HexNAc(4)Hex(5)NeuAc(2)
CGLVPVLAENYNKSDNCEDTPEAGYFAVAVVK	[K].cGLVPVLAENYnKSDNcEDTPEAGYFAVAVVK.[K]	C1(Carbamidomethyl); N12(HexNAc(4)Hex(5)NeuAc(1)); C17(Carbamidomethyl)	P02787	Serotransferrin OS=Homo sapiens OX=9606 GN=TF PE=1 SV=4	1	5	1	0	1	1	1089.88	5445.35	5443.34	369.69	0.40247	0	2262146	HCD (High Energy Collision Dissociation)	30	MS2	70.6085	47.498	64.1479	19441	19418	240925_OE_KB_Media_SPPKO3_HILIC.raw	19.42	981.3	612.7	172.3	3.78209e-20	3.91403e-21	0	0	6.68189e-18	6.91856e-19	0	0	HexNAc(4)Hex(5)NeuAc(1)	0	421	1			CGLVPVLAENYNKSDNCEDTPEAGYFAVAVVK_HexNAc(4)Hex(5)NeuAc(1)	SPPKO3	Yes	P02787_No	P02787_HexNAc(4)Hex(5)NeuAc(1)
CGLVPVLAENYNKSDNCEDTPEAGYFAVAVVK	[K].cGLVPVLAENYnKSDNcEDTPEAGYFAVAVVK.[K]	C1(Carbamidomethyl); N12(HexNAc(4)Hex(5)NeuAc(2)); C17(Carbamidomethyl)	P02787	Serotransferrin OS=Homo sapiens OX=9606 GN=TF PE=1 SV=4	1	5	1	0	1	1	1147.69	5734.44	5734.43	1.63	0.00187	0	3890954	HCD (High Energy Collision Dissociation)	30	MS2	0	19.452	66.7491	20212	20195	240925_OE_KB_Media_DKO3_HILIC.raw	19.42	992.6	650.1	193.6	3.78209e-20	3.87362e-21	0	0	6.68189e-18	6.84684e-19	0	0	HexNAc(4)Hex(5)NeuAc(2)	0	421	1	68341240	67.13	CGLVPVLAENYNKSDNCEDTPEAGYFAVAVVK_HexNAc(4)Hex(5)NeuAc(2)	DKO3	Yes	P02787_No	P02787_HexNAc(4)Hex(5)NeuAc(2)
CGLVPVLAENYNKSDNCEDTPEAGYFAVAVVK	[K].cGLVPVLAENYnKSDNcEDTPEAGYFAVAVVK.[K]	C1(Carbamidomethyl); N12(HexNAc(4)Hex(5)NeuAc(1)); C17(Carbamidomethyl)	P02787	Serotransferrin OS=Homo sapiens OX=9606 GN=TF PE=1 SV=4	1	5	1	0	1	1	1089.48	5443.35	5443.34	1.69	0.00184	0	731792	HCD (High Energy Collision Dissociation)	30	MS2	0	200	64.8854	19327	19308	240925_OE_KB_Media_DKO2_HILIC.raw	19.42	977.5	604.5	207.1	3.78209e-20	3.85338e-21	0	0	6.68189e-18	6.81091e-19	0	0	HexNAc(4)Hex(5)NeuAc(1)	0	421	1	17143372	64.45	CGLVPVLAENYNKSDNCEDTPEAGYFAVAVVK_HexNAc(4)Hex(5)NeuAc(1)	DKO2	Yes	P02787_No	P02787_HexNAc(4)Hex(5)NeuAc(1)
CGLVPVLAENYNKSDNCEDTPEAGYFAVAVVK	[K].cGLVPVLAENYnKSDNcEDTPEAGYFAVAVVK.[K]	C1(Carbamidomethyl); N12(HexNAc(4)Hex(5)NeuAc(1)); C17(Carbamidomethyl)	P02787	Serotransferrin OS=Homo sapiens OX=9606 GN=TF PE=1 SV=4	1	5	1	0	1	1	1089.48	5443.35	5443.34	1.69	0.00184	0	9055160	HCD (High Energy Collision Dissociation)	30	MS2	0.583533	33.599	64.5282	19212	19194	240925_OE_KB_Media_DKO2_HILIC.raw	19.42	950.8	618.1	156.8	3.78209e-20	3.84662e-21	0	0	6.68189e-18	6.79893e-19	0	0	HexNAc(4)Hex(5)NeuAc(1)	0	421	1	17143372	64.45	CGLVPVLAENYNKSDNCEDTPEAGYFAVAVVK_HexNAc(4)Hex(5)NeuAc(1)	DKO2	Yes	P02787_No	P02787_HexNAc(4)Hex(5)NeuAc(1)
CGLVPVLAENYNKSDNCEDTPEAGYFAVAVVK	[K].cGLVPVLAENYnKSDNcEDTPEAGYFAVAVVK.[K]	C1(Carbamidomethyl); N12(HexNAc(4)Hex(5)NeuAc(2)); C17(Carbamidomethyl)	P02787	Serotransferrin OS=Homo sapiens OX=9606 GN=TF PE=1 SV=4	1	5	1	0	1	1	1147.69	5734.44	5734.43	1.52	0.00175	0	8.27706e+06	HCD (High Energy Collision Dissociation)	30	MS2	0	7.175	67.1364	20041	20023	240925_OE_KB_Media_DKO2_HILIC.raw	19.42	961.8	585.9	248.1	3.78209e-20	3.86687e-21	0	0	6.68189e-18	6.83487e-19	0	0	HexNAc(4)Hex(5)NeuAc(2)	0	421	1	59879808	67.11	CGLVPVLAENYNKSDNCEDTPEAGYFAVAVVK_HexNAc(4)Hex(5)NeuAc(2)	DKO2	Yes	P02787_No	P02787_HexNAc(4)Hex(5)NeuAc(2)
CGLVPVLAENYNKSDNCEDTPEAGYFAVAVVK	[K].cGLVPVLAENYnKSDNcEDTPEAGYFAVAVVK.[K]	C1(Carbamidomethyl); N12(HexNAc(4)Hex(5)NeuAc(2)); C17(Carbamidomethyl)	P02787	Serotransferrin OS=Homo sapiens OX=9606 GN=TF PE=1 SV=4	1	5	1	0	1	1	1147.69	5734.44	5734.43	1.52	0.00175	0	3.98531e+06	HCD (High Energy Collision Dissociation)	30	MS2	0.823318	8.719	67.0348	20213	20196	240925_OE_KB_Media_DKO1_HILIC.raw	19.42	995.4	618.3	185.8	3.78209e-20	3.83987e-21	0	0	6.68189e-18	6.78694e-19	0	0	HexNAc(4)Hex(5)NeuAc(2)	0	421	1	45453924	67.13	CGLVPVLAENYNKSDNCEDTPEAGYFAVAVVK_HexNAc(4)Hex(5)NeuAc(2)	DKO1	Yes	P02787_No	P02787_HexNAc(4)Hex(5)NeuAc(2)
CGLVPVLAENYNKSDNCEDTPEAGYFAVAVVK	[K].cGLVPVLAENYnKSDNcEDTPEAGYFAVAVVK.[K]	C1(Carbamidomethyl); N12(HexNAc(4)Hex(5)NeuAc(2)); C17(Carbamidomethyl)	P02787	Serotransferrin OS=Homo sapiens OX=9606 GN=TF PE=1 SV=4	1	5	1	0	1	1	1147.7	5734.45	5734.43	2.27	0.0026	0	20821352	HCD (High Energy Collision Dissociation)	30	MS2	21.4245	9.246	66.5015	20355	20336	240925_OE_KB_Media_WT1_HILIC.raw	19.42	994	640.1	205	3.78209e-20	3.95435e-21	0	0	6.68189e-18	6.99011e-19	0	0	HexNAc(4)Hex(5)NeuAc(2)	0	421	1	65405660	66.69	CGLVPVLAENYNKSDNCEDTPEAGYFAVAVVK_HexNAc(4)Hex(5)NeuAc(2)	WT1	Yes	P02787_No	P02787_HexNAc(4)Hex(5)NeuAc(2)
CGLVPVLAENYNKSDNCEDTPEAGYFAVAVVK	[K].cGLVPVLAENYnKSDNcEDTPEAGYFAVAVVK.[K]	C1(Carbamidomethyl); N12(HexNAc(4)Hex(5)NeuAc(2)); C17(Carbamidomethyl)	P02787	Serotransferrin OS=Homo sapiens OX=9606 GN=TF PE=1 SV=4	1	5	1	0	1	1	1147.69	5734.44	5734.43	0.25	0.00028	0	5377474	HCD (High Energy Collision Dissociation)	30	MS2	45.7795	11.146	66.7806	19927	19910	240925_OE_KB_Media_DKO2_HILIC.raw	19.42	979	641.7	162.6	3.78209e-20	3.86013e-21	0	0	6.68189e-18	6.82289e-19	0	0	HexNAc(4)Hex(5)NeuAc(2)	0	421	1	59879808	67.11	CGLVPVLAENYNKSDNCEDTPEAGYFAVAVVK_HexNAc(4)Hex(5)NeuAc(2)	DKO2	Yes	P02787_No	P02787_HexNAc(4)Hex(5)NeuAc(2)
CGLVPVLAENYNKSDNCEDTPEAGYFAVAVVK	[K].cGLVPVLAENYnKSDNcEDTPEAGYFAVAVVK.[K]	C1(Carbamidomethyl); N12(HexNAc(4)Hex(5)NeuAc(1)); C17(Carbamidomethyl)	P02787	Serotransferrin OS=Homo sapiens OX=9606 GN=TF PE=1 SV=4	1	5	1	0	1	1	1089.48	5443.35	5443.34	2.58	0.00281	0	1.68917e+06	HCD (High Energy Collision Dissociation)	30	MS2	4.5113	200	64.9059	20011	19994	240925_OE_KB_Media_WT2_HILIC.raw	19.42	992.8	640.3	205.6	3.78209e-20	3.96777e-21	0	0	6.68189e-18	7.01392e-19	0	0	HexNAc(4)Hex(5)NeuAc(1)	0	421	1	26376442	64.4	CGLVPVLAENYNKSDNCEDTPEAGYFAVAVVK_HexNAc(4)Hex(5)NeuAc(1)	WT2	Yes	P02787_No	P02787_HexNAc(4)Hex(5)NeuAc(1)
CGLVPVLAENYNKSDNCEDTPEAGYFAVAVVK	[K].cGLVPVLAENYnKSDNcEDTPEAGYFAVAVVK.[K]	C1(Carbamidomethyl); N12(HexNAc(4)Hex(5)); C17(Carbamidomethyl)	P02787	Serotransferrin OS=Homo sapiens OX=9606 GN=TF PE=1 SV=4	1	5	1	0	1	1	1031.26	5152.25	5152.24	0.8	0.00083	0	652014	HCD (High Energy Collision Dissociation)	30	MS2	60.1121	200	62.0522	18554	18530	240925_OE_KB_Media_SPPKO2_HILIC.raw	19.42	972.7	574.4	254.9	3.78209e-20	3.90057e-21	0	0	6.68189e-18	6.89467e-19	0	0	HexNAc(4)Hex(5)	0	421	1	3.29677e+06	62.05	CGLVPVLAENYNKSDNCEDTPEAGYFAVAVVK_HexNAc(4)Hex(5)	SPPKO2	Yes	P02787_No	P02787_HexNAc(4)Hex(5)
CGLVPVLAENYNKSDNCEDTPEAGYFAVAVVK	[K].cGLVPVLAENYnKSDNcEDTPEAGYFAVAVVK.[K]	C1(Carbamidomethyl); N12(HexNAc(4)Hex(5)NeuAc(1)); C17(Carbamidomethyl)	P02787	Serotransferrin OS=Homo sapiens OX=9606 GN=TF PE=1 SV=4	1	5	1	0	1	1	1090.28	5447.36	5443.34	738.14	0.80359	0	1.14562e+06	HCD (High Energy Collision Dissociation)	30	MS2	76.0506	200	65.2041	19950	19925	240925_OE_KB_Media_SPPL3KO2_HILIC.raw	19.42	961.1	673.6	15.2	3.78209e-20	3.9342e-21	0	0	6.68189e-18	6.95436e-19	0	0	HexNAc(4)Hex(5)NeuAc(1)	0	421	1			CGLVPVLAENYNKSDNCEDTPEAGYFAVAVVK_HexNAc(4)Hex(5)NeuAc(1)	SPPL3KO2	Yes	P02787_No	P02787_HexNAc(4)Hex(5)NeuAc(1)
CGLVPVLAENYNKSDNCEDTPEAGYFAVAVVK	[K].cGLVPVLAENYnKSDNcEDTPEAGYFAVAVVK.[K]	C1(Carbamidomethyl); N12(HexNAc(4)Hex(5)NeuAc(1)); C17(Carbamidomethyl)	P02787	Serotransferrin OS=Homo sapiens OX=9606 GN=TF PE=1 SV=4	1	5	1	0	1	1	1089.88	5445.36	5443.34	371.04	0.40394	0	3.25587e+06	HCD (High Energy Collision Dissociation)	30	MS2	72.8005	54.332	64.1246	19206	19183	240925_OE_KB_Media_SPPKO2_HILIC.raw	19.42	987.7	636.8	189.3	3.78209e-20	3.9073e-21	0	0	6.68189e-18	6.90662e-19	0	0	HexNAc(4)Hex(5)NeuAc(1)	0	421	1			CGLVPVLAENYNKSDNCEDTPEAGYFAVAVVK_HexNAc(4)Hex(5)NeuAc(1)	SPPKO2	Yes	P02787_No	P02787_HexNAc(4)Hex(5)NeuAc(1)
CGLVPVLAENYNKSDNCEDTPEAGYFAVAVVK	[K].cGLVPVLAENYnKSDNcEDTPEAGYFAVAVVK.[K]	C1(Carbamidomethyl); N12(HexNAc(4)Hex(5)NeuAc(1)); C17(Carbamidomethyl)	P02787	Serotransferrin OS=Homo sapiens OX=9606 GN=TF PE=1 SV=4	1	5	1	0	1	1	1089.47	5443.34	5443.34	0.9	0.00098	0	4189694	HCD (High Energy Collision Dissociation)	30	MS2	0	69.623	64.937	19961	19944	240925_OE_KB_Media_SPPL3KO1_HILIC.raw	19.42	952.9	602.9	127.5	3.78209e-20	3.92748e-21	0	0	6.68189e-18	6.94243e-19	0	0	HexNAc(4)Hex(5)NeuAc(1)	0	421	1	10937813	64.42	CGLVPVLAENYNKSDNCEDTPEAGYFAVAVVK_HexNAc(4)Hex(5)NeuAc(1)	SPPL3KO1	Yes	P02787_No	P02787_HexNAc(4)Hex(5)NeuAc(1)
YVHNHNVYTNNENCSSPSWQAMHEPR	[K].YVHNHNVYTNNEncSSPSWQAMHEPR.[T]	N13(HexNAc(2)Hex(7)); C14(Carbamidomethyl)	Q8IWU6	Extracellular sulfatase Sulf-1 OS=Homo sapiens OX=9606 GN=SULF1 PE=1 SV=1	0	5	1	0	1	1	943.18	4711.87	4711.88	-2.3	-0.00217	0	440781	HCD (High Energy Collision Dissociation)	30	MS2	30.9575	200	29.2221	8948	8925	240925_OE_KB_Media_WT2_HILIC.raw	19.42	986.6	734.6	208.6	3.80005e-20	4.02152e-21	0	0	6.71361e-18	7.10932e-19	0	0	HexNAc(2)Hex(7)	0	99	1	1.42568e+06	29.15	YVHNHNVYTNNENCSSPSWQAMHEPR_HexNAc(2)Hex(7)	WT2	Yes	Q8IWU6_No	Q8IWU6_HexNAc(2)Hex(7)
CGLVPVLAENYNKSDNCEDTPEAGYFAVAVVK	[K].cGLVPVLAENYnKSDNcEDTPEAGYFAVAVVK.[K]	C1(Carbamidomethyl); N12(HexNAc(4)Hex(5)NeuAc(1)); C17(Carbamidomethyl)	P02787	Serotransferrin OS=Homo sapiens OX=9606 GN=TF PE=1 SV=4	1	5	1	0	1	1	1089.48	5443.35	5443.34	1.69	0.00184	0	546972	HCD (High Energy Collision Dissociation)	30	MS2	0	200	64.873	19672	19653	240925_OE_KB_Media_SPPKO3_HILIC.raw	19.42	977.4	608	171.4	3.84035e-20	4.02832e-21	0	0	6.78481e-18	7.12138e-19	0	0	HexNAc(4)Hex(5)NeuAc(1)	0	421	1	14820471	64.41	CGLVPVLAENYNKSDNCEDTPEAGYFAVAVVK_HexNAc(4)Hex(5)NeuAc(1)	SPPKO3	Yes	P02787_No	P02787_HexNAc(4)Hex(5)NeuAc(1)
DVPCDNVSSCPSSDTCCQLTSGEWGCCPIPEAVCCSDHQHCCPQGYTCVAEGQCQR	[R].DVPcDnVSScPSSDTccQLTSGEWGccPIPEAVccSDHQHccPQGYTcVAEGQcQR.[G]	C4(Carbamidomethyl); N6(HexNAc(1)); C10(Carbamidomethyl); C16(Carbamidomethyl); C17(Carbamidomethyl); C26(Carbamidomethyl); C27(Carbamidomethyl); C34(Carbamidomethyl); C35(Carbamidomethyl); C41(Carbamidomethyl); C42(Carbamidomethyl); C48(Carbamidomethyl); C54(Carbamidomethyl)	P28799	Progranulin OS=Homo sapiens OX=9606 GN=GRN PE=1 SV=2	0	4	1	0	1	1	1708.66	6831.62	6826.6	735.71	1.2556	0	1.24529e+06	HCD (High Energy Collision Dissociation)	30	MS2	81.9455	200	50.3266	15504	15481	240925_OE_KB_Media_WT3_HILIC.raw	19.42	937.6	930.5	930.5	3.84141e-20	4.0487e-21	0	0	6.78669e-18	7.15756e-19	0	0	HexNAc(1)	0	363	1			DVPCDNVSSCPSSDTCCQLTSGEWGCCPIPEAVCCSDHQHCCPQGYTCVAEGQCQR_HexNAc(1)	WT3	Yes	P28799_No	P28799_HexNAc(1)
DVPCDNVSSCPSSDTCCQLTSGEWGCCPIPEAVCCSDHQHCCPQGYTCVAEGQCQR	[R].DVPcDnVSScPSSDTccQLTSGEWGccPIPEAVccSDHQHccPQGYTcVAEGQcQR.[G]	C4(Carbamidomethyl); N6(HexNAc(1)); C10(Carbamidomethyl); C16(Carbamidomethyl); C17(Carbamidomethyl); C26(Carbamidomethyl); C27(Carbamidomethyl); C34(Carbamidomethyl); C35(Carbamidomethyl); C41(Carbamidomethyl); C42(Carbamidomethyl); C48(Carbamidomethyl); C54(Carbamidomethyl)	P28799	Progranulin OS=Homo sapiens OX=9606 GN=GRN PE=1 SV=2	0	4	1	0	1	1	1707.66	6827.62	6826.6	149.77	0.2556	0	573650	HCD (High Energy Collision Dissociation)	30	MS2	19.3126	200	50.3527	15232	15215	240925_OE_KB_Media_SPPL3KO2_HILIC.raw	19.42	903.2	828.3	828.3	3.84141e-20	4.03512e-21	0	0	6.78669e-18	7.13345e-19	0	0	HexNAc(1)	0	363	1	710383	50.31	DVPCDNVSSCPSSDTCCQLTSGEWGCCPIPEAVCCSDHQHCCPQGYTCVAEGQCQR_HexNAc(1)	SPPL3KO2	Yes	P28799_No	P28799_HexNAc(1)
VYCNLSAAHTFEDLKNEIKNPEIR	[R].VYcnLSAAHTFEDLKNEIKNPEIR.[E]	C3(Carbamidomethyl); N4(HexNAc(2)Hex(9))	Q92626	Peroxidasin homolog OS=Homo sapiens OX=9606 GN=PXDN PE=1 SV=2	2	5	1	0	1	1	946.019	4726.06	4726.06	1.07	0.00101	0	2.23651e+06	HCD (High Energy Collision Dissociation)	30	MS2	1.42867	18.134	51.5957	15804	15784	240925_OE_KB_Media_WT2_HILIC.raw	19.34	996.9	665	478.8	4.58393e-20	4.45835e-21	0	0	8.0985e-18	7.85865e-19	0	0	HexNAc(2)Hex(9)	0	1175	1	14670967	51.63	VYCNLSAAHTFEDLKNEIKNPEIR_HexNAc(2)Hex(9)	WT2	Yes	Q92626_No	Q92626_HexNAc(2)Hex(9)
VYCNLSAAHTFEDLKNEIKNPEIR	[R].VYcnLSAAHTFEDLKNEIKNPEIR.[E]	C3(Carbamidomethyl); N4(HexNAc(2)Hex(9))	Q92626	Peroxidasin homolog OS=Homo sapiens OX=9606 GN=PXDN PE=1 SV=2	2	5	1	0	1	1	946.02	4726.07	4726.06	2.3	0.00217	0	1.40207e+06	HCD (High Energy Collision Dissociation)	30	MS2	5.36674	33.303	51.4703	15420	15401	240925_OE_KB_Media_SPPKO3_HILIC.raw	19.34	981.7	622.5	482.7	4.58393e-20	4.44217e-21	0	0	8.0985e-18	7.82991e-19	0	0	HexNAc(2)Hex(9)	0	1175	1	15986777	51.5	VYCNLSAAHTFEDLKNEIKNPEIR_HexNAc(2)Hex(9)	SPPKO3	Yes	Q92626_No	Q92626_HexNAc(2)Hex(9)
VYCNLSAAHTFEDLKNEIKNPEIR	[R].VYcnLSAAHTFEDLKNEIKNPEIR.[E]	C3(Carbamidomethyl); N4(HexNAc(2)Hex(9))	Q92626	Peroxidasin homolog OS=Homo sapiens OX=9606 GN=PXDN PE=1 SV=2	2	2	1	0	1	1	945.942	1890.88	4726.06	-599904	-1417.59	0	1.58664e+06	HCD (High Energy Collision Dissociation)	30	MS2	96.1005	87.684	51.6728	15773	15748	240925_OE_KB_Media_SPPL3KO1_HILIC.raw	19.34	996.9	536.7	484.7	4.58393e-20	4.45026e-21	0	0	8.0985e-18	7.84428e-19	0	0	HexNAc(2)Hex(9)	0	1175	1			VYCNLSAAHTFEDLKNEIKNPEIR_HexNAc(2)Hex(9)	SPPL3KO1	Yes	Q92626_No	Q92626_HexNAc(2)Hex(9)
VYCNLSAAHTFEDLKNEIKNPEIR	[R].VYcnLSAAHTFEDLKNEIKNPEIR.[E]	C3(Carbamidomethyl); N4(HexNAc(2)Hex(9))	Q92626	Peroxidasin homolog OS=Homo sapiens OX=9606 GN=PXDN PE=1 SV=2	2	5	1	0	1	1	946.219	4727.06	4726.06	212.74	0.20109	0	2.02186e+06	HCD (High Energy Collision Dissociation)	30	MS2	0	100.782	51.5264	15341	15322	240925_OE_KB_Media_DKO1_HILIC.raw	19.34	966.9	656.4	453.3	4.58393e-20	4.42597e-21	0	0	8.0985e-18	7.80115e-19	0	0	HexNAc(2)Hex(9)	0	1175	1	6673631	51.58	VYCNLSAAHTFEDLKNEIKNPEIR_HexNAc(2)Hex(9)	DKO1	Yes	Q92626_No	Q92626_HexNAc(2)Hex(9)
NISSHTNIVFSNGELDPWSGGGVTK	[K].nISSHTNIVFSNGELDPWSGGGVTK.[D]	N1(HexNAc(2)Hex(5))	P42785	Lysosomal Pro-X carboxypeptidase OS=Homo sapiens OX=9606 GN=PRCP PE=1 SV=1	0	4	1	0	1	1	958.931	3832.7	3832.69	2.95	0.00282	0	578853	HCD (High Energy Collision Dissociation)	30	MS2	22.0816	95.73	53.5946	16331	16307	240925_OE_KB_Media_WT1_HILIC.raw	19.33	969.6	644.8	644.8	4.67939e-20	4.54816e-21	0	0	8.26715e-18	8.01814e-19	0	0	HexNAc(2)Hex(5)	0	415	1	1.40963e+06	53.61	NISSHTNIVFSNGELDPWSGGGVTK_HexNAc(2)Hex(5)	WT1	Yes	P42785_No	P42785_HexNAc(2)Hex(5)
DVPCDNVSSCPSSDTCCQLTSGEWGCCPIPEAVCCSDHQHCCPQGYTCVAEGQCQR	[R].DVPcDnVSScPSSDTccQLTSGEWGccPIPEAVccSDHQHccPQGYTcVAEGQcQR.[G]	C4(Carbamidomethyl); N6(HexNAc(1)); C10(Carbamidomethyl); C16(Carbamidomethyl); C17(Carbamidomethyl); C26(Carbamidomethyl); C27(Carbamidomethyl); C34(Carbamidomethyl); C35(Carbamidomethyl); C41(Carbamidomethyl); C42(Carbamidomethyl); C48(Carbamidomethyl); C54(Carbamidomethyl)	P28799	Progranulin OS=Homo sapiens OX=9606 GN=GRN PE=1 SV=2	0	5	1	0	1	1	1366.53	6828.61	6826.6	294.88	0.40261	0	853837	HCD (High Energy Collision Dissociation)	30	MS2	18.719	200	50.3294	15038	15016	240925_OE_KB_Media_SPPKO3_HILIC.raw	19.33	920.3	865	865	4.73032e-20	4.5565e-21	0	0	8.35713e-18	8.03294e-19	0	0	HexNAc(1)	0	363	1			DVPCDNVSSCPSSDTCCQLTSGEWGCCPIPEAVCCSDHQHCCPQGYTCVAEGQCQR_HexNAc(1)	SPPKO3	Yes	P28799_No	P28799_HexNAc(1)
MEQNECECPCECPLEVNECTGNLTNAENRNPSCEVHQEPVTYTAIDPGLQDALHQCVNSR	[R].MEQNEcEcPcEcPLEVNEcTGnLTNAENRNPScEVHQEPVTYTAIDPGLQDALHQcVNSR.[C]	C6(Carbamidomethyl); C8(Carbamidomethyl); C10(Carbamidomethyl); C12(Carbamidomethyl); C19(Carbamidomethyl); N22(HexNAc(2)Hex(5)); C33(Carbamidomethyl); C56(Carbamidomethyl)	Q5VU97	VWFA and cache domain-containing protein 1 OS=Homo sapiens OX=9606 GN=CACHD1 PE=1 SV=2	1	5	1	0	1	1	1659.9	8295.47	8290.42	609.06	1.00988	0	1.63402e+06	HCD (High Energy Collision Dissociation)	30	MS2	73.5401	59.694	53.4358	15944	15924	240925_OE_KB_Media_DKO1_HILIC.raw	19.32	908.3	872	48.1	4.7875e-20	4.59846e-21	0	0	8.45815e-18	8.10745e-19	0	0	HexNAc(2)Hex(5)	0	964	1			MEQNECECPCECPLEVNECTGNLTNAENRNPSCEVHQEPVTYTAIDPGLQDALHQCVNSR_HexNAc(2)Hex(5)	DKO1		Q5VU97_No	Q5VU97_HexNAc(2)Hex(5)
MEQNECECPCECPLEVNECTGNLTNAENRNPSCEVHQEPVTYTAIDPGLQDALHQCVNSR	[R].MEQNEcEcPcEcPLEVNEcTGnLTNAENRNPScEVHQEPVTYTAIDPGLQDALHQcVNSR.[C]	C6(Carbamidomethyl); C8(Carbamidomethyl); C10(Carbamidomethyl); C12(Carbamidomethyl); C19(Carbamidomethyl); N22(HexNAc(2)Hex(7)); C33(Carbamidomethyl); C56(Carbamidomethyl)	Q5VU97	VWFA and cache domain-containing protein 1 OS=Homo sapiens OX=9606 GN=CACHD1 PE=1 SV=2	1	3	1	0	1	1	1724.52	5171.54	8614.52	-399672	-1147.66	0	1.25392e+06	HCD (High Energy Collision Dissociation)	30	MS2	57.4715	200	53.3333	15911	15893	240925_OE_KB_Media_DKO1_HILIC.raw	19.32	915.2	879.7	64.7	4.7875e-20	4.59003e-21	0	0	8.45815e-18	8.09248e-19	0	0	HexNAc(2)Hex(7)	1	964	1			MEQNECECPCECPLEVNECTGNLTNAENRNPSCEVHQEPVTYTAIDPGLQDALHQCVNSR_HexNAc(2)Hex(7)	DKO1		Q5VU97_No	Q5VU97_HexNAc(2)Hex(7)
TNITLVCKPGDLESAPVLR	[K].TnITLVcKPGDLESAPVLR.[T]	N2(HexNAc(2)Hex(6)); C7(Carbamidomethyl)	P11717	Cation-independent mannose-6-phosphate receptor OS=Homo sapiens OX=9606 GN=IGF2R PE=1 SV=3	0	4	1	0	1	1	866.158	3461.61	3461.6	3.53	0.00306	0	520145	HCD (High Energy Collision Dissociation)	30	MS2	4.0605	200	47.3373	14312	14292	240925_OE_KB_Media_SPPL3KO2_HILIC.raw	19.31	957.8	686.7	686.7	4.88453e-20	4.63244e-21	0	0	8.62959e-18	8.16779e-19	0	0	HexNAc(2)Hex(6)	0	580	1	943927	47.34	TNITLVCKPGDLESAPVLR_HexNAc(2)Hex(6)	SPPL3KO2	Yes	P11717_No	P11717_HexNAc(2)Hex(6)
TNITLVCKPGDLESAPVLR	[K].TnITLVcKPGDLESAPVLR.[T]	N2(HexNAc(2)Hex(6)); C7(Carbamidomethyl)	P11717	Cation-independent mannose-6-phosphate receptor OS=Homo sapiens OX=9606 GN=IGF2R PE=1 SV=3	0	4	1	0	1	1	866.158	3461.61	3461.6	3.67	0.00318	0	450081	HCD (High Energy Collision Dissociation)	30	MS2	19.5387	200	47.3042	14246	14229	240925_OE_KB_Media_SPPL3KO3_HILIC.raw	19.31	960.5	855	855	4.88453e-20	4.64104e-21	0	0	8.62959e-18	8.18307e-19	0	0	HexNAc(2)Hex(6)	0	580	1	1.06785e+06	47.33	TNITLVCKPGDLESAPVLR_HexNAc(2)Hex(6)	SPPL3KO3	Yes	P11717_No	P11717_HexNAc(2)Hex(6)
SPHNCTDCGPSHVLLDGQCLSQCPDGYFHQEGSCTECHPTCR	[K].SPHncTDcGPSHVLLDGQcLSQcPDGYFHQEGScTEcHPTcR.[Q]	N4(HexNAc(2)Hex(5)); C5(Carbamidomethyl); C8(Carbamidomethyl); C19(Carbamidomethyl); C23(Carbamidomethyl); C34(Carbamidomethyl); C37(Carbamidomethyl); C41(Carbamidomethyl)	Q86XX4	Extracellular matrix organizing protein FRAS1 OS=Homo sapiens OX=9606 GN=FRAS1 PE=1 SV=2	0	6	1	0	1	1	1030.41	6177.4	6177.4	1.25	0.00128	0	359527	HCD (High Energy Collision Dissociation)	30	MS2	0	164.654	42.8084	12657	12639	240925_OE_KB_Media_SPPKO2_HILIC.raw	19.23	972.5	926.6	926.6	5.90361e-20	5.04275e-21	0	0	1.043e-17	8.87943e-19	0	0	HexNAc(2)Hex(5)	0	725	1	1.68253e+06	42.83	SPHNCTDCGPSHVLLDGQCLSQCPDGYFHQEGSCTECHPTCR_HexNAc(2)Hex(5)	SPPKO2	Yes	Q86XX4_No	Q86XX4_HexNAc(2)Hex(5)
SPHNCTDCGPSHVLLDGQCLSQCPDGYFHQEGSCTECHPTCR	[K].SPHncTDcGPSHVLLDGQcLSQcPDGYFHQEGScTEcHPTcR.[Q]	N4(HexNAc(2)Hex(6)); C5(Carbamidomethyl); C8(Carbamidomethyl); C19(Carbamidomethyl); C23(Carbamidomethyl); C34(Carbamidomethyl); C37(Carbamidomethyl); C41(Carbamidomethyl)	Q86XX4	Extracellular matrix organizing protein FRAS1 OS=Homo sapiens OX=9606 GN=FRAS1 PE=1 SV=2	0	6	1	0	1	1	1057.42	6339.48	6339.45	4.78	0.00505	0	919526	HCD (High Energy Collision Dissociation)	30	MS2	56.1732	44.909	42.6609	13151	13131	240925_OE_KB_Media_WT3_HILIC.raw	19.23	991.8	899.3	899.3	5.90361e-20	5.05317e-21	0	0	1.043e-17	8.89794e-19	0	0	HexNAc(2)Hex(6)	0	725	1			SPHNCTDCGPSHVLLDGQCLSQCPDGYFHQEGSCTECHPTCR_HexNAc(2)Hex(6)	WT3	Yes	Q86XX4_No	Q86XX4_HexNAc(2)Hex(6)
ASLQFLQNYTALASAVDAMDFINDATDVNDALGYVTR	[R].ASLQFLQnYTALASAVDAMDFINDATDVNDALGYVTR.[F]	N8(HexNAc(4)Hex(5)Fuc(1)NeuAc(1))	P12109	Collagen alpha-1(VI) chain OS=Homo sapiens OX=9606 GN=COL6A1 PE=1 SV=3	0	4	1	0	1	1	1514.17	6053.67	6053.65	2.75	0.00417	0	1.34216e+06	HCD (High Energy Collision Dissociation)	30	MS2	6.14731	120.346	95.7535	29012	28989	240925_OE_KB_Media_DKO3_HILIC.raw	19.22	957.7	821.4	200.8	5.9753e-20	5.08469e-21	0	0	1.05567e-17	8.95392e-19	0	0	HexNAc(4)Hex(5)Fuc(1)NeuAc(1)	0	889	1	2292124	95.7	ASLQFLQNYTALASAVDAMDFINDATDVNDALGYVTR_HexNAc(4)Hex(5)Fuc(1)NeuAc(1)	DKO3	Yes	P12109_Yes	P12109_HexNAc(4)Hex(5)Fuc(1)NeuAc(1)
RDVPCDNVSSCPSSDTCCQLTSGEWGCCPIPEAVCCSDHQHCCPQGYTCVAEGQCQR	[K].RDVPcDnVSScPSSDTccQLTSGEWGccPIPEAVccSDHQHccPQGYTcVAEGQcQR.[G]	C5(Carbamidomethyl); N7(HexNAc(2)Hex(2)Fuc(1)); C11(Carbamidomethyl); C17(Carbamidomethyl); C18(Carbamidomethyl); C27(Carbamidomethyl); C28(Carbamidomethyl); C35(Carbamidomethyl); C36(Carbamidomethyl); C42(Carbamidomethyl); C43(Carbamidomethyl); C49(Carbamidomethyl); C55(Carbamidomethyl)	P28799	Progranulin OS=Homo sapiens OX=9606 GN=GRN PE=1 SV=2	1	5	1	0	1	1	1532.19	7656.94	7655.94	130.02	0.19909	0	495253	HCD (High Energy Collision Dissociation)	30	MS2	51.5521	104.769	47.2818	14477	14460	240925_OE_KB_Media_WT2_HILIC.raw	19.22	916.7	877	877	6.09422e-20	5.14897e-21	0	0	1.07668e-17	9.06809e-19	0	0	HexNAc(2)Hex(2)Fuc(1)	1	362	1	1.37694e+06	47.22	RDVPCDNVSSCPSSDTCCQLTSGEWGCCPIPEAVCCSDHQHCCPQGYTCVAEGQCQR_HexNAc(2)Hex(2)Fuc(1)	WT2	Yes	P28799_Yes	P28799_HexNAc(2)Hex(2)Fuc(1)
RDVPCDNVSSCPSSDTCCQLTSGEWGCCPIPEAVCCSDHQHCCPQGYTCVAEGQCQR	[K].RDVPcDnVSScPSSDTccQLTSGEWGccPIPEAVccSDHQHccPQGYTcVAEGQcQR.[G]	C5(Carbamidomethyl); N7(HexNAc(2)Hex(2)Fuc(1)); C11(Carbamidomethyl); C17(Carbamidomethyl); C18(Carbamidomethyl); C27(Carbamidomethyl); C28(Carbamidomethyl); C35(Carbamidomethyl); C36(Carbamidomethyl); C42(Carbamidomethyl); C43(Carbamidomethyl); C49(Carbamidomethyl); C55(Carbamidomethyl)	P28799	Progranulin OS=Homo sapiens OX=9606 GN=GRN PE=1 SV=2	1	5	1	0	1	1	1533	7660.96	7655.94	655.23	1.00329	0	943152	HCD (High Energy Collision Dissociation)	30	MS2	78.5147	200	47.1949	13961	13938	240925_OE_KB_Media_SPPKO2_HILIC.raw	19.22	911.3	911.3	911.3	6.09422e-20	5.13822e-21	0	0	1.07668e-17	9.049e-19	0	0	HexNAc(2)Hex(2)Fuc(1)	0	362	1			RDVPCDNVSSCPSSDTCCQLTSGEWGCCPIPEAVCCSDHQHCCPQGYTCVAEGQCQR_HexNAc(2)Hex(2)Fuc(1)	SPPKO2	Yes	P28799_Yes	P28799_HexNAc(2)Hex(2)Fuc(1)
CGLVPVLAENYNKSDNCEDTPEAGYFAVAVVK	[K].cGLVPVLAENYnKSDNcEDTPEAGYFAVAVVK.[K]	C1(Carbamidomethyl); N12(HexNAc(4)Hex(6)Fuc(1)); C17(Carbamidomethyl)	P02787	Serotransferrin OS=Homo sapiens OX=9606 GN=TF PE=1 SV=4	1	5	1	0	1	1	1093.48	5463.38	5460.35	555.11	0.60622	0	1.44573e+06	HCD (High Energy Collision Dissociation)	30	MS2	55.7552	200	64.4364	19183	19162	240925_OE_KB_Media_DKO2_HILIC.raw	19.15	955	610.4	182.3	7.05959e-20	5.51517e-21	0	0	1.24723e-17	9.71847e-19	0	0	HexNAc(4)Hex(6)Fuc(1)	0	421	1			CGLVPVLAENYNKSDNCEDTPEAGYFAVAVVK_HexNAc(4)Hex(6)Fuc(1)	DKO2	Yes	P02787_Yes	P02787_HexNAc(4)Hex(6)Fuc(1)
TNITLVCKPGDLESAPVLR	[K].TnITLVcKPGDLESAPVLR.[T]	N2(HexNAc(2)Hex(6)); C7(Carbamidomethyl)	P11717	Cation-independent mannose-6-phosphate receptor OS=Homo sapiens OX=9606 GN=IGF2R PE=1 SV=3	0	4	1	0	1	1	866.159	3461.61	3461.6	4.87	0.00422	0	470351	HCD (High Energy Collision Dissociation)	30	MS2	26.4052	200	47.3054	14108	14080	240925_OE_KB_Media_DKO3_HILIC.raw	19.14	999.1	814.4	814.4	7.1843e-20	5.57834e-21	0	0	1.26926e-17	9.83065e-19	0	0	HexNAc(2)Hex(6)	0	580	1	835630	47.3	TNITLVCKPGDLESAPVLR_HexNAc(2)Hex(6)	DKO3	Yes	P11717_No	P11717_HexNAc(2)Hex(6)
TNITLVCKPGDLESAPVLR	[K].TnITLVcKPGDLESAPVLR.[T]	N2(HexNAc(2)Hex(6)); C7(Carbamidomethyl)	P11717	Cation-independent mannose-6-phosphate receptor OS=Homo sapiens OX=9606 GN=IGF2R PE=1 SV=3	0	4	1	0	1	1	866.157	3461.61	3461.6	2.76	0.00239	0	405387	HCD (High Energy Collision Dissociation)	30	MS2	44.1498	200	47.3087	14059	14040	240925_OE_KB_Media_DKO1_HILIC.raw	19.14	980.4	826.9	826.9	7.1843e-20	5.56565e-21	0	0	1.26926e-17	9.80813e-19	0	0	HexNAc(2)Hex(6)	0	580	1	555989	47.31	TNITLVCKPGDLESAPVLR_HexNAc(2)Hex(6)	DKO1	Yes	P11717_No	P11717_HexNAc(2)Hex(6)
DVPCDNVSSCPSSDTCCQLTSGEWGCCPIPEAVCCSDHQHCCPQGYTCVAEGQCQR	[R].DVPcDnVSScPSSDTccQLTSGEWGccPIPEAVccSDHQHccPQGYTcVAEGQcQR.[G]	C4(Carbamidomethyl); N6(HexNAc(2)Hex(2)Fuc(1)); C10(Carbamidomethyl); C16(Carbamidomethyl); C17(Carbamidomethyl); C26(Carbamidomethyl); C27(Carbamidomethyl); C34(Carbamidomethyl); C35(Carbamidomethyl); C41(Carbamidomethyl); C42(Carbamidomethyl); C48(Carbamidomethyl); C54(Carbamidomethyl)	P28799	Progranulin OS=Homo sapiens OX=9606 GN=GRN PE=1 SV=2	0	5	1	0	1	1	1501.58	7503.87	7499.84	537.53	0.80627	0	1.38693e+06	HCD (High Energy Collision Dissociation)	30	MS2	77.723	200	49.7014	14799	14783	240925_OE_KB_Media_SPPKO1_HILIC.raw	19.12	942.5	907.5	907.5	7.50443e-20	5.63008e-21	0	0	1.32582e-17	9.92254e-19	0	0	HexNAc(2)Hex(2)Fuc(1)	0	363	1			DVPCDNVSSCPSSDTCCQLTSGEWGCCPIPEAVCCSDHQHCCPQGYTCVAEGQCQR_HexNAc(2)Hex(2)Fuc(1)	SPPKO1	Yes	P28799_Yes	P28799_HexNAc(2)Hex(2)Fuc(1)
YGCCPMPNATCCSDHLHCCPQDTVCDLIQSK	[K].YGccPmPnATccSDHLHccPQDTVcDLIQSK.[C]	C3(Carbamidomethyl); C4(Carbamidomethyl); M6(Oxidation); N8(HexNAc(2)Hex(2)Fuc(1)); C11(Carbamidomethyl); C12(Carbamidomethyl); C18(Carbamidomethyl); C19(Carbamidomethyl); C25(Carbamidomethyl)	P28799	Progranulin OS=Homo sapiens OX=9606 GN=GRN PE=1 SV=2	0	4	1	0	1	1	1170.21	4677.82	4676.8	218.18	0.25509	0	409439	HCD (High Energy Collision Dissociation)	30	MS2	6.95614	200	43.7019	13309	13291	240925_OE_KB_Media_WT1_HILIC.raw	19.12	909.4	745.2	182.1	7.53484e-20	5.85596e-21	0	0	1.33119e-17	1.03237e-18	0	0	HexNAc(2)Hex(2)Fuc(1)	0	229	1	2.54989e+06	43.75	YGCCPMPNATCCSDHLHCCPQDTVCDLIQSK_HexNAc(2)Hex(2)Fuc(1)	WT1	Yes	P28799_Yes	P28799_HexNAc(2)Hex(2)Fuc(1)
YHYNCSLLDGTQLFTSHDYGAPQEATLGANK	[R].YHYncSLLDGTQLFTSHDYGAPQEATLGANK.[V]	N4(HexNAc(2)Hex(7)); C5(Carbamidomethyl)	Q96AY3	Peptidyl-prolyl cis-trans isomerase FKBP10 OS=Homo sapiens OX=9606 GN=FKBP10 PE=1 SV=1	0	4	1	0	1	1	1254.54	5015.14	5012.12	602.79	0.75531	0	2820392	HCD (High Energy Collision Dissociation)	30	MS2	69.2251	200	54.5052	16609	16589	240925_OE_KB_Media_WT1_HILIC.raw	19.12	914.8	698.2	557	7.53484e-20	5.88244e-21	0	0	1.33119e-17	1.03707e-18	0	0	HexNAc(2)Hex(7)	1	404	1			YHYNCSLLDGTQLFTSHDYGAPQEATLGANK_HexNAc(2)Hex(7)	WT1		Q96AY3_No	Q96AY3_HexNAc(2)Hex(7)
YGCCPMPNATCCSDHLHCCPQDTVCDLIQSK	[K].YGccPMPnATccSDHLHccPQDTVcDLIQSK.[C]	C3(Carbamidomethyl); C4(Carbamidomethyl); N8(HexNAc(2)Hex(2)Fuc(1)); C11(Carbamidomethyl); C12(Carbamidomethyl); C18(Carbamidomethyl); C19(Carbamidomethyl); C25(Carbamidomethyl)	P28799	Progranulin OS=Homo sapiens OX=9606 GN=GRN PE=1 SV=2	0	4	1	0	1	1	1165.96	4660.82	4660.81	1.71	0.00199	0	974235	HCD (High Energy Collision Dissociation)	30	MS2	16.2956	21.688	46.1976	13967	13950	240925_OE_KB_Media_SPPL3KO2_HILIC.raw	19.12	919.7	788.8	788.8	7.53484e-20	5.78968e-21	0	0	1.33119e-17	1.0206e-18	0	0	HexNAc(2)Hex(2)Fuc(1)	0	229	1	33399072	46.27	YGCCPMPNATCCSDHLHCCPQDTVCDLIQSK_HexNAc(2)Hex(2)Fuc(1)	SPPL3KO2	Yes	P28799_Yes	P28799_HexNAc(2)Hex(2)Fuc(1)
YHYNCSLLDGTQLFTSHDYGAPQEATLGANK	[R].YHYncSLLDGTQLFTSHDYGAPQEATLGANK.[V]	N4(HexNAc(2)Hex(5)); C5(Carbamidomethyl)	Q96AY3	Peptidyl-prolyl cis-trans isomerase FKBP10 OS=Homo sapiens OX=9606 GN=FKBP10 PE=1 SV=1	0	4	1	0	1	1	1172.75	4687.98	4688.01	-6.78	-0.00795	0	842906	HCD (High Energy Collision Dissociation)	30	MS2	28.8838	78.568	54.6137	16742	16718	240925_OE_KB_Media_WT2_HILIC.raw	19.12	935.1	652.1	629.2	7.53484e-20	5.92212e-21	0	0	1.33119e-17	1.04412e-18	0	0	HexNAc(2)Hex(5)	0	404	1			YHYNCSLLDGTQLFTSHDYGAPQEATLGANK_HexNAc(2)Hex(5)	WT2		Q96AY3_No	Q96AY3_HexNAc(2)Hex(5)
YGCCPMPNATCCSDHLHCCPQDTVCDLIQSK	[K].YGccPMPnATccSDHLHccPQDTVcDLIQSK.[C]	C3(Carbamidomethyl); C4(Carbamidomethyl); N8(HexNAc(2)Hex(2)Fuc(1)); C11(Carbamidomethyl); C12(Carbamidomethyl); C18(Carbamidomethyl); C19(Carbamidomethyl); C25(Carbamidomethyl)	P28799	Progranulin OS=Homo sapiens OX=9606 GN=GRN PE=1 SV=2	0	4	1	0	1	1	1165.95	4660.8	4660.81	-2.48	-0.00289	0	947562	HCD (High Energy Collision Dissociation)	30	MS2	48.1792	97.17	46.1626	14037	14021	240925_OE_KB_Media_WT1_HILIC.raw	19.12	930.8	794.9	794.9	7.53484e-20	5.8692e-21	0	0	1.33119e-17	1.03472e-18	0	0	HexNAc(2)Hex(2)Fuc(1)	0	229	1			YGCCPMPNATCCSDHLHCCPQDTVCDLIQSK_HexNAc(2)Hex(2)Fuc(1)	WT1	Yes	P28799_Yes	P28799_HexNAc(2)Hex(2)Fuc(1)
YGCCPMPNATCCSDHLHCCPQDTVCDLIQSK	[K].YGccPMPnATccSDHLHccPQDTVcDLIQSK.[C]	C3(Carbamidomethyl); C4(Carbamidomethyl); N8(HexNAc(2)Hex(3)Fuc(1)); C11(Carbamidomethyl); C12(Carbamidomethyl); C18(Carbamidomethyl); C19(Carbamidomethyl); C25(Carbamidomethyl)	P28799	Progranulin OS=Homo sapiens OX=9606 GN=GRN PE=1 SV=2	0	2	1	0	1	1	1207.47	2413.94	4822.86	-499480	-1204.46	0	684447	HCD (High Energy Collision Dissociation)	30	MS2	68.5024	126.885	46.1074	13692	13664	240925_OE_KB_Media_DKO1_HILIC.raw	19.12	926.9	767.6	767.6	7.53484e-20	5.64341e-21	0	0	1.33119e-17	9.94621e-19	0	0	HexNAc(2)Hex(3)Fuc(1)	0	229	1			YGCCPMPNATCCSDHLHCCPQDTVCDLIQSK_HexNAc(2)Hex(3)Fuc(1)	DKO1	Yes	P28799_Yes	P28799_HexNAc(2)Hex(3)Fuc(1)
YGCCPMPNATCCSDHLHCCPQDTVCDLIQSK	[K].YGccPmPnATccSDHLHccPQDTVcDLIQSK.[C]	C3(Carbamidomethyl); C4(Carbamidomethyl); M6(Oxidation); N8(HexNAc(2)Hex(2)Fuc(1)); C11(Carbamidomethyl); C12(Carbamidomethyl); C18(Carbamidomethyl); C19(Carbamidomethyl); C25(Carbamidomethyl)	P28799	Progranulin OS=Homo sapiens OX=9606 GN=GRN PE=1 SV=2	0	4	1	0	1	1	1169.96	4676.82	4676.8	3.21	0.00375	0	409799	HCD (High Energy Collision Dissociation)	30	MS2	2.4338	200	43.7285	13020	13002	240925_OE_KB_Media_SPPKO3_HILIC.raw	19.12	936.1	779.5	224.8	7.53484e-20	5.73656e-21	0	0	1.33119e-17	1.01116e-18	0	0	HexNAc(2)Hex(2)Fuc(1)	0	229	1	1.2994e+06	43.72	YGCCPMPNATCCSDHLHCCPQDTVCDLIQSK_HexNAc(2)Hex(2)Fuc(1)	SPPKO3	Yes	P28799_Yes	P28799_HexNAc(2)Hex(2)Fuc(1)
YGCCPMPNATCCSDHLHCCPQDTVCDLIQSK	[K].YGccPMPnATccSDHLHccPQDTVcDLIQSK.[C]	C3(Carbamidomethyl); C4(Carbamidomethyl); N8(HexNAc(2)Hex(3)Fuc(1)); C11(Carbamidomethyl); C12(Carbamidomethyl); C18(Carbamidomethyl); C19(Carbamidomethyl); C25(Carbamidomethyl)	P28799	Progranulin OS=Homo sapiens OX=9606 GN=GRN PE=1 SV=2	0	4	1	0	1	1	1206.98	4824.89	4822.86	420.68	0.50722	0	352554	HCD (High Energy Collision Dissociation)	30	MS2	43.7	200	46.1356	14133	14104	240925_OE_KB_Media_WT2_HILIC.raw	19.12	927.4	797.3	797.3	7.53484e-20	5.9089e-21	0	0	1.33119e-17	1.04177e-18	0	0	HexNAc(2)Hex(3)Fuc(1)	0	229	1			YGCCPMPNATCCSDHLHCCPQDTVCDLIQSK_HexNAc(2)Hex(3)Fuc(1)	WT2	Yes	P28799_Yes	P28799_HexNAc(2)Hex(3)Fuc(1)
YGCCPMPNATCCSDHLHCCPQDTVCDLIQSK	[K].YGccPMPnATccSDHLHccPQDTVcDLIQSK.[C]	C3(Carbamidomethyl); C4(Carbamidomethyl); N8(HexNAc(2)Hex(2)Fuc(1)); C11(Carbamidomethyl); C12(Carbamidomethyl); C18(Carbamidomethyl); C19(Carbamidomethyl); C25(Carbamidomethyl)	P28799	Progranulin OS=Homo sapiens OX=9606 GN=GRN PE=1 SV=2	0	4	1	0	1	1	1165.71	4659.8	4660.81	-215.99	-0.25167	0	648787	HCD (High Energy Collision Dissociation)	30	MS2	92.1688	35.9	46.106	13640	13620	240925_OE_KB_Media_SPPKO2_HILIC.raw	19.12	943.3	864.6	864.6	7.53484e-20	5.70997e-21	0	0	1.33119e-17	1.00644e-18	0	0	HexNAc(2)Hex(2)Fuc(1)	0	229	1	27917282	46.02	YGCCPMPNATCCSDHLHCCPQDTVCDLIQSK_HexNAc(2)Hex(2)Fuc(1)	SPPKO2	Yes	P28799_Yes	P28799_HexNAc(2)Hex(2)Fuc(1)
YGCCPMPNATCCSDHLHCCPQDTVCDLIQSK	[K].YGccPMPnATccSDHLHccPQDTVcDLIQSK.[C]	C3(Carbamidomethyl); C4(Carbamidomethyl); N8(HexNAc(2)Hex(2)Fuc(1)); C11(Carbamidomethyl); C12(Carbamidomethyl); C18(Carbamidomethyl); C19(Carbamidomethyl); C25(Carbamidomethyl)	P28799	Progranulin OS=Homo sapiens OX=9606 GN=GRN PE=1 SV=2	0	4	1	0	1	1	1165.96	4660.81	4660.81	0.97	0.00113	0	550872	HCD (High Energy Collision Dissociation)	30	MS2	88.4093	38.998	46.143	13894	13872	240925_OE_KB_Media_SPPL3KO3_HILIC.raw	19.12	937	809.2	809.2	7.53484e-20	5.82946e-21	0	0	1.33119e-17	1.02766e-18	0	0	HexNAc(2)Hex(2)Fuc(1)	0	229	1	32808334	46.22	YGCCPMPNATCCSDHLHCCPQDTVCDLIQSK_HexNAc(2)Hex(2)Fuc(1)	SPPL3KO3	Yes	P28799_Yes	P28799_HexNAc(2)Hex(2)Fuc(1)
MHIFQNGSLVIHDVAPEDSGR	[R].MHIFQnGSLVIHDVAPEDSGR.[Y]	N6(HexNAc(2)Hex(5))	Q13308	Inactive tyrosine-protein kinase 7 OS=Homo sapiens OX=9606 GN=PTK7 PE=1 SV=2	0	4	1	0	1	1	885.395	3538.56	3538.55	1.31	0.00116	0	876031	HCD (High Energy Collision Dissociation)	30	MS2	19.0136	200	45.1862	13311	13292	240925_OE_KB_Media_DKO2_HILIC.raw	19.11	934.2	797.2	573.4	7.70778e-20	6.17756e-21	0	0	1.36175e-17	1.08948e-18	0	0	HexNAc(2)Hex(5)	0	641	1	1.07624e+06	45.17	MHIFQNGSLVIHDVAPEDSGR_HexNAc(2)Hex(5)	DKO2	Yes	Q13308_No	Q13308_HexNAc(2)Hex(5)
VTQNLTLIEESLTSEFIHDIDR	[K].VTQnLTLIEESLTSEFIHDIDR.[E]	N4(HexNAc(4)Hex(5)Fuc(1)NeuAc(2))	P36955	Pigment epithelium-derived factor OS=Homo sapiens OX=9606 GN=SERPINF1 PE=1 SV=4	0	3	1	0	1	1	1642.06	4924.15	4924.14	2.29	0.00376	0	3.70509e+06	HCD (High Energy Collision Dissociation)	30	MS2	3.61453	200	84.686	26004	25987	240925_OE_KB_Media_WT2_HILIC.raw	19.11	901.2	632	134.4	7.70778e-20	6.94923e-21	0	0	1.36175e-17	1.2265e-18	0	0	HexNAc(4)Hex(5)Fuc(1)NeuAc(2)	0	282	1	13013086	84.76	VTQNLTLIEESLTSEFIHDIDR_HexNAc(4)Hex(5)Fuc(1)NeuAc(2)	WT2	Yes	P36955_Yes	P36955_HexNAc(4)Hex(5)Fuc(1)NeuAc(2)
LNCSVPGDSHFYFNILQAVTDVIR	[R].LncSVPGDSHFYFNILQAVTDVIR.[I]	N2(HexNAc(2)Hex(8)); C3(Carbamidomethyl)	Q9H2E6	Semaphorin-6A OS=Homo sapiens OX=9606 GN=SEMA6A PE=1 SV=3	0	3	1	0	1	1	1491	4470.98	4467.95	678.08	1.00987	0	681241	HCD (High Energy Collision Dissociation)	30	MS2	69.0039	200	87.7536	26660	26637	240925_OE_KB_Media_SPPKO1_HILIC.raw	19.11	940.1	768.9	246.7	7.70778e-20	6.352e-21	0	0	1.36175e-17	1.12045e-18	0	0	HexNAc(2)Hex(8)	0	281	1			LNCSVPGDSHFYFNILQAVTDVIR_HexNAc(2)Hex(8)	SPPKO1	Yes	Q9H2E6_No	Q9H2E6_HexNAc(2)Hex(8)
QGIDFCPGQNVSGVTTHNLEDHTK	[R].QGIDFcPGQnVSGVTTHNLEDHTK.[L]	C6(Carbamidomethyl); N10(HexNAc(2)Hex(8))	P34059	N-acetylgalactosamine-6-sulfatase OS=Homo sapiens OX=9606 GN=GALNS PE=1 SV=1	0	4	1	0	1	1	1089.96	4356.81	4356.81	1.47	0.00161	0	159687	HCD (High Energy Collision Dissociation)	30	MS2	42.2456	136.758	39.6935	11690	11672	240925_OE_KB_Media_DKO2_HILIC.raw	19.11	900.5	640.5	529.2	7.70778e-20	6.16411e-21	0	0	1.36175e-17	1.08709e-18	0	0	HexNAc(2)Hex(8)	0	414	1	2431889	39.72	QGIDFCPGQNVSGVTTHNLEDHTK_HexNAc(2)Hex(8)	DKO2		P34059_No	P34059_HexNAc(2)Hex(8)
MHIFQNGSLVIHDVAPEDSGR	[R].MHIFQnGSLVIHDVAPEDSGR.[Y]	N6(HexNAc(3)Hex(6))	Q13308	Inactive tyrosine-protein kinase 7 OS=Homo sapiens OX=9606 GN=PTK7 PE=1 SV=2	0	4	1	0	1	1	976.681	3903.7	3903.68	4.09	0.004	0	1209374	HCD (High Energy Collision Dissociation)	30	MS2	4.01165	74.072	44.9783	13721	13703	240925_OE_KB_Media_SPPL3KO1_HILIC.raw	19.11	915.9	626.9	553	7.70778e-20	6.5522e-21	0	0	1.36175e-17	1.156e-18	0	0	HexNAc(3)Hex(6)	0	641	1	2.46837e+06	44.97	MHIFQNGSLVIHDVAPEDSGR_HexNAc(3)Hex(6)	SPPL3KO1	Yes	Q13308_No	Q13308_HexNAc(3)Hex(6)
MHIFQNGSLVIHDVAPEDSGR	[R].MHIFQnGSLVIHDVAPEDSGR.[Y]	N6(HexNAc(3)Hex(6))	Q13308	Inactive tyrosine-protein kinase 7 OS=Homo sapiens OX=9606 GN=PTK7 PE=1 SV=2	0	4	1	0	1	1	976.68	3903.7	3903.68	3.09	0.00302	0	154180	HCD (High Energy Collision Dissociation)	30	MS2	47.4909	200	44.9717	13536	13516	240925_OE_KB_Media_SPPL3KO3_HILIC.raw	19.11	934	672.4	534.1	7.70778e-20	6.79096e-21	0	0	1.36175e-17	1.1984e-18	0	0	HexNAc(3)Hex(6)	0	641	1	2802042	45	MHIFQNGSLVIHDVAPEDSGR_HexNAc(3)Hex(6)	SPPL3KO3	Yes	Q13308_No	Q13308_HexNAc(3)Hex(6)
MHIFQNGSLVIHDVAPEDSGR	[R].MHIFQnGSLVIHDVAPEDSGR.[Y]	N6(HexNAc(3)Hex(6))	Q13308	Inactive tyrosine-protein kinase 7 OS=Homo sapiens OX=9606 GN=PTK7 PE=1 SV=2	0	4	1	0	1	1	976.678	3903.69	3903.68	1.34	0.00131	0	467473	HCD (High Energy Collision Dissociation)	30	MS2	20.7655	200	44.9918	13305	13285	240925_OE_KB_Media_SPPKO2_HILIC.raw	19.11	908.2	663.5	542.7	7.70778e-20	6.37876e-21	0	0	1.36175e-17	1.1252e-18	0	0	HexNAc(3)Hex(6)	0	641	1	1.07987e+06	44.99	MHIFQNGSLVIHDVAPEDSGR_HexNAc(3)Hex(6)	SPPKO2	Yes	Q13308_No	Q13308_HexNAc(3)Hex(6)
NITVVAGTDLVLPCHLSSNLAHAR	[K].nITVVAGTDLVLPcHLSSNLAHAR.[W]	N1(HexNAc(2)Hex(5)); C14(Carbamidomethyl)	Q9C0C4	Semaphorin-4C OS=Homo sapiens OX=9606 GN=SEMA4C PE=1 SV=2	0	4	1	0	1	1	944.452	3774.79	3774.77	3.35	0.00316	0	725935	HCD (High Energy Collision Dissociation)	30	MS2	49.398	200	53.6157	16401	16377	240925_OE_KB_Media_SPPL3KO1_HILIC.raw	19.11	915.8	565.4	565.4	7.70778e-20	6.57881e-21	0	0	1.36175e-17	1.16073e-18	0	0	HexNAc(2)Hex(5)	0	564	1	704599	53.58	NITVVAGTDLVLPCHLSSNLAHAR_HexNAc(2)Hex(5)	SPPL3KO1		Q9C0C4_No	Q9C0C4_HexNAc(2)Hex(5)
FLNLSYNPISTIEGSMLHELLR	[R].FLnLSYNPISTIEGSMLHELLR.[L]	N3(HexNAc(2)Hex(10))	Q96FE5	Leucine-rich repeat and immunoglobulin-like domain-containing nogo receptor-interacting protein 1 OS=Homo sapiens OX=9606 GN=LINGO1 PE=1 SV=2	0	3	1	0	1	1	1526.02	4576.04	4574.01	442.66	0.67491	0	1.00069e+06	HCD (High Energy Collision Dissociation)	30	MS2	0	200	87.5118	26801	26785	240925_OE_KB_Media_SPPL3KO1_HILIC.raw	19.11	911.3	686.5	190.2	7.70778e-20	6.67178e-21	0	0	1.36175e-17	1.17724e-18	0	0	HexNAc(2)Hex(10)	0	291	1			FLNLSYNPISTIEGSMLHELLR_HexNAc(2)Hex(10)	SPPL3KO1		Q96FE5_No	Q96FE5_HexNAc(2)Hex(10)
NITVVAGTDLVLPCHLSSNLAHAR	[K].nITVVAGTDLVLPcHLSSNLAHAR.[W]	N1(HexNAc(2)Hex(5)); C14(Carbamidomethyl)	Q9C0C4	Semaphorin-4C OS=Homo sapiens OX=9606 GN=SEMA4C PE=1 SV=2	0	4	1	0	1	1	944.451	3774.78	3774.77	2.45	0.00231	0	448491	HCD (High Energy Collision Dissociation)	30	MS2	47.4886	200	53.7093	16290	16264	240925_OE_KB_Media_SPPL3KO2_HILIC.raw	19.11	931.1	633.1	633.1	7.70778e-20	6.71155e-21	0	0	1.36175e-17	1.1843e-18	0	0	HexNAc(2)Hex(5)	0	564	1	504702	53.67	NITVVAGTDLVLPCHLSSNLAHAR_HexNAc(2)Hex(5)	SPPL3KO2		Q9C0C4_No	Q9C0C4_HexNAc(2)Hex(5)
MHIFQNGSLVIHDVAPEDSGR	[R].MHIFQnGSLVIHDVAPEDSGR.[Y]	N6(HexNAc(3)Hex(5)Fuc(1))	Q13308	Inactive tyrosine-protein kinase 7 OS=Homo sapiens OX=9606 GN=PTK7 PE=1 SV=2	0	4	1	0	1	1	972.681	3887.7	3887.69	2.99	0.00291	0	982344	HCD (High Energy Collision Dissociation)	30	MS2	0	200	44.8126	13490	13472	240925_OE_KB_Media_SPPL3KO3_HILIC.raw	19.11	902.6	588.8	588.8	7.70778e-20	6.77774e-21	0	0	1.36175e-17	1.19605e-18	0	0	HexNAc(3)Hex(5)Fuc(1)	0	641	1	1.06184e+06	44.78	MHIFQNGSLVIHDVAPEDSGR_HexNAc(3)Hex(5)Fuc(1)	SPPL3KO3	Yes	Q13308_Yes	Q13308_HexNAc(3)Hex(5)Fuc(1)
MHIFQNGSLVIHDVAPEDSGR	[R].MHIFQnGSLVIHDVAPEDSGR.[Y]	N6(HexNAc(2)Hex(5))	Q13308	Inactive tyrosine-protein kinase 7 OS=Homo sapiens OX=9606 GN=PTK7 PE=1 SV=2	0	4	1	0	1	1	885.396	3538.56	3538.55	2.34	0.00207	0	355719	HCD (High Energy Collision Dissociation)	30	MS2	23.4717	200	45.2074	13368	13345	240925_OE_KB_Media_SPPKO2_HILIC.raw	19.11	909.7	667.2	571.2	7.70778e-20	6.39213e-21	0	0	1.36175e-17	1.12758e-18	0	0	HexNAc(2)Hex(5)	0	641	1	490608	45.18	MHIFQNGSLVIHDVAPEDSGR_HexNAc(2)Hex(5)	SPPKO2	Yes	Q13308_No	Q13308_HexNAc(2)Hex(5)
MHIFQNGSLVIHDVAPEDSGR	[R].MHIFQnGSLVIHDVAPEDSGR.[Y]	N6(HexNAc(2)Hex(6))	Q13308	Inactive tyrosine-protein kinase 7 OS=Homo sapiens OX=9606 GN=PTK7 PE=1 SV=2	0	4	1	0	1	1	925.909	3700.61	3700.61	2.22	0.00205	0	611985	HCD (High Energy Collision Dissociation)	30	MS2	43.2021	158.715	45.0621	13563	13546	240925_OE_KB_Media_SPPL3KO3_HILIC.raw	19.11	914	774.5	542.9	7.70778e-20	6.80417e-21	0	0	1.36175e-17	1.20074e-18	0	0	HexNAc(2)Hex(6)	0	641	1	778136	45.05	MHIFQNGSLVIHDVAPEDSGR_HexNAc(2)Hex(6)	SPPL3KO3	Yes	Q13308_No	Q13308_HexNAc(2)Hex(6)
QGIDFCPGQNVSGVTTHNLEDHTK	[R].QGIDFcPGQnVSGVTTHNLEDHTK.[L]	C6(Carbamidomethyl); N10(HexNAc(2)Hex(8))	P34059	N-acetylgalactosamine-6-sulfatase OS=Homo sapiens OX=9606 GN=GALNS PE=1 SV=1	0	4	1	0	1	1	1089.96	4356.81	4356.81	1.59	0.00173	0	1.20073e+06	HCD (High Energy Collision Dissociation)	30	MS2	7.99048	141.296	39.7455	11827	11812	240925_OE_KB_Media_SPPKO1_HILIC.raw	19.11	915.2	656.8	434.5	7.70778e-20	6.29842e-21	0	0	1.36175e-17	1.11094e-18	0	0	HexNAc(2)Hex(8)	0	414	1	2.19867e+06	39.73	QGIDFCPGQNVSGVTTHNLEDHTK_HexNAc(2)Hex(8)	SPPKO1		P34059_No	P34059_HexNAc(2)Hex(8)
FNTSLAGDLTNLVHGSHCSK	[K].FnTSLAGDLTNLVHGSHcSK.[Y]	N2(HexNAc(2)Hex(6)); C18(Carbamidomethyl)	Q5VU97	VWFA and cache domain-containing protein 1 OS=Homo sapiens OX=9606 GN=CACHD1 PE=1 SV=2	0	4	1	0	1	1	884.885	3536.52	3536.51	2.04	0.0018	0	8963207	HCD (High Energy Collision Dissociation)	30	MS2	2.34953	10.182	51.5352	15685	15668	240925_OE_KB_Media_WT1_HILIC.raw	19.11	931.4	695.3	695.3	7.70778e-20	6.85699e-21	0	0	1.36175e-17	1.21012e-18	0	0	HexNAc(2)Hex(6)	0	904	1	19113482	51.54	FNTSLAGDLTNLVHGSHCSK_HexNAc(2)Hex(6)	WT1		Q5VU97_No	Q5VU97_HexNAc(2)Hex(6)
MHIFQNGSLVIHDVAPEDSGR	[R].MHIFQnGSLVIHDVAPEDSGR.[Y]	N6(HexNAc(3)Hex(5))	Q13308	Inactive tyrosine-protein kinase 7 OS=Homo sapiens OX=9606 GN=PTK7 PE=1 SV=2	0	4	1	0	1	1	936.165	3741.64	3741.63	1.95	0.00182	0	678658	HCD (High Energy Collision Dissociation)	30	MS2	22.9271	200	45.1082	13897	13876	240925_OE_KB_Media_WT3_HILIC.raw	19.11	912	651	533.2	7.70778e-20	6.96239e-21	0	0	1.36175e-17	1.22883e-18	0	0	HexNAc(3)Hex(5)	0	641	1	1.39005e+06	45.11	MHIFQNGSLVIHDVAPEDSGR_HexNAc(3)Hex(5)	WT3	Yes	Q13308_No	Q13308_HexNAc(3)Hex(5)
VTQNLTLIEESLTSEFIHDIDR	[K].VTQnLTLIEESLTSEFIHDIDR.[E]	N4(HexNAc(5)Hex(5)Fuc(1)NeuAc(1))	P36955	Pigment epithelium-derived factor OS=Homo sapiens OX=9606 GN=SERPINF1 PE=1 SV=4	0	2	1	0	1	1	1613.72	3226.43	4836.12	-332847	-804.846	0	1.17062e+06	HCD (High Energy Collision Dissociation)	30	MS2	48.3166	200	80.8851	24890	24868	240925_OE_KB_Media_WT2_HILIC.raw	19.11	902.1	641.4	641.4	7.70778e-20	6.93607e-21	0	0	1.36175e-17	1.22416e-18	0	0	HexNAc(5)Hex(5)Fuc(1)NeuAc(1)	0	282	1			VTQNLTLIEESLTSEFIHDIDR_HexNAc(5)Hex(5)Fuc(1)NeuAc(1)	WT2	Yes	P36955_Yes	P36955_HexNAc(5)Hex(5)Fuc(1)NeuAc(1)
MHIFQNGSLVIHDVAPEDSGR	[R].MHIFQnGSLVIHDVAPEDSGR.[Y]	N6(HexNAc(2)Hex(5))	Q13308	Inactive tyrosine-protein kinase 7 OS=Homo sapiens OX=9606 GN=PTK7 PE=1 SV=2	0	4	1	0	1	1	885.397	3538.57	3538.55	3.58	0.00317	0	1.21455e+06	HCD (High Energy Collision Dissociation)	30	MS2	4.60231	200	45.2033	13751	13731	240925_OE_KB_Media_WT1_HILIC.raw	19.11	949	652.9	569.3	7.70778e-20	6.8438e-21	0	0	1.36175e-17	1.20778e-18	0	0	HexNAc(2)Hex(5)	0	641	1	1.96795e+06	45.19	MHIFQNGSLVIHDVAPEDSGR_HexNAc(2)Hex(5)	WT1	Yes	Q13308_No	Q13308_HexNAc(2)Hex(5)
MHIFQNGSLVIHDVAPEDSGR	[R].MHIFQnGSLVIHDVAPEDSGR.[Y]	N6(HexNAc(3)Hex(5))	Q13308	Inactive tyrosine-protein kinase 7 OS=Homo sapiens OX=9606 GN=PTK7 PE=1 SV=2	0	4	1	0	1	1	936.164	3741.63	3741.63	0.45	0.00042	0	693230	HCD (High Energy Collision Dissociation)	30	MS2	3.03585	200	45.1702	13596	13576	240925_OE_KB_Media_SPPL3KO3_HILIC.raw	19.11	948.5	674.1	561.8	7.70778e-20	6.81739e-21	0	0	1.36175e-17	1.20309e-18	0	0	HexNAc(3)Hex(5)	0	641	1	1.31303e+06	45.14	MHIFQNGSLVIHDVAPEDSGR_HexNAc(3)Hex(5)	SPPL3KO3	Yes	Q13308_No	Q13308_HexNAc(3)Hex(5)
TMCPDQCSGHGTYLQESGSCTCDPNWTGPDCSNEICSVDCGSHGVCMGGTCR	[K].TMcPDQcSGHGTYLQESGScTcDPnWTGPDcSNEIcSVDcGSHGVcMGGTcR.[C]	C3(Carbamidomethyl); C7(Carbamidomethyl); C20(Carbamidomethyl); C22(Carbamidomethyl); N25(HexNAc(1)); C31(Carbamidomethyl); C36(Carbamidomethyl); C40(Carbamidomethyl); C46(Carbamidomethyl); C51(Carbamidomethyl)	Q9P273	Teneurin-3 OS=Homo sapiens OX=9606 GN=TENM3 PE=1 SV=3	0	4	1	0	1	1	1527.83	6108.31	6105.28	496.64	0.75804	0	755373	HCD (High Energy Collision Dissociation)	30	MS2	77.395	200	44.9688	13381	13362	240925_OE_KB_Media_SPPKO1_HILIC.raw	19.1	943.4	907	145.4	7.96603e-20	7.24139e-21	0	0	1.40737e-17	1.28069e-18	0	0	HexNAc(1)	0	646	1			TMCPDQCSGHGTYLQESGSCTCDPNWTGPDCSNEICSVDCGSHGVCMGGTCR_HexNAc(1)	SPPKO1		Q9P273_No	Q9P273_HexNAc(1)
GNVSACANSVFIFDEMDKLHPGIIDAIKPFLDYYEQVDGVSYR	[R].GnVSAcANSVFIFDEMDKLHPGIIDAIKPFLDYYEQVDGVSYR.[K]	N2(HexNAc(2)Hex(5)); C6(Carbamidomethyl)	O14657	Torsin-1B OS=Homo sapiens OX=9606 GN=TOR1B PE=1 SV=2	1	5	1	0	1	1	1222.97	6110.8	6109.78	167.98	0.20526	0	593875	HCD (High Energy Collision Dissociation)	30	MS2	0	200	89.7612	27467	27447	240925_OE_KB_Media_SPPL3KO1_HILIC.raw	19.03	950.7	840.8	412.4	9.34084e-20	8.0733e-21	0	0	1.65026e-17	1.42833e-18	0	0	HexNAc(2)Hex(5)	-1	164	1	1.14667e+06	89.86	GNVSACANSVFIFDEMDKLHPGIIDAIKPFLDYYEQVDGVSYR_HexNAc(2)Hex(5)	SPPL3KO1		O14657_No	O14657_HexNAc(2)Hex(5)
CGLVPVLAENYNKSDNCEDTPEAGYFAVAVVK	[K].cGLVPVLAENYnKSDNcEDTPEAGYFAVAVVK.[K]	C1(Carbamidomethyl); N12(HexNAc(4)Hex(5)NeuAc(1)); C17(Carbamidomethyl)	P02787	Serotransferrin OS=Homo sapiens OX=9606 GN=TF PE=1 SV=4	1	2	1	0	1	1	1362.59	2724.18	5443.34	-499538	-1359.58	0	1076919	HCD (High Energy Collision Dissociation)	30	MS2	53.4661	200	67.2637	20457	20428	240925_OE_KB_Media_SPPL3KO3_HILIC.raw	19.02	972.5	641.8	118.9	9.44486e-20	8.12093e-21	0	0	1.66864e-17	1.43679e-18	0	0	HexNAc(4)Hex(5)NeuAc(1)	0	421	1			CGLVPVLAENYNKSDNCEDTPEAGYFAVAVVK_HexNAc(4)Hex(5)NeuAc(1)	SPPL3KO3	Yes	P02787_No	P02787_HexNAc(4)Hex(5)NeuAc(1)
CGLVPVLAENYNKSDNCEDTPEAGYFAVAVVK	[K].cGLVPVLAENYnKSDNcEDTPEAGYFAVAVVK.[K]	C1(Carbamidomethyl); N12(HexNAc(4)Hex(5)NeuAc(1)); C17(Carbamidomethyl)	P02787	Serotransferrin OS=Homo sapiens OX=9606 GN=TF PE=1 SV=4	1	2	1	0	1	1	1361.84	2722.68	5443.34	-499814	-1360.33	0	544189	HCD (High Energy Collision Dissociation)	30	MS2	55.1125	200	67.4158	20506	20474	240925_OE_KB_Media_SPPL3KO3_HILIC.raw	19.02	986.8	657	98.6	9.44486e-20	8.13689e-21	0	0	1.66864e-17	1.43962e-18	0	0	HexNAc(4)Hex(5)NeuAc(1)	0	421	1	943978	67.87	CGLVPVLAENYNKSDNCEDTPEAGYFAVAVVK_HexNAc(4)Hex(5)NeuAc(1)	SPPL3KO3	Yes	P02787_No	P02787_HexNAc(4)Hex(5)NeuAc(1)
CGLVPVLAENYNKSDNCEDTPEAGYFAVAVVK	[K].cGLVPVLAENYnKSDNcEDTPEAGYFAVAVVK.[K]	C1(Carbamidomethyl); N12(HexNAc(4)Hex(5)NeuAc(1)); C17(Carbamidomethyl)	P02787	Serotransferrin OS=Homo sapiens OX=9606 GN=TF PE=1 SV=4	1	5	1	0	1	1	1089.47	5443.33	5443.34	-1	-0.00109	0	1.33054e+06	HCD (High Energy Collision Dissociation)	30	MS2	0	62.036	64.1796	19478	19460	240925_OE_KB_Media_SPPL3KO3_HILIC.raw	18.97	962.2	634.8	162	1.06412e-19	9.56855e-21	0	0	1.87999e-17	1.69367e-18	0	0	HexNAc(4)Hex(5)NeuAc(1)	0	421	1	26273724	64.4	CGLVPVLAENYNKSDNCEDTPEAGYFAVAVVK_HexNAc(4)Hex(5)NeuAc(1)	SPPL3KO3	Yes	P02787_No	P02787_HexNAc(4)Hex(5)NeuAc(1)
CGLVPVLAENYNKSDNCEDTPEAGYFAVAVVK	[K].cGLVPVLAENYnKSDNcEDTPEAGYFAVAVVK.[K]	C1(Carbamidomethyl); N12(HexNAc(4)Hex(5)NeuAc(1)); C17(Carbamidomethyl)	P02787	Serotransferrin OS=Homo sapiens OX=9606 GN=TF PE=1 SV=4	1	5	1	0	1	1	1089.48	5443.35	5443.34	2.14	0.00232	0	699598	HCD (High Energy Collision Dissociation)	30	MS2	2.5328	200	65.1662	19541	19522	240925_OE_KB_Media_SPPKO2_HILIC.raw	18.97	952.3	648.7	91.6	1.06412e-19	9.55094e-21	0	0	1.87999e-17	1.69055e-18	0	0	HexNAc(4)Hex(5)NeuAc(1)	0	421	1			CGLVPVLAENYNKSDNCEDTPEAGYFAVAVVK_HexNAc(4)Hex(5)NeuAc(1)	SPPKO2	Yes	P02787_No	P02787_HexNAc(4)Hex(5)NeuAc(1)
CGLVPVLAENYNKSDNCEDTPEAGYFAVAVVK	[K].cGLVPVLAENYnKSDNcEDTPEAGYFAVAVVK.[K]	C1(Carbamidomethyl); N12(HexNAc(4)Hex(5)NeuAc(1)); C17(Carbamidomethyl)	P02787	Serotransferrin OS=Homo sapiens OX=9606 GN=TF PE=1 SV=4	1	5	1	0	1	1	1089.47	5443.34	5443.34	1.13	0.00123	0	3.70465e+06	HCD (High Energy Collision Dissociation)	30	MS2	33.6958	21.792	64.2244	19942	19926	240925_OE_KB_Media_WT3_HILIC.raw	18.97	978.8	603.1	183.8	1.06412e-19	9.60377e-21	0	0	1.87999e-17	1.69992e-18	0	0	HexNAc(4)Hex(5)NeuAc(1)	0	421	1	24705728	64.62	CGLVPVLAENYNKSDNCEDTPEAGYFAVAVVK_HexNAc(4)Hex(5)NeuAc(1)	WT3	Yes	P02787_No	P02787_HexNAc(4)Hex(5)NeuAc(1)
CGLVPVLAENYNKSDNCEDTPEAGYFAVAVVK	[K].cGLVPVLAENYnKSDNcEDTPEAGYFAVAVVK.[K]	C1(Carbamidomethyl); N12(HexNAc(4)Hex(5)NeuAc(1)); C17(Carbamidomethyl)	P02787	Serotransferrin OS=Homo sapiens OX=9606 GN=TF PE=1 SV=4	1	5	1	0	1	1	1089.47	5443.33	5443.34	-0.89	-0.00097	0	1896496	HCD (High Energy Collision Dissociation)	30	MS2	0	37.029	64.2169	19776	19759	240925_OE_KB_Media_WT2_HILIC.raw	18.97	998.3	622.6	137.4	1.06412e-19	9.58616e-21	0	0	1.87999e-17	1.6968e-18	0	0	HexNAc(4)Hex(5)NeuAc(1)	0	421	1	26376442	64.4	CGLVPVLAENYNKSDNCEDTPEAGYFAVAVVK_HexNAc(4)Hex(5)NeuAc(1)	WT2	Yes	P02787_No	P02787_HexNAc(4)Hex(5)NeuAc(1)
YVHNHNVYTNNENCSSPSWQAMHEPR	[K].YVHNHNVYTNNEncSSPSWQAMHEPR.[T]	N13(HexNAc(2)Hex(7)); C14(Carbamidomethyl)	Q8IWU6	Extracellular sulfatase Sulf-1 OS=Homo sapiens OX=9606 GN=SULF1 PE=1 SV=1	0	2	1	0	1	1	943.784	1886.56	4711.88	-599616	-1412.66	0	1.63722e+06	HCD (High Energy Collision Dissociation)	30	MS2	44.3483	200	29.1316	8713	8693	240925_OE_KB_Media_SPPL3KO3_HILIC.raw	18.97	968.5	630.5	180.8	1.06917e-19	9.62146e-21	0	0	1.88892e-17	1.70306e-18	0	0	HexNAc(2)Hex(7)	0	99	1			YVHNHNVYTNNENCSSPSWQAMHEPR_HexNAc(2)Hex(7)	SPPL3KO3	Yes	Q8IWU6_No	Q8IWU6_HexNAc(2)Hex(7)
LNCSVPGDSHFYFNILQAVTDVIR	[R].LncSVPGDSHFYFNILQAVTDVIR.[I]	N2(HexNAc(2)Hex(8)); C3(Carbamidomethyl)	Q9H2E6	Semaphorin-6A OS=Homo sapiens OX=9606 GN=SEMA6A PE=1 SV=3	0	3	1	0	1	1	1489.99	4467.96	4467.95	2.04	0.00304	0	993930	HCD (High Energy Collision Dissociation)	30	MS2	0	150.75	87.6919	26411	26394	240925_OE_KB_Media_SPPKO2_HILIC.raw	18.94	935.2	757.8	757.8	1.14974e-19	1.10831e-20	0	0	2.03127e-17	1.96241e-18	0	0	HexNAc(2)Hex(8)	-1	281	1	1.32052e+06	87.63	LNCSVPGDSHFYFNILQAVTDVIR_HexNAc(2)Hex(8)	SPPKO2	Yes	Q9H2E6_No	Q9H2E6_HexNAc(2)Hex(8)
YHYNCSLLDGTQLFTSHDYGAPQEATLGANK	[R].YHYncSLLDGTQLFTSHDYGAPQEATLGANK.[V]	N4(HexNAc(2)Hex(6)); C5(Carbamidomethyl)	Q96AY3	Peptidyl-prolyl cis-trans isomerase FKBP10 OS=Homo sapiens OX=9606 GN=FKBP10 PE=1 SV=1	0	4	1	0	1	1	1213.78	4852.09	4850.07	417.47	0.50619	0	2022804	HCD (High Energy Collision Dissociation)	30	MS2	72.6719	200	54.5374	16547	16523	240925_OE_KB_Media_SPPL3KO2_HILIC.raw	18.92	910.7	626.4	577.9	1.19537e-19	1.11795e-20	0	0	2.11187e-17	1.97952e-18	0	0	HexNAc(2)Hex(6)	0	404	1			YHYNCSLLDGTQLFTSHDYGAPQEATLGANK_HexNAc(2)Hex(6)	SPPL3KO2		Q96AY3_No	Q96AY3_HexNAc(2)Hex(6)
YHYNCSLLDGTQLFTSHDYGAPQEATLGANK	[R].YHYncSLLDGTQLFTSHDYGAPQEATLGANK.[V]	N4(HexNAc(2)Hex(7)); C5(Carbamidomethyl)	Q96AY3	Peptidyl-prolyl cis-trans isomerase FKBP10 OS=Homo sapiens OX=9606 GN=FKBP10 PE=1 SV=1	0	4	1	0	1	1	1253.79	5012.14	5012.12	4.24	0.00531	0	437622	HCD (High Energy Collision Dissociation)	30	MS2	0	200	54.4643	16694	16667	240925_OE_KB_Media_WT2_HILIC.raw	18.92	919.3	647.1	604	1.19537e-19	1.12183e-20	0	0	2.11187e-17	1.9864e-18	0	0	HexNAc(2)Hex(7)	0	404	1	1.00642e+06	54.39	YHYNCSLLDGTQLFTSHDYGAPQEATLGANK_HexNAc(2)Hex(7)	WT2		Q96AY3_No	Q96AY3_HexNAc(2)Hex(7)
CGLVPVLAENYNKSDNCEDTPEAGYFAVAVVK	[K].cGLVPVLAENYnKSDNcEDTPEAGYFAVAVVK.[K]	C1(Carbamidomethyl); N12(HexNAc(4)Hex(5)Fuc(1)NeuAc(1)); C17(Carbamidomethyl)	P02787	Serotransferrin OS=Homo sapiens OX=9606 GN=TF PE=1 SV=4	1	2	1	0	1	1	1398.61	2796.21	5589.4	-499730	-1396.59	0	1.24262e+06	HCD (High Energy Collision Dissociation)	30	MS2	21.3996	200	64.0564	19250	19223	240925_OE_KB_Media_SPPKO1_HILIC.raw	18.92	914.5	569.2	177.5	1.20959e-19	1.1394e-20	0	0	2.13701e-17	2.01757e-18	0	0	HexNAc(4)Hex(5)Fuc(1)NeuAc(1)	0	421	1			CGLVPVLAENYNKSDNCEDTPEAGYFAVAVVK_HexNAc(4)Hex(5)Fuc(1)NeuAc(1)	SPPKO1	Yes	P02787_Yes	P02787_HexNAc(4)Hex(5)Fuc(1)NeuAc(1)
CGLVPVLAENYNKSDNCEDTPEAGYFAVAVVK	[K].cGLVPVLAENYnKSDNcEDTPEAGYFAVAVVK.[K]	C1(Carbamidomethyl); N12(HexNAc(4)Hex(5)NeuAc(2)); C17(Carbamidomethyl)	P02787	Serotransferrin OS=Homo sapiens OX=9606 GN=TF PE=1 SV=4	1	4	1	0	1	1	1434.37	5734.45	5734.43	2.96	0.00425	0	39358584	HCD (High Energy Collision Dissociation)	30	MS2	0	3.615	66.6503	20403	20386	240925_OE_KB_Media_WT1_HILIC.raw	18.92	901.7	572.1	186.5	1.20959e-19	1.15113e-20	0	0	2.13701e-17	2.03839e-18	0	0	HexNAc(4)Hex(5)NeuAc(2)	0	421	1	155374288	66.66	CGLVPVLAENYNKSDNCEDTPEAGYFAVAVVK_HexNAc(4)Hex(5)NeuAc(2)	WT1	Yes	P02787_No	P02787_HexNAc(4)Hex(5)NeuAc(2)
CGLVPVLAENYNKSDNCEDTPEAGYFAVAVVK	[K].cGLVPVLAENYnKSDNcEDTPEAGYFAVAVVK.[K]	C1(Carbamidomethyl); N12(HexNAc(4)Hex(5)); C17(Carbamidomethyl)	P02787	Serotransferrin OS=Homo sapiens OX=9606 GN=TF PE=1 SV=4	1	4	1	0	1	1	1288.82	5152.26	5152.24	3.19	0.0041	0	2350276	HCD (High Energy Collision Dissociation)	30	MS2	0	30.476	62.0337	18625	18608	240925_OE_KB_Media_SPPKO1_HILIC.raw	18.92	946.6	682.9	221.8	1.20959e-19	1.13744e-20	0	0	2.13701e-17	2.0141e-18	0	0	HexNAc(4)Hex(5)	0	421	1	17230764	62.1	CGLVPVLAENYNKSDNCEDTPEAGYFAVAVVK_HexNAc(4)Hex(5)	SPPKO1	Yes	P02787_No	P02787_HexNAc(4)Hex(5)
CGLVPVLAENYNKSDNCEDTPEAGYFAVAVVK	[K].cGLVPVLAENYnKSDNcEDTPEAGYFAVAVVK.[K]	C1(Carbamidomethyl); N12(HexNAc(4)Hex(5)); C17(Carbamidomethyl)	P02787	Serotransferrin OS=Homo sapiens OX=9606 GN=TF PE=1 SV=4	1	4	1	0	1	1	1288.82	5152.25	5152.24	2.05	0.00264	0	3.37809e+06	HCD (High Energy Collision Dissociation)	30	MS2	0	31.504	62.1381	18461	18445	240925_OE_KB_Media_DKO2_HILIC.raw	18.92	920.8	658	222.5	1.20959e-19	1.13157e-20	0	0	2.13701e-17	2.00367e-18	0	0	HexNAc(4)Hex(5)	0	421	1	15773579	62.19	CGLVPVLAENYNKSDNCEDTPEAGYFAVAVVK_HexNAc(4)Hex(5)	DKO2	Yes	P02787_No	P02787_HexNAc(4)Hex(5)
CGLVPVLAENYNKSDNCEDTPEAGYFAVAVVK	[K].cGLVPVLAENYnKSDNcEDTPEAGYFAVAVVK.[K]	C1(Carbamidomethyl); N12(HexNAc(4)Hex(5)NeuAc(1)); C17(Carbamidomethyl)	P02787	Serotransferrin OS=Homo sapiens OX=9606 GN=TF PE=1 SV=4	1	4	1	0	1	1	1361.59	5443.35	5443.34	1.81	0.00247	0	9265663	HCD (High Energy Collision Dissociation)	30	MS2	0.388001	15.044	64.7623	19413	19398	240925_OE_KB_Media_SPPKO2_HILIC.raw	18.92	911.9	607.2	155.1	1.20959e-19	1.14136e-20	0	0	2.13701e-17	2.02105e-18	0	0	HexNAc(4)Hex(5)NeuAc(1)	0	421	1	87864608	64.35	CGLVPVLAENYNKSDNCEDTPEAGYFAVAVVK_HexNAc(4)Hex(5)NeuAc(1)	SPPKO2	Yes	P02787_No	P02787_HexNAc(4)Hex(5)NeuAc(1)
CGLVPVLAENYNKSDNCEDTPEAGYFAVAVVK	[K].cGLVPVLAENYnKSDNcEDTPEAGYFAVAVVK.[K]	C1(Carbamidomethyl); N12(HexNAc(4)Hex(5)NeuAc(1)); C17(Carbamidomethyl)	P02787	Serotransferrin OS=Homo sapiens OX=9606 GN=TF PE=1 SV=4	1	4	1	0	1	1	1361.59	5443.35	5443.34	2.53	0.00344	0	17001098	HCD (High Energy Collision Dissociation)	30	MS2	0	9.662	64.6882	19780	19760	240925_OE_KB_Media_SPPL3KO2_HILIC.raw	18.92	936.1	615.1	185.8	1.20959e-19	1.14723e-20	0	0	2.13701e-17	2.03146e-18	0	0	HexNAc(4)Hex(5)NeuAc(1)	0	421	1	101112816	64.42	CGLVPVLAENYNKSDNCEDTPEAGYFAVAVVK_HexNAc(4)Hex(5)NeuAc(1)	SPPL3KO2	Yes	P02787_No	P02787_HexNAc(4)Hex(5)NeuAc(1)
CGLVPVLAENYNKSDNCEDTPEAGYFAVAVVK	[K].cGLVPVLAENYnKSDNcEDTPEAGYFAVAVVK.[K]	C1(Carbamidomethyl); N12(HexNAc(4)Hex(5)NeuAc(1)); C17(Carbamidomethyl)	P02787	Serotransferrin OS=Homo sapiens OX=9606 GN=TF PE=1 SV=4	1	4	1	0	1	1	1361.59	5443.35	5443.34	2.17	0.00295	0	9468394	HCD (High Energy Collision Dissociation)	30	MS2	0	12.725	64.904	20167	20149	240925_OE_KB_Media_WT3_HILIC.raw	18.92	919	600.3	192.3	1.20959e-19	1.15309e-20	0	0	2.13701e-17	2.04185e-18	0	0	HexNAc(4)Hex(5)NeuAc(1)	0	421	1	87117760	64.44	CGLVPVLAENYNKSDNCEDTPEAGYFAVAVVK_HexNAc(4)Hex(5)NeuAc(1)	WT3	Yes	P02787_No	P02787_HexNAc(4)Hex(5)NeuAc(1)
CGLVPVLAENYNKSDNCEDTPEAGYFAVAVVK	[K].cGLVPVLAENYnKSDNcEDTPEAGYFAVAVVK.[K]	C1(Carbamidomethyl); N12(HexNAc(4)Hex(5)NeuAc(2)); C17(Carbamidomethyl)	P02787	Serotransferrin OS=Homo sapiens OX=9606 GN=TF PE=1 SV=4	1	4	1	0	1	1	1434.37	5734.45	5734.43	2.88	0.00413	0	33672300	HCD (High Energy Collision Dissociation)	30	MS2	0	3.776	66.8258	20319	20300	240925_OE_KB_Media_SPPL3KO3_HILIC.raw	18.92	905.5	585.9	186.6	1.20959e-19	1.14918e-20	0	0	2.13701e-17	2.03492e-18	0	0	HexNAc(4)Hex(5)NeuAc(2)	0	421	1			CGLVPVLAENYNKSDNCEDTPEAGYFAVAVVK_HexNAc(4)Hex(5)NeuAc(2)	SPPL3KO3	Yes	P02787_No	P02787_HexNAc(4)Hex(5)NeuAc(2)
CGLVPVLAENYNKSDNCEDTPEAGYFAVAVVK	[K].cGLVPVLAENYnKSDNcEDTPEAGYFAVAVVK.[K]	C1(Carbamidomethyl); N12(HexNAc(4)Hex(6)Fuc(1)NeuAc(1)); C17(Carbamidomethyl)	P02787	Serotransferrin OS=Homo sapiens OX=9606 GN=TF PE=1 SV=4	1	4	1	0	1	1	1438.62	5751.47	5751.45	3.77	0.00542	0	3.63572e+06	HCD (High Energy Collision Dissociation)	30	MS2	0	14.744	67.2387	20074	20057	240925_OE_KB_Media_DKO2_HILIC.raw	18.92	909.7	632.7	163.2	1.20959e-19	1.13353e-20	0	0	2.13701e-17	2.00715e-18	0	0	HexNAc(4)Hex(6)Fuc(1)NeuAc(1)	0	421	1			CGLVPVLAENYNKSDNCEDTPEAGYFAVAVVK_HexNAc(4)Hex(6)Fuc(1)NeuAc(1)	DKO2	Yes	P02787_Yes	P02787_HexNAc(4)Hex(6)Fuc(1)NeuAc(1)
CGLVPVLAENYNKSDNCEDTPEAGYFAVAVVK	[K].cGLVPVLAENYnKSDNcEDTPEAGYFAVAVVK.[K]	C1(Carbamidomethyl); N12(HexNAc(4)Hex(5)NeuAc(1)); C17(Carbamidomethyl)	P02787	Serotransferrin OS=Homo sapiens OX=9606 GN=TF PE=1 SV=4	1	4	1	0	1	1	1361.59	5443.36	5443.34	3.07	0.00418	0	2.76256e+06	HCD (High Energy Collision Dissociation)	30	MS2	0	38.43	65.0769	19686	19669	240925_OE_KB_Media_DKO3_HILIC.raw	18.92	908.9	574.5	173.8	1.20959e-19	1.13549e-20	0	0	2.13701e-17	2.01062e-18	0	0	HexNAc(4)Hex(5)NeuAc(1)	0	421	1	73479096	64.42	CGLVPVLAENYNKSDNCEDTPEAGYFAVAVVK_HexNAc(4)Hex(5)NeuAc(1)	DKO3	Yes	P02787_No	P02787_HexNAc(4)Hex(5)NeuAc(1)
CGLVPVLAENYNKSDNCEDTPEAGYFAVAVVK	[K].cGLVPVLAENYnKSDNcEDTPEAGYFAVAVVK.[K]	C1(Carbamidomethyl); N12(HexNAc(4)Hex(5)NeuAc(1)); C17(Carbamidomethyl)	P02787	Serotransferrin OS=Homo sapiens OX=9606 GN=TF PE=1 SV=4	1	4	1	0	1	1	1361.59	5443.34	5443.34	0.92	0.00125	0	1.62262e+06	HCD (High Energy Collision Dissociation)	30	MS2	0	45.67	65.1168	19524	19505	240925_OE_KB_Media_SPPKO2_HILIC.raw	18.92	912.7	570.5	120	1.20959e-19	1.14332e-20	0	0	2.13701e-17	2.02452e-18	0	0	HexNAc(4)Hex(5)NeuAc(1)	0	421	1	87864608	64.35	CGLVPVLAENYNKSDNCEDTPEAGYFAVAVVK_HexNAc(4)Hex(5)NeuAc(1)	SPPKO2	Yes	P02787_No	P02787_HexNAc(4)Hex(5)NeuAc(1)
CGLVPVLAENYNKSDNCEDTPEAGYFAVAVVK	[K].cGLVPVLAENYnKSDNcEDTPEAGYFAVAVVK.[K]	C1(Carbamidomethyl); N12(HexNAc(5)Hex(6)NeuAc(1)); C17(Carbamidomethyl)	P02787	Serotransferrin OS=Homo sapiens OX=9606 GN=TF PE=1 SV=4	1	2	1	0	1	1	1453.38	2905.74	5808.47	-499740	-1451.36	0	706585	HCD (High Energy Collision Dissociation)	30	MS2	64.1937	200	63.896	19355	19330	240925_OE_KB_Media_SPPKO3_HILIC.raw	18.92	915.8	561.2	154.8	1.20959e-19	1.14527e-20	0	0	2.13701e-17	2.02799e-18	0	0	HexNAc(5)Hex(6)NeuAc(1)	0	421	1			CGLVPVLAENYNKSDNCEDTPEAGYFAVAVVK_HexNAc(5)Hex(6)NeuAc(1)	SPPKO3	Yes	P02787_No	P02787_HexNAc(5)Hex(6)NeuAc(1)
YGCCPMPNATCCSDHLHCCPQDTVCDLIQSK	[K].YGccPmPnATccSDHLHccPQDTVcDLIQSK.[C]	C3(Carbamidomethyl); C4(Carbamidomethyl); M6(Oxidation); N8(HexNAc(2)Hex(2)Fuc(1)); C11(Carbamidomethyl); C12(Carbamidomethyl); C18(Carbamidomethyl); C19(Carbamidomethyl); C25(Carbamidomethyl)	P28799	Progranulin OS=Homo sapiens OX=9606 GN=GRN PE=1 SV=2	0	4	1	0	1	1	1169.96	4676.83	4676.8	4.77	0.00558	0	957543	HCD (High Energy Collision Dissociation)	30	MS2	4.52468	200	43.7028	13472	13454	240925_OE_KB_Media_WT3_HILIC.raw	18.92	901.1	748.3	221.6	1.21378e-19	1.17265e-20	0	0	2.1444e-17	2.07656e-18	0	0	HexNAc(2)Hex(2)Fuc(1)	0	229	1	2.83932e+06	43.72	YGCCPMPNATCCSDHLHCCPQDTVCDLIQSK_HexNAc(2)Hex(2)Fuc(1)	WT3	Yes	P28799_Yes	P28799_HexNAc(2)Hex(2)Fuc(1)
YHYNCSLLDGTQLFTSHDYGAPQEATLGANK	[R].YHYncSLLDGTQLFTSHDYGAPQEATLGANK.[V]	N4(HexNAc(2)Hex(5)); C5(Carbamidomethyl)	Q96AY3	Peptidyl-prolyl cis-trans isomerase FKBP10 OS=Homo sapiens OX=9606 GN=FKBP10 PE=1 SV=1	0	4	1	0	1	1	1173.51	4691.03	4688.01	643.88	0.75462	0	6.02976e+06	HCD (High Energy Collision Dissociation)	30	MS2	80.4017	97.676	54.6957	16911	16892	240925_OE_KB_Media_WT3_HILIC.raw	18.92	947.8	677.6	625	1.21378e-19	1.1746e-20	0	0	2.1444e-17	2.08003e-18	0	0	HexNAc(2)Hex(5)	0	404	1			YHYNCSLLDGTQLFTSHDYGAPQEATLGANK_HexNAc(2)Hex(5)	WT3		Q96AY3_No	Q96AY3_HexNAc(2)Hex(5)
YGCCPMPNATCCSDHLHCCPQDTVCDLIQSK	[K].YGccPMPnATccSDHLHccPQDTVcDLIQSK.[C]	C3(Carbamidomethyl); C4(Carbamidomethyl); N8(HexNAc(2)Hex(2)); C11(Carbamidomethyl); C12(Carbamidomethyl); C18(Carbamidomethyl); C19(Carbamidomethyl); C25(Carbamidomethyl)	P28799	Progranulin OS=Homo sapiens OX=9606 GN=GRN PE=1 SV=2	0	4	1	0	1	1	1129.45	4514.77	4514.75	3.45	0.00389	0	152328	HCD (High Energy Collision Dissociation)	30	MS2	4.90159	200	46.4714	13829	13806	240925_OE_KB_Media_SPPKO1_HILIC.raw	18.92	918.5	732.4	337.2	1.21378e-19	1.16483e-20	0	0	2.1444e-17	2.06269e-18	0	0	HexNAc(2)Hex(2)	0	229	1	508664	46.49	YGCCPMPNATCCSDHLHCCPQDTVCDLIQSK_HexNAc(2)Hex(2)	SPPKO1	Yes	P28799_No	P28799_HexNAc(2)Hex(2)
YGCCPMPNATCCSDHLHCCPQDTVCDLIQSK	[K].YGccPMPnATccSDHLHccPQDTVcDLIQSK.[C]	C3(Carbamidomethyl); C4(Carbamidomethyl); N8(HexNAc(2)Hex(2)Fuc(1)); C11(Carbamidomethyl); C12(Carbamidomethyl); C18(Carbamidomethyl); C19(Carbamidomethyl); C25(Carbamidomethyl)	P28799	Progranulin OS=Homo sapiens OX=9606 GN=GRN PE=1 SV=2	0	4	1	0	1	1	1165.71	4659.81	4660.81	-214.21	-0.2496	0	344811	HCD (High Energy Collision Dissociation)	30	MS2	16.6685	200	46.09	13752	13730	240925_OE_KB_Media_DKO3_HILIC.raw	18.92	934.2	779.9	779.9	1.21378e-19	1.16288e-20	0	0	2.1444e-17	2.05922e-18	0	0	HexNAc(2)Hex(2)Fuc(1)	0	229	1	22869436	46.07	YGCCPMPNATCCSDHLHCCPQDTVCDLIQSK_HexNAc(2)Hex(2)Fuc(1)	DKO3	Yes	P28799_Yes	P28799_HexNAc(2)Hex(2)Fuc(1)
QGIDFCPGQNVSGVTTHNLEDHTK	[R].QGIDFcPGQnVSGVTTHNLEDHTK.[L]	C6(Carbamidomethyl); N10(HexNAc(2)Hex(8))	P34059	N-acetylgalactosamine-6-sulfatase OS=Homo sapiens OX=9606 GN=GALNS PE=1 SV=1	0	4	1	0	1	1	1089.96	4356.82	4356.81	2.48	0.0027	0	1.67075e+06	HCD (High Energy Collision Dissociation)	30	MS2	45.2433	118.422	39.8241	12022	12006	240925_OE_KB_Media_SPPL3KO2_HILIC.raw	18.91	927.9	689.7	492.2	1.2228e-19	1.22742e-20	0	0	2.16035e-17	2.17373e-18	0	0	HexNAc(2)Hex(8)	0	414	1	2.47258e+06	39.81	QGIDFCPGQNVSGVTTHNLEDHTK_HexNAc(2)Hex(8)	SPPL3KO2		P34059_No	P34059_HexNAc(2)Hex(8)
QGIDFCPGQNVSGVTTHNLEDHTK	[R].QGIDFcPGQnVSGVTTHNLEDHTK.[L]	C6(Carbamidomethyl); N10(HexNAc(2)Hex(8))	P34059	N-acetylgalactosamine-6-sulfatase OS=Homo sapiens OX=9606 GN=GALNS PE=1 SV=1	0	4	1	0	1	1	1089.96	4356.83	4356.81	4.16	0.00454	0	1.14814e+06	HCD (High Energy Collision Dissociation)	30	MS2	29.8888	200	39.7727	11961	11944	240925_OE_KB_Media_SPPL3KO3_HILIC.raw	18.91	904.6	672.1	511.3	1.2228e-19	1.23132e-20	0	0	2.16035e-17	2.18065e-18	0	0	HexNAc(2)Hex(8)	0	414	1	1.98255e+06	39.76	QGIDFCPGQNVSGVTTHNLEDHTK_HexNAc(2)Hex(8)	SPPL3KO3		P34059_No	P34059_HexNAc(2)Hex(8)
MHIFQNGSLVIHDVAPEDSGR	[R].MHIFQnGSLVIHDVAPEDSGR.[Y]	N6(HexNAc(3)Hex(5)Fuc(1))	Q13308	Inactive tyrosine-protein kinase 7 OS=Homo sapiens OX=9606 GN=PTK7 PE=1 SV=2	0	4	1	0	1	1	972.68	3887.7	3887.69	1.74	0.00169	0	252981	HCD (High Energy Collision Dissociation)	30	MS2	13.8773	200	44.7875	13194	13172	240925_OE_KB_Media_DKO2_HILIC.raw	18.91	933.6	572.6	572.6	1.2228e-19	1.19809e-20	0	0	2.16035e-17	2.1217e-18	0	0	HexNAc(3)Hex(5)Fuc(1)	0	641	1	692990	44.77	MHIFQNGSLVIHDVAPEDSGR_HexNAc(3)Hex(5)Fuc(1)	DKO2	Yes	Q13308_Yes	Q13308_HexNAc(3)Hex(5)Fuc(1)
FNTSLAGDLTNLVHGSHCSK	[K].FnTSLAGDLTNLVHGSHcSK.[Y]	N2(HexNAc(2)Hex(6)); C18(Carbamidomethyl)	Q5VU97	VWFA and cache domain-containing protein 1 OS=Homo sapiens OX=9606 GN=CACHD1 PE=1 SV=2	0	4	1	0	1	1	884.884	3536.52	3536.51	1.42	0.00125	0	17100352	HCD (High Energy Collision Dissociation)	30	MS2	0.371061	9.416	51.5898	15296	15278	240925_OE_KB_Media_SPPKO2_HILIC.raw	18.91	905.2	722.7	722.7	1.2228e-19	1.20984e-20	0	0	2.16035e-17	2.14255e-18	0	0	HexNAc(2)Hex(6)	0	904	1	18119526	51.58	FNTSLAGDLTNLVHGSHCSK_HexNAc(2)Hex(6)	SPPKO2		Q5VU97_No	Q5VU97_HexNAc(2)Hex(6)
LNCSVPGDSHFYFNILQAVTDVIR	[R].LncSVPGDSHFYFNILQAVTDVIR.[I]	N2(HexNAc(2)Hex(8)); C3(Carbamidomethyl)	Q9H2E6	Semaphorin-6A OS=Homo sapiens OX=9606 GN=SEMA6A PE=1 SV=3	0	3	1	0	1	1	1489.98	4467.94	4467.95	-3.04	-0.00453	0	886066	HCD (High Energy Collision Dissociation)	30	MS2	55.8722	200	87.7352	26624	26607	240925_OE_KB_Media_DKO3_HILIC.raw	18.91	923.6	736	269.6	1.2228e-19	1.20397e-20	0	0	2.16035e-17	2.13213e-18	0	0	HexNAc(2)Hex(8)	0	281	1			LNCSVPGDSHFYFNILQAVTDVIR_HexNAc(2)Hex(8)	DKO3	Yes	Q9H2E6_No	Q9H2E6_HexNAc(2)Hex(8)
FNTSLAGDLTNLVHGSHCSK	[K].FnTSLAGDLTNLVHGSHcSK.[Y]	N2(HexNAc(2)Hex(6)); C18(Carbamidomethyl)	Q5VU97	VWFA and cache domain-containing protein 1 OS=Homo sapiens OX=9606 GN=CACHD1 PE=1 SV=2	0	4	1	0	1	1	884.884	3536.52	3536.51	1.56	0.00138	0	15733537	HCD (High Energy Collision Dissociation)	30	MS2	0	8.631	51.5951	15803	15784	240925_OE_KB_Media_WT2_HILIC.raw	18.91	919.3	749.5	749.5	1.2228e-19	1.24494e-20	0	0	2.16035e-17	2.20481e-18	0	0	HexNAc(2)Hex(6)	0	904	1	16322739	51.58	FNTSLAGDLTNLVHGSHCSK_HexNAc(2)Hex(6)	WT2		Q5VU97_No	Q5VU97_HexNAc(2)Hex(6)
FNTSLAGDLTNLVHGSHCSK	[K].FnTSLAGDLTNLVHGSHcSK.[Y]	N2(HexNAc(2)Hex(5)); C18(Carbamidomethyl)	Q5VU97	VWFA and cache domain-containing protein 1 OS=Homo sapiens OX=9606 GN=CACHD1 PE=1 SV=2	0	4	1	0	1	1	844.372	3374.46	3374.46	2.02	0.0017	0	1.91105e+06	HCD (High Energy Collision Dissociation)	30	MS2	0	200	51.7049	15286	15266	240925_OE_KB_Media_DKO2_HILIC.raw	18.91	944.9	718.6	718.6	1.2228e-19	1.20005e-20	0	0	2.16035e-17	2.12518e-18	0	0	HexNAc(2)Hex(5)	0	904	1	2300797	51.69	FNTSLAGDLTNLVHGSHCSK_HexNAc(2)Hex(5)	DKO2		Q5VU97_No	Q5VU97_HexNAc(2)Hex(5)
MHIFQNGSLVIHDVAPEDSGR	[R].MHIFQnGSLVIHDVAPEDSGR.[Y]	N6(HexNAc(3)Hex(5))	Q13308	Inactive tyrosine-protein kinase 7 OS=Homo sapiens OX=9606 GN=PTK7 PE=1 SV=2	0	4	1	0	1	1	936.416	3742.64	3741.63	269.8	0.25237	0	1.05053e+06	HCD (High Energy Collision Dissociation)	30	MS2	72.315	200	45.1506	13641	13620	240925_OE_KB_Media_SPPL3KO2_HILIC.raw	18.91	916.7	643.2	534.6	1.2228e-19	1.22937e-20	0	0	2.16035e-17	2.17719e-18	0	0	HexNAc(3)Hex(5)	0	641	1			MHIFQNGSLVIHDVAPEDSGR_HexNAc(3)Hex(5)	SPPL3KO2	Yes	Q13308_No	Q13308_HexNAc(3)Hex(5)
LNCSVPGDSHFYFNILQAVTDVIR	[R].LncSVPGDSHFYFNILQAVTDVIR.[I]	N2(HexNAc(2)Hex(8)); C3(Carbamidomethyl)	Q9H2E6	Semaphorin-6A OS=Homo sapiens OX=9606 GN=SEMA6A PE=1 SV=3	0	3	1	0	1	1	1490.66	4469.97	4467.95	451.86	0.67296	0	1.39179e+06	HCD (High Energy Collision Dissociation)	30	MS2	63.3108	200	87.7833	26660	26637	240925_OE_KB_Media_SPPL3KO3_HILIC.raw	18.91	914.6	729.6	310.8	1.2228e-19	1.23521e-20	0	0	2.16035e-17	2.18756e-18	0	0	HexNAc(2)Hex(8)	0	281	1			LNCSVPGDSHFYFNILQAVTDVIR_HexNAc(2)Hex(8)	SPPL3KO3	Yes	Q9H2E6_No	Q9H2E6_HexNAc(2)Hex(8)
FNTSLAGDLTNLVHGSHCSK	[K].FnTSLAGDLTNLVHGSHcSK.[Y]	N2(HexNAc(2)Hex(5)); C18(Carbamidomethyl)	Q5VU97	VWFA and cache domain-containing protein 1 OS=Homo sapiens OX=9606 GN=CACHD1 PE=1 SV=2	0	4	1	0	1	1	844.369	3374.46	3374.46	-0.51	-0.00043	0	496775	HCD (High Energy Collision Dissociation)	30	MS2	48.6713	99.898	51.7013	15595	15569	240925_OE_KB_Media_SPPL3KO3_HILIC.raw	18.91	929.2	696.4	696.4	1.2228e-19	1.23327e-20	0	0	2.16035e-17	2.1841e-18	0	0	HexNAc(2)Hex(5)	0	904	1	1353896	51.66	FNTSLAGDLTNLVHGSHCSK_HexNAc(2)Hex(5)	SPPL3KO3		Q5VU97_No	Q5VU97_HexNAc(2)Hex(5)
FNTSLAGDLTNLVHGSHCSK	[K].FnTSLAGDLTNLVHGSHcSK.[Y]	N2(HexNAc(2)Hex(5)); C18(Carbamidomethyl)	Q5VU97	VWFA and cache domain-containing protein 1 OS=Homo sapiens OX=9606 GN=CACHD1 PE=1 SV=2	0	4	1	0	1	1	844.37	3374.46	3374.46	0.5	0.00042	0	1.18554e+06	HCD (High Energy Collision Dissociation)	30	MS2	0	200	51.7016	15737	15718	240925_OE_KB_Media_WT1_HILIC.raw	18.91	915.9	704.1	704.1	1.2228e-19	1.23911e-20	0	0	2.16035e-17	2.19446e-18	0	0	HexNAc(2)Hex(5)	0	904	1	1.99865e+06	51.66	FNTSLAGDLTNLVHGSHCSK_HexNAc(2)Hex(5)	WT1		Q5VU97_No	Q5VU97_HexNAc(2)Hex(5)
FNTSLAGDLTNLVHGSHCSK	[K].FnTSLAGDLTNLVHGSHcSK.[Y]	N2(HexNAc(2)Hex(6)); C18(Carbamidomethyl)	Q5VU97	VWFA and cache domain-containing protein 1 OS=Homo sapiens OX=9606 GN=CACHD1 PE=1 SV=2	0	4	1	0	1	1	884.884	3536.52	3536.51	1.35	0.00119	0	8.35226e+06	HCD (High Energy Collision Dissociation)	30	MS2	3.94569	7.699	51.4695	15419	15401	240925_OE_KB_Media_SPPKO3_HILIC.raw	18.91	929.1	705.4	705.4	1.2228e-19	1.22157e-20	0	0	2.16035e-17	2.16335e-18	0	0	HexNAc(2)Hex(6)	0	904	1	19364608	51.49	FNTSLAGDLTNLVHGSHCSK_HexNAc(2)Hex(6)	SPPKO3		Q5VU97_No	Q5VU97_HexNAc(2)Hex(6)
FNTSLAGDLTNLVHGSHCSK	[K].FnTSLAGDLTNLVHGSHcSK.[Y]	N2(HexNAc(2)Hex(5)); C18(Carbamidomethyl)	Q5VU97	VWFA and cache domain-containing protein 1 OS=Homo sapiens OX=9606 GN=CACHD1 PE=1 SV=2	0	4	1	0	1	1	844.37	3374.46	3374.46	0.72	0.00061	0	529876	HCD (High Energy Collision Dissociation)	30	MS2	5.75064	200	51.6326	15477	15453	240925_OE_KB_Media_SPPKO3_HILIC.raw	18.91	920.9	784.9	784.9	1.2228e-19	1.22352e-20	0	0	2.16035e-17	2.16681e-18	0	0	HexNAc(2)Hex(5)	0	904	1	1720190	51.64	FNTSLAGDLTNLVHGSHCSK_HexNAc(2)Hex(5)	SPPKO3		Q5VU97_No	Q5VU97_HexNAc(2)Hex(5)
FNTSLAGDLTNLVHGSHCSK	[K].FnTSLAGDLTNLVHGSHcSK.[Y]	N2(HexNAc(2)Hex(5)); C18(Carbamidomethyl)	Q5VU97	VWFA and cache domain-containing protein 1 OS=Homo sapiens OX=9606 GN=CACHD1 PE=1 SV=2	0	4	1	0	1	1	844.371	3374.46	3374.46	0.93	0.00079	0	1.08774e+06	HCD (High Energy Collision Dissociation)	30	MS2	12.1515	98.973	51.634	15935	15904	240925_OE_KB_Media_WT3_HILIC.raw	18.91	912.3	692.6	692.6	1.2228e-19	1.25077e-20	0	0	2.16035e-17	2.21515e-18	0	0	HexNAc(2)Hex(5)	0	904	1	2566920	51.59	FNTSLAGDLTNLVHGSHCSK_HexNAc(2)Hex(5)	WT3		Q5VU97_No	Q5VU97_HexNAc(2)Hex(5)
MHIFQNGSLVIHDVAPEDSGR	[R].MHIFQnGSLVIHDVAPEDSGR.[Y]	N6(HexNAc(3)Hex(6))	Q13308	Inactive tyrosine-protein kinase 7 OS=Homo sapiens OX=9606 GN=PTK7 PE=1 SV=2	0	4	1	0	1	1	976.682	3903.71	3903.68	5.28	0.00516	0	562730	HCD (High Energy Collision Dissociation)	30	MS2	0	134.569	44.9782	13787	13766	240925_OE_KB_Media_WT2_HILIC.raw	18.91	926.1	650.9	539.1	1.24164e-19	1.31153e-20	0	0	2.19362e-17	2.31605e-18	0	0	HexNAc(3)Hex(6)	0	641	1	2.22782e+06	44.98	MHIFQNGSLVIHDVAPEDSGR_HexNAc(3)Hex(6)	WT2	Yes	Q13308_No	Q13308_HexNAc(3)Hex(6)
MHIFQNGSLVIHDVAPEDSGR	[R].MHIFQnGSLVIHDVAPEDSGR.[Y]	N6(HexNAc(3)Hex(5)Fuc(1))	Q13308	Inactive tyrosine-protein kinase 7 OS=Homo sapiens OX=9606 GN=PTK7 PE=1 SV=2	0	4	1	0	1	1	972.681	3887.7	3887.69	3.12	0.00303	0	364641	HCD (High Energy Collision Dissociation)	30	MS2	45.4499	200	44.7632	13724	13707	240925_OE_KB_Media_WT2_HILIC.raw	18.91	912.6	588.3	588.3	1.24164e-19	1.30957e-20	0	0	2.19362e-17	2.31258e-18	0	0	HexNAc(3)Hex(5)Fuc(1)	0	641	1	1.11132e+06	44.76	MHIFQNGSLVIHDVAPEDSGR_HexNAc(3)Hex(5)Fuc(1)	WT2	Yes	Q13308_Yes	Q13308_HexNAc(3)Hex(5)Fuc(1)
LNCSVPGDSHFYFNILQAVTDVIR	[R].LncSVPGDSHFYFNILQAVTDVIR.[I]	N2(HexNAc(2)Hex(8)); C3(Carbamidomethyl)	Q9H2E6	Semaphorin-6A OS=Homo sapiens OX=9606 GN=SEMA6A PE=1 SV=3	0	3	1	0	1	1	1490.65	4469.94	4467.95	444.48	0.66197	0	1.20223e+06	HCD (High Energy Collision Dissociation)	30	MS2	42.1293	200	87.785	26256	26236	240925_OE_KB_Media_DKO2_HILIC.raw	18.91	912.5	727.2	323	1.24164e-19	1.27232e-20	0	0	2.19362e-17	2.24645e-18	0	0	HexNAc(2)Hex(8)	0	281	1			LNCSVPGDSHFYFNILQAVTDVIR_HexNAc(2)Hex(8)	DKO2	Yes	Q9H2E6_No	Q9H2E6_HexNAc(2)Hex(8)
MHIFQNGSLVIHDVAPEDSGR	[R].MHIFQnGSLVIHDVAPEDSGR.[Y]	N6(HexNAc(2)Hex(5))	Q13308	Inactive tyrosine-protein kinase 7 OS=Homo sapiens OX=9606 GN=PTK7 PE=1 SV=2	0	4	1	0	1	1	885.394	3538.56	3538.55	0.89	0.00079	0	556160	HCD (High Energy Collision Dissociation)	30	MS2	10.682	200	45.2211	13475	13456	240925_OE_KB_Media_SPPKO3_HILIC.raw	18.91	913.1	715.9	601.5	1.24164e-19	1.29392e-20	0	0	2.19362e-17	2.28479e-18	0	0	HexNAc(2)Hex(5)	0	641	1			MHIFQNGSLVIHDVAPEDSGR_HexNAc(2)Hex(5)	SPPKO3	Yes	Q13308_No	Q13308_HexNAc(2)Hex(5)
MHIFQNGSLVIHDVAPEDSGR	[R].MHIFQnGSLVIHDVAPEDSGR.[Y]	N6(HexNAc(3)Hex(6))	Q13308	Inactive tyrosine-protein kinase 7 OS=Homo sapiens OX=9606 GN=PTK7 PE=1 SV=2	0	4	1	0	1	1	976.679	3903.69	3903.68	2.59	0.00253	0	1925048	HCD (High Energy Collision Dissociation)	30	MS2	2.12412	110.377	44.9915	13425	13409	240925_OE_KB_Media_DKO3_HILIC.raw	18.91	900.4	648.6	491	1.24164e-19	1.27429e-20	0	0	2.19362e-17	2.24994e-18	0	0	HexNAc(3)Hex(6)	0	641	1	2.01868e+06	44.97	MHIFQNGSLVIHDVAPEDSGR_HexNAc(3)Hex(6)	DKO3	Yes	Q13308_No	Q13308_HexNAc(3)Hex(6)
MHIFQNGSLVIHDVAPEDSGR	[R].MHIFQnGSLVIHDVAPEDSGR.[Y]	N6(HexNAc(2)Hex(5))	Q13308	Inactive tyrosine-protein kinase 7 OS=Homo sapiens OX=9606 GN=PTK7 PE=1 SV=2	0	4	1	0	1	1	885.398	3538.57	3538.55	4.55	0.00403	0	188037	HCD (High Energy Collision Dissociation)	30	MS2	32.7774	200	45.182	13482	13454	240925_OE_KB_Media_DKO3_HILIC.raw	18.91	902.7	686.3	553.7	1.24164e-19	1.27625e-20	0	0	2.19362e-17	2.25343e-18	0	0	HexNAc(2)Hex(5)	0	641	1	1429299	45.15	MHIFQNGSLVIHDVAPEDSGR_HexNAc(2)Hex(5)	DKO3	Yes	Q13308_No	Q13308_HexNAc(2)Hex(5)
MHIFQNGSLVIHDVAPEDSGR	[R].MHIFQnGSLVIHDVAPEDSGR.[Y]	N6(HexNAc(2)Hex(5))	Q13308	Inactive tyrosine-protein kinase 7 OS=Homo sapiens OX=9606 GN=PTK7 PE=1 SV=2	0	4	1	0	1	1	885.397	3538.57	3538.55	4.41	0.0039	0	825933	HCD (High Energy Collision Dissociation)	30	MS2	12.9283	200	45.1461	13908	13892	240925_OE_KB_Media_WT3_HILIC.raw	18.91	900.9	687.8	541.3	1.24164e-19	1.32323e-20	0	0	2.19362e-17	2.33683e-18	0	0	HexNAc(2)Hex(5)	0	641	1	2.2649e+06	45.16	MHIFQNGSLVIHDVAPEDSGR_HexNAc(2)Hex(5)	WT3	Yes	Q13308_No	Q13308_HexNAc(2)Hex(5)
MHIFQNGSLVIHDVAPEDSGR	[R].MHIFQnGSLVIHDVAPEDSGR.[Y]	N6(HexNAc(3)Hex(6))	Q13308	Inactive tyrosine-protein kinase 7 OS=Homo sapiens OX=9606 GN=PTK7 PE=1 SV=2	0	4	1	0	1	1	976.679	3903.69	3903.68	2.66	0.00259	0	495688	HCD (High Energy Collision Dissociation)	30	MS2	0	200	44.96	13853	13830	240925_OE_KB_Media_WT3_HILIC.raw	18.91	900.2	646.2	536.6	1.24164e-19	1.32129e-20	0	0	2.19362e-17	2.33337e-18	0	0	HexNAc(3)Hex(6)	0	641	1	2.46524e+06	44.98	MHIFQNGSLVIHDVAPEDSGR_HexNAc(3)Hex(6)	WT3	Yes	Q13308_No	Q13308_HexNAc(3)Hex(6)
QGIDFCPGQNVSGVTTHNLEDHTK	[R].QGIDFcPGQnVSGVTTHNLEDHTK.[L]	C6(Carbamidomethyl); N10(HexNAc(2)Hex(8))	P34059	N-acetylgalactosamine-6-sulfatase OS=Homo sapiens OX=9606 GN=GALNS PE=1 SV=1	0	4	1	0	1	1	1089.96	4356.82	4356.81	2.71	0.00295	0	1656806	HCD (High Energy Collision Dissociation)	30	MS2	2.10095	162.758	39.7992	12154	12137	240925_OE_KB_Media_SPPL3KO1_HILIC.raw	18.91	903.8	711.5	468.6	1.24164e-19	1.29588e-20	0	0	2.19362e-17	2.28827e-18	0	0	HexNAc(2)Hex(8)	0	414	1	2.23154e+06	39.76	QGIDFCPGQNVSGVTTHNLEDHTK_HexNAc(2)Hex(8)	SPPL3KO1		P34059_No	P34059_HexNAc(2)Hex(8)
MHIFQNGSLVIHDVAPEDSGR	[R].MHIFQnGSLVIHDVAPEDSGR.[Y]	N6(HexNAc(2)Hex(6))	Q13308	Inactive tyrosine-protein kinase 7 OS=Homo sapiens OX=9606 GN=PTK7 PE=1 SV=2	0	2	1	0	1	1	926.412	1851.82	3700.61	-499591	-924.394	0	729141	HCD (High Energy Collision Dissociation)	30	MS2	50.5755	200	45.0513	13808	13782	240925_OE_KB_Media_WT2_HILIC.raw	18.91	912.7	646.1	547.8	1.24164e-19	1.31348e-20	0	0	2.19362e-17	2.31952e-18	0	0	HexNAc(2)Hex(6)	0	641	1			MHIFQNGSLVIHDVAPEDSGR_HexNAc(2)Hex(6)	WT2	Yes	Q13308_No	Q13308_HexNAc(2)Hex(6)
SPHNCTDCGPSHVLLDGQCLSQCPDGYFHQEGSCTECHPTCR	[K].SPHncTDcGPSHVLLDGQcLSQcPDGYFHQEGScTEcHPTcR.[Q]	N4(HexNAc(2)Hex(5)); C5(Carbamidomethyl); C8(Carbamidomethyl); C19(Carbamidomethyl); C23(Carbamidomethyl); C34(Carbamidomethyl); C37(Carbamidomethyl); C41(Carbamidomethyl)	Q86XX4	Extracellular matrix organizing protein FRAS1 OS=Homo sapiens OX=9606 GN=FRAS1 PE=1 SV=2	0	6	0.9551	0	1	1	1030.41	6177.41	6177.4	2.31	0.00238	0	623624	HCD (High Energy Collision Dissociation)	30	MS2	2.91977	115.4	42.8153	12785	12768	240925_OE_KB_Media_DKO3_HILIC.raw	18.91	940	901.1	901.1	1.24359e-19	1.33492e-20	0	0	2.19708e-17	2.35758e-18	0	0	HexNAc(2)Hex(5)	-1	725	1	2.0307e+06	42.77	SPHNCTDCGPSHVLLDGQCLSQCPDGYFHQEGSCTECHPTCR_HexNAc(2)Hex(5)	DKO3	Yes	Q86XX4_No	Q86XX4_HexNAc(2)Hex(5)
HEGQEPFLQWLMLLSNESALPHVHTVSYGDDEDSLSSAYIQR	[R].HEGQEPFLQWLMLLSnESALPHVHTVSYGDDEDSLSSAYIQR.[V]	N16(HexNAc(2)Hex(5))	O14773	Tripeptidyl-peptidase 1 OS=Homo sapiens OX=9606 GN=TPP1 PE=1 SV=2	0	5	1	0	1	1	1204.55	6018.72	6015.69	504	0.60638	0	1.9195e+06	HCD (High Energy Collision Dissociation)	30	MS2	72.133	71.661	80.8889	24307	24289	240925_OE_KB_Media_SPPKO2_HILIC.raw	18.91	908.6	804.9	198.1	1.24359e-19	1.33687e-20	0	0	2.19708e-17	2.36104e-18	0	0	HexNAc(2)Hex(5)	-1	298	1			HEGQEPFLQWLMLLSNESALPHVHTVSYGDDEDSLSSAYIQR_HexNAc(2)Hex(5)	SPPKO2		O14773_No	O14773_HexNAc(2)Hex(5)
YNWSFIHCPACQCNGHSK	[R].YnWSFIHcPAcQcNGHSK.[C]	N2(HexNAc(2)Hex(5)); C8(Carbamidomethyl); C11(Carbamidomethyl); C13(Carbamidomethyl)	O75882	Attractin OS=Homo sapiens OX=9606 GN=ATRN PE=1 SV=2	0	4	1	0	1	1	871.347	3482.37	3482.36	1.71	0.00149	0	2443923	HCD (High Energy Collision Dissociation)	30	MS2	81.4284	57.54	39.3561	11841	11820	240925_OE_KB_Media_SPPL3KO3_HILIC.raw	18.87	938.1	677.1	677.1	1.33952e-19	1.47866e-20	0	0	2.36655e-17	2.61272e-18	0	0	HexNAc(2)Hex(5)	0	1053	1	2865516	39.38	YNWSFIHCPACQCNGHSK_HexNAc(2)Hex(5)	SPPL3KO3	Yes	O75882_No	O75882_HexNAc(2)Hex(5)
YNWSFIHCPACQCNGHSK	[R].YnWSFIHcPAcQcnGHSK.[C]	N2(HexNAc(2)Hex(5)); C8(Carbamidomethyl); C11(Carbamidomethyl); C13(Carbamidomethyl); N14(Deamidated)	O75882	Attractin OS=Homo sapiens OX=9606 GN=ATRN PE=1 SV=2	0	4	1	0	1	1	871.594	3483.35	3483.34	2.45	0.00213	0	866982	HCD (High Energy Collision Dissociation)	30	MS2	28.6692	200	40.3337	12001	11977	240925_OE_KB_Media_SPPKO1_HILIC.raw	18.87	918.7	686.6	686.6	1.33952e-19	1.42052e-20	0	0	2.36655e-17	2.50952e-18	0	0	HexNAc(2)Hex(5)	0	1053	1	2.05199e+06	40.35	YNWSFIHCPACQCNGHSK_HexNAc(2)Hex(5)	SPPKO1	Yes	O75882_No	O75882_HexNAc(2)Hex(5)
YNWSFIHCPACQCNGHSK	[R].YnWSFIHcPAcQcnGHSK.[C]	N2(HexNAc(2)Hex(5)); C8(Carbamidomethyl); C11(Carbamidomethyl); C13(Carbamidomethyl); N14(Deamidated)	O75882	Attractin OS=Homo sapiens OX=9606 GN=ATRN PE=1 SV=2	0	4	1	0	1	1	871.594	3483.35	3483.34	2.73	0.00238	0	1.09962e+06	HCD (High Energy Collision Dissociation)	30	MS2	1.64731	102.683	41.0933	12105	12087	240925_OE_KB_Media_DKO2_HILIC.raw	18.87	912.1	686.3	686.3	1.33952e-19	1.40589e-20	0	0	2.36655e-17	2.48356e-18	0	0	HexNAc(2)Hex(5)	0	1053	1	4.06669e+06	41.17	YNWSFIHCPACQCNGHSK_HexNAc(2)Hex(5)	DKO2	Yes	O75882_No	O75882_HexNAc(2)Hex(5)
YNWSFIHCPACQCNGHSK	[R].YnWSFIHcPAcQcnGHSK.[C]	N2(HexNAc(2)Hex(5)); C8(Carbamidomethyl); C11(Carbamidomethyl); C13(Carbamidomethyl); N14(Deamidated)	O75882	Attractin OS=Homo sapiens OX=9606 GN=ATRN PE=1 SV=2	0	4	1	0	1	1	871.594	3483.35	3483.34	2.73	0.00238	0	433993	HCD (High Energy Collision Dissociation)	30	MS2	28.1742	200	40.2047	12273	12243	240925_OE_KB_Media_SPPL3KO1_HILIC.raw	18.87	904.9	686.2	686.2	1.33952e-19	1.46624e-20	0	0	2.36655e-17	2.59069e-18	0	0	HexNAc(2)Hex(5)	0	1053	1	4778668	40.3	YNWSFIHCPACQCNGHSK_HexNAc(2)Hex(5)	SPPL3KO1	Yes	O75882_No	O75882_HexNAc(2)Hex(5)
YNWSFIHCPACQCNGHSK	[R].YnWSFIHcPAcQcnGHSK.[C]	N2(HexNAc(2)Hex(5)); C8(Carbamidomethyl); C11(Carbamidomethyl); C13(Carbamidomethyl); N14(Deamidated)	O75882	Attractin OS=Homo sapiens OX=9606 GN=ATRN PE=1 SV=2	0	4	1	0	1	1	871.591	3483.34	3483.34	-0.78	-0.00068	0	792733	HCD (High Energy Collision Dissociation)	30	MS2	9.76334	75.048	41.0631	12140	12121	240925_OE_KB_Media_SPPKO2_HILIC.raw	18.87	908.3	672.3	672.3	1.33952e-19	1.44134e-20	0	0	2.36655e-17	2.5465e-18	0	0	HexNAc(2)Hex(5)	0	1053	1	6.74376e+06	41.17	YNWSFIHCPACQCNGHSK_HexNAc(2)Hex(5)	SPPKO2	Yes	O75882_No	O75882_HexNAc(2)Hex(5)
AYNQTHLYACGTGAFHPICTYIEIGHHPEDNIFK	[K].AYnQTHLYAcGTGAFHPIcTYIEIGHHPEDNIFK.[L]	N3(HexNAc(4)Hex(4)Fuc(1)); C10(Carbamidomethyl); C19(Carbamidomethyl)	Q14563	Semaphorin-3A OS=Homo sapiens OX=9606 GN=SEMA3A PE=1 SV=1	0	6	1	0	1	1	931.078	5581.43	5581.42	1.82	0.00169	0	1.61884e+06	HCD (High Energy Collision Dissociation)	30	MS2	40.9404	45.899	54.3268	16788	16769	240925_OE_KB_Media_WT3_HILIC.raw	18.83	945.5	607.4	326.6	1.46601e-19	1.61787e-20	0	0	2.59002e-17	2.85981e-18	0	0	HexNAc(4)Hex(4)Fuc(1)	0	123	1	3.76159e+06	54.3	AYNQTHLYACGTGAFHPICTYIEIGHHPEDNIFK_HexNAc(4)Hex(4)Fuc(1)	WT3		Q14563_Yes	Q14563_HexNAc(4)Hex(4)Fuc(1)
VTTIHMGNYTCHASGHEQLFQTHVLQVNVPPVIR	[K].VTTIHMGnYTcHASGHEQLFQTHVLQVNVPPVIR.[V]	N8(HexNAc(2)Hex(6)); C11(Carbamidomethyl)	Q6MZW2	Follistatin-related protein 4 OS=Homo sapiens OX=9606 GN=FSTL4 PE=1 SV=3	0	6	1	0	1	1	877.912	5262.44	5262.42	2.48	0.00217	0	658212	HCD (High Energy Collision Dissociation)	30	MS2	4.2388	90.872	53.007	16075	16054	240925_OE_KB_Media_SPPL3KO2_HILIC.raw	18.83	923.5	702.3	309.9	1.46601e-19	1.60444e-20	0	0	2.59002e-17	2.83597e-18	0	0	HexNAc(2)Hex(6)	0	311	1	1.05663e+06	53	VTTIHMGNYTCHASGHEQLFQTHVLQVNVPPVIR_HexNAc(2)Hex(6)	SPPL3KO2	Yes	Q6MZW2_No	Q6MZW2_HexNAc(2)Hex(6)
AYNQTHLYACGTGAFHPICTYIEIGHHPEDNIFK	[K].AYnQTHLYAcGTGAFHPIcTYIEIGHHPEDNIFK.[L]	N3(HexNAc(4)Hex(5)Fuc(1)); C10(Carbamidomethyl); C19(Carbamidomethyl)	Q14563	Semaphorin-3A OS=Homo sapiens OX=9606 GN=SEMA3A PE=1 SV=1	0	6	1	0	1	1	958.088	5743.49	5743.48	2.2	0.0021	0	445390	HCD (High Energy Collision Dissociation)	30	MS2	2.829	136.518	54.3609	16350	16331	240925_OE_KB_Media_SPPKO3_HILIC.raw	18.83	919.1	585	374.8	1.46601e-19	1.58873e-20	0	0	2.59002e-17	2.8081e-18	0	0	HexNAc(4)Hex(5)Fuc(1)	0	123	1	1.28647e+06	54.26	AYNQTHLYACGTGAFHPICTYIEIGHHPEDNIFK_HexNAc(4)Hex(5)Fuc(1)	SPPKO3		Q14563_Yes	Q14563_HexNAc(4)Hex(5)Fuc(1)
AYNQTHLYACGTGAFHPICTYIEIGHHPEDNIFK	[K].AYnQTHLYAcGTGAFHPIcTYIEIGHHPEDNIFK.[L]	N3(HexNAc(4)Hex(4)Fuc(1)); C10(Carbamidomethyl); C19(Carbamidomethyl)	Q14563	Semaphorin-3A OS=Homo sapiens OX=9606 GN=SEMA3A PE=1 SV=1	0	6	1	0	1	1	931.413	5583.44	5581.42	361.17	0.33598	0	1.23522e+06	HCD (High Energy Collision Dissociation)	30	MS2	74.9219	50.929	54.4154	16369	16347	240925_OE_KB_Media_SPPKO3_HILIC.raw	18.83	900.2	643.7	292.6	1.46601e-19	1.59098e-20	0	0	2.59002e-17	2.81208e-18	0	0	HexNAc(4)Hex(4)Fuc(1)	0	123	1			AYNQTHLYACGTGAFHPICTYIEIGHHPEDNIFK_HexNAc(4)Hex(4)Fuc(1)	SPPKO3		Q14563_Yes	Q14563_HexNAc(4)Hex(4)Fuc(1)
AVVNGNIMWVVGGYMFNHSDYNMVLAYDLASR	[K].AVVnGNIMWVVGGYMFnHSDYNMVLAYDLASR.[E]	N4(Deamidated); N17(HexNAc(2)Hex(8))	O75882	Attractin OS=Homo sapiens OX=9606 GN=ATRN PE=1 SV=2	0	4	1	0	1	1	1329.08	5313.28	5310.26	568.5	0.75472	0	2.66423e+06	HCD (High Energy Collision Dissociation)	30	MS2	75.5636	75.794	86.479	26286	26270	240925_OE_KB_Media_SPPL3KO3_HILIC.raw	18.83	919.8	689.2	18.7	1.47198e-19	1.62684e-20	0	0	2.60057e-17	2.87574e-18	0	0	HexNAc(2)Hex(8)	0	346	1			AVVNGNIMWVVGGYMFNHSDYNMVLAYDLASR_HexNAc(2)Hex(8)	SPPL3KO3	Yes	O75882_No	O75882_HexNAc(2)Hex(8)
AVVNGNIMWVVGGYMFNHSDYNMVLAYDLASR	[K].AVVnGNIMWVVGGYMFnHSDYNMVLAYDLASR.[E]	N4(Deamidated); N17(HexNAc(2)Hex(8))	O75882	Attractin OS=Homo sapiens OX=9606 GN=ATRN PE=1 SV=2	0	4	1	0	1	1	1328.33	5310.28	5310.26	4.02	0.00533	0	480094	HCD (High Energy Collision Dissociation)	30	MS2	9.1848	109.975	86.5968	26387	26369	240925_OE_KB_Media_SPPL3KO2_HILIC.raw	18.83	922.5	686.1	0	1.47198e-19	1.62235e-20	0	0	2.60057e-17	2.86777e-18	0	0	HexNAc(2)Hex(8)	0	346	1	2.57133e+06	86.64	AVVNGNIMWVVGGYMFNHSDYNMVLAYDLASR_HexNAc(2)Hex(8)	SPPL3KO2	Yes	O75882_No	O75882_HexNAc(2)Hex(8)
AVVNGNIMWVVGGYMFNHSDYNMVLAYDLASR	[K].AVVNGNIMWVVGGYMFnHSDYNMVLAYDLASR.[E]	N17(HexNAc(2)Hex(8))	O75882	Attractin OS=Homo sapiens OX=9606 GN=ATRN PE=1 SV=2	0	4	1	0	1	1	1328.58	5311.29	5309.28	379.73	0.50402	0	365827	HCD (High Energy Collision Dissociation)	30	MS2	78.0581	200	85.7493	26144	26116	240925_OE_KB_Media_SPPL3KO2_HILIC.raw	18.83	948.1	690.2	248.7	1.49465e-19	1.64721e-20	0	0	2.64062e-17	2.91188e-18	0	0	HexNAc(2)Hex(8)	0	346	1			AVVNGNIMWVVGGYMFNHSDYNMVLAYDLASR_HexNAc(2)Hex(8)	SPPL3KO2	Yes	O75882_No	O75882_HexNAc(2)Hex(8)
GLLYAASHSGVVQVPMANCSLYR	[R].GLLYAASHSGVVQVPMAncSLYR.[S]	N18(HexNAc(2)Hex(6)); C19(Carbamidomethyl)	Q9NPR2	Semaphorin-4B OS=Homo sapiens OX=9606 GN=SEMA4B PE=1 SV=4	0	4	1	0	1	1	968.687	3871.72	3871.71	2.93	0.00284	0	300770	HCD (High Energy Collision Dissociation)	30	MS2	18.6338	200	53.6916	16088	16065	240925_OE_KB_Media_DKO3_HILIC.raw	18.82	912.2	652.3	524.7	1.52895e-19	1.71128e-20	0	0	2.70123e-17	3.02559e-18	0	0	HexNAc(2)Hex(6)	0	508	1	606230	53.65	GLLYAASHSGVVQVPMANCSLYR_HexNAc(2)Hex(6)	DKO3		Q9NPR2_No	Q9NPR2_HexNAc(2)Hex(6)
FGHSAVLHNSTMYVFGGFNSLLLSDILVFTSEQCDAHR	[R].FGHSAVLHnSTMYVFGGFNSLLLSDILVFTSEQcDAHR.[S]	N9(HexNAc(5)Hex(6)); C34(Carbamidomethyl)	O75882	Attractin OS=Homo sapiens OX=9606 GN=ATRN PE=1 SV=2	0	5	1	0	1	1	1253.16	6261.79	6257.76	643.34	0.80518	0	620985	HCD (High Energy Collision Dissociation)	30	MS2	41.7043	200	85.3815	25557	25540	240925_OE_KB_Media_DKO2_HILIC.raw	18.81	941.4	787	224	1.55191e-19	1.77354e-20	0	0	2.74179e-17	3.13609e-18	0	0	HexNAc(5)Hex(6)	0	615	1			FGHSAVLHNSTMYVFGGFNSLLLSDILVFTSEQCDAHR_HexNAc(5)Hex(6)	DKO2	Yes	O75882_No	O75882_HexNAc(5)Hex(6)
FGHSAVLHNSTMYVFGGFNSLLLSDILVFTSEQCDAHR	[R].FGHSAVLHnSTMYVFGGFNSLLLSDILVFTSEQcDAHR.[S]	N9(HexNAc(6)Hex(7)); C34(Carbamidomethyl)	O75882	Attractin OS=Homo sapiens OX=9606 GN=ATRN PE=1 SV=2	0	5	1	0	1	1	1325.59	6623.92	6622.89	154.13	0.20415	0	2.33985e+06	HCD (High Energy Collision Dissociation)	30	MS2	22.1706	41.392	84.6988	25970	25954	240925_OE_KB_Media_SPPL3KO1_HILIC.raw	18.81	936	793.1	215.8	1.55191e-19	1.79215e-20	0	0	2.74179e-17	3.16912e-18	0	0	HexNAc(6)Hex(7)	0	615	1	5983247	84.73	FGHSAVLHNSTMYVFGGFNSLLLSDILVFTSEQCDAHR_HexNAc(6)Hex(7)	SPPL3KO1	Yes	O75882_No	O75882_HexNAc(6)Hex(7)
FGHSAVLHNSTMYVFGGFNSLLLSDILVFTSEQCDAHR	[R].FGHSAVLHnSTMYVFGGFNSLLLSDILVFTSEQcDAHR.[S]	N9(HexNAc(5)Hex(6)); C34(Carbamidomethyl)	O75882	Attractin OS=Homo sapiens OX=9606 GN=ATRN PE=1 SV=2	0	5	1	0	1	1	1252.97	6260.8	6257.76	486.12	0.6084	0	1.18044e+06	HCD (High Energy Collision Dissociation)	30	MS2	71.6193	26.555	85.2111	25922	25905	240925_OE_KB_Media_SPPL3KO3_HILIC.raw	18.81	925.7	790.6	219.4	1.55191e-19	1.79448e-20	0	0	2.74179e-17	3.17324e-18	0	0	HexNAc(5)Hex(6)	0	615	1			FGHSAVLHNSTMYVFGGFNSLLLSDILVFTSEQCDAHR_HexNAc(5)Hex(6)	SPPL3KO3	Yes	O75882_No	O75882_HexNAc(5)Hex(6)
TMCPDQCSGHGTYLQESGSCTCDPNWTGPDCSNEICSVDCGSHGVCMGGTCR	[K].TMcPDQcSGHGTYLQESGScTcDPnWTGPDcSNEIcSVDcGSHGVcMGGTcR.[C]	C3(Carbamidomethyl); C7(Carbamidomethyl); C20(Carbamidomethyl); C22(Carbamidomethyl); N25(HexNAc(1)); C31(Carbamidomethyl); C36(Carbamidomethyl); C40(Carbamidomethyl); C46(Carbamidomethyl); C51(Carbamidomethyl)	Q9P273	Teneurin-3 OS=Homo sapiens OX=9606 GN=TENM3 PE=1 SV=3	0	5	1	0	1	1	1222.27	6107.3	6105.28	331.58	0.40488	0	885784	HCD (High Energy Collision Dissociation)	30	MS2	75.3699	200	45.0584	13708	13686	240925_OE_KB_Media_WT1_HILIC.raw	18.8	902.6	851.6	218.6	1.58018e-19	1.81779e-20	0	0	2.79173e-17	3.2146e-18	0	0	HexNAc(1)	0	646	1			TMCPDQCSGHGTYLQESGSCTCDPNWTGPDCSNEICSVDCGSHGVCMGGTCR_HexNAc(1)	WT1		Q9P273_No	Q9P273_HexNAc(1)
IKTNITLVCKPGDLESAPVLR	[K].IKTnITLVcKPGDLESAPVLR.[T]	N4(HexNAc(2)Hex(5)); C9(Carbamidomethyl)	P11717	Cation-independent mannose-6-phosphate receptor OS=Homo sapiens OX=9606 GN=IGF2R PE=1 SV=3	1	4	1	0	1	1	885.936	3540.72	3540.72	-0.2	-0.00017	0	836102	HCD (High Energy Collision Dissociation)	30	MS2	35.4414	200	46.3142	14082	14066	240925_OE_KB_Media_WT1_HILIC.raw	18.79	915.7	819.1	819.1	1.61868e-19	1.8586e-20	0	0	2.85974e-17	3.28703e-18	0	0	HexNAc(2)Hex(5)	0	578	1	603481	46.28	IKTNITLVCKPGDLESAPVLR_HexNAc(2)Hex(5)	WT1	Yes	P11717_No	P11717_HexNAc(2)Hex(5)
TNSTFVQALVEHVKEECDR	[R].TnSTFVQALVEHVKEEcDR.[L]	N2(HexNAc(2)Hex(5)); C17(Carbamidomethyl)	P07602	Prosaposin OS=Homo sapiens OX=9606 GN=PSAP PE=1 SV=2	1	4	1	0	1	1	870.383	3478.51	3478.5	1.82	0.00159	0	999333	HCD (High Energy Collision Dissociation)	30	MS2	79.1316	200	54.9815	16451	16424	240925_OE_KB_Media_SPPKO1_HILIC.raw	18.76	926	619	619	1.74628e-19	1.99736e-20	0	0	3.08518e-17	3.5245e-18	0	0	HexNAc(2)Hex(5)	0	214	1	1.02444e+06	54.94	TNSTFVQALVEHVKEECDR_HexNAc(2)Hex(5)	SPPKO1	Yes	P07602_No	P07602_HexNAc(2)Hex(5)
VTELQLTSSELDFQPQQELMLQITNASLGLR	[K].VTELQLTSSELDFQPQQELMLQITnASLGLR.[F]	N25(HexNAc(4)Hex(5)Fuc(1)NeuAc(1))	P55058	Phospholipid transfer protein OS=Homo sapiens OX=9606 GN=PLTP PE=1 SV=1	0	4	1	0	1	1	1391.9	5564.57	5562.54	364.18	0.50644	0	944194	HCD (High Energy Collision Dissociation)	30	MS2	73.5364	92.079	83.7059	25717	25698	240925_OE_KB_Media_WT2_HILIC.raw	18.74	940.6	717.3	717.3	1.82869e-19	2.18513e-20	0	0	3.23078e-17	3.8579e-18	0	0	HexNAc(4)Hex(5)Fuc(1)NeuAc(1)	0	70	1			VTELQLTSSELDFQPQQELMLQITNASLGLR_HexNAc(4)Hex(5)Fuc(1)NeuAc(1)	WT2	Yes	P55058_Yes	P55058_HexNAc(4)Hex(5)Fuc(1)NeuAc(1)
VTELQLTSSELDFQPQQELMLQITNASLGLR	[K].VTELQLTSSELDFQPQQELMLQITnASLGLR.[F]	N25(HexNAc(4)Hex(5)Fuc(1)NeuAc(1))	P55058	Phospholipid transfer protein OS=Homo sapiens OX=9606 GN=PLTP PE=1 SV=1	0	4	1	0	1	1	1391.39	5562.55	5562.54	0.33	0.00046	0	1487589	HCD (High Energy Collision Dissociation)	30	MS2	2.44848	38.567	84.5977	26403	26387	240925_OE_KB_Media_WT3_HILIC.raw	18.74	937.5	687.8	687.8	1.82869e-19	2.19044e-20	0	0	3.23078e-17	3.86732e-18	0	0	HexNAc(4)Hex(5)Fuc(1)NeuAc(1)	0	70	1	7.96189e+06	84.34	VTELQLTSSELDFQPQQELMLQITNASLGLR_HexNAc(4)Hex(5)Fuc(1)NeuAc(1)	WT3	Yes	P55058_Yes	P55058_HexNAc(4)Hex(5)Fuc(1)NeuAc(1)
VTELQLTSSELDFQPQQELMLQITNASLGLR	[K].VTELQLTSSELDFQPQQELMLQITnASLGLR.[F]	N25(HexNAc(5)Hex(6)Fuc(1))	P55058	Phospholipid transfer protein OS=Homo sapiens OX=9606 GN=PLTP PE=1 SV=1	0	4	1	0	1	1	1410.16	5637.6	5636.58	181.52	0.25579	0	1.0752e+06	HCD (High Energy Collision Dissociation)	30	MS2	30.2224	200	80.6335	24364	24346	240925_OE_KB_Media_SPPKO1_HILIC.raw	18.74	935.3	763.9	301	1.82869e-19	2.17982e-20	0	0	3.23078e-17	3.84847e-18	0	0	HexNAc(5)Hex(6)Fuc(1)	0	70	1			VTELQLTSSELDFQPQQELMLQITNASLGLR_HexNAc(5)Hex(6)Fuc(1)	SPPKO1	Yes	P55058_Yes	P55058_HexNAc(5)Hex(6)Fuc(1)
VTELQLTSSELDFQPQQELMLQITNASLGLR	[K].VTELQLTSSELDFQPQQELMLQITnASLGLR.[F]	N25(HexNAc(4)Hex(5)Fuc(1)NeuAc(1))	P55058	Phospholipid transfer protein OS=Homo sapiens OX=9606 GN=PLTP PE=1 SV=1	0	4	1	0	1	1	1391.85	5564.36	5562.54	326.96	0.45468	0	683263	HCD (High Energy Collision Dissociation)	30	MS2	96.8325	56.53	84.186	25717	25697	240925_OE_KB_Media_WT1_HILIC.raw	18.74	903	693.4	693.4	1.82869e-19	2.18248e-20	0	0	3.23078e-17	3.85318e-18	0	0	HexNAc(4)Hex(5)Fuc(1)NeuAc(1)	0	70	1			VTELQLTSSELDFQPQQELMLQITNASLGLR_HexNAc(4)Hex(5)Fuc(1)NeuAc(1)	WT1	Yes	P55058_Yes	P55058_HexNAc(4)Hex(5)Fuc(1)NeuAc(1)
VTELQLTSSELDFQPQQELMLQITNASLGLR	[K].VTELQLTSSELDFQPQQELMLQITnASLGLR.[F]	N25(HexNAc(4)Hex(5)Fuc(1)NeuAc(1))	P55058	Phospholipid transfer protein OS=Homo sapiens OX=9606 GN=PLTP PE=1 SV=1	0	4	1	0	1	1	1391.39	5562.55	5562.54	1.73	0.00241	0	2.14389e+06	HCD (High Energy Collision Dissociation)	30	MS2	0	33.411	84.2306	26295	26280	240925_OE_KB_Media_WT3_HILIC.raw	18.74	938.3	715.1	715.1	1.82869e-19	2.18779e-20	0	0	3.23078e-17	3.86261e-18	0	0	HexNAc(4)Hex(5)Fuc(1)NeuAc(1)	0	70	1	7.96189e+06	84.34	VTELQLTSSELDFQPQQELMLQITNASLGLR_HexNAc(4)Hex(5)Fuc(1)NeuAc(1)	WT3	Yes	P55058_Yes	P55058_HexNAc(4)Hex(5)Fuc(1)NeuAc(1)
CGLVPVLAENYNKSDNCEDTPEAGYFAVAVVK	[K].cGLVPVLAENYnKSDNcEDTPEAGYFAVAVVK.[K]	C1(Carbamidomethyl); N12(HexNAc(4)Hex(5)Fuc(1)NeuAc(2)); C17(Carbamidomethyl)	P02787	Serotransferrin OS=Homo sapiens OX=9606 GN=TF PE=1 SV=4	1	4	1	0	1	1	1471.13	5881.52	5880.49	174.22	0.25613	0	2.46972e+06	HCD (High Energy Collision Dissociation)	30	MS2	74.8733	200	66.5197	20378	20346	240925_OE_KB_Media_SPPL3KO2_HILIC.raw	18.74	902.9	519.3	93.1	1.8321e-19	2.1931e-20	0	0	3.2368e-17	3.87204e-18	0	0	HexNAc(4)Hex(5)Fuc(1)NeuAc(2)	-1	421	1	3332439	66.52	CGLVPVLAENYNKSDNCEDTPEAGYFAVAVVK_HexNAc(4)Hex(5)Fuc(1)NeuAc(2)	SPPL3KO2	Yes	P02787_Yes	P02787_HexNAc(4)Hex(5)Fuc(1)NeuAc(2)
CGLVPVLAENYNKSDNCEDTPEAGYFAVAVVK	[K].cGLVPVLAENYnKSDNcEDTPEAGYFAVAVVK.[K]	C1(Carbamidomethyl); N12(HexNAc(4)Hex(5)NeuAc(2)); C17(Carbamidomethyl)	P02787	Serotransferrin OS=Homo sapiens OX=9606 GN=TF PE=1 SV=4	1	4	1	0	1	1	1434.37	5734.45	5734.43	2.79	0.004	0	19007980	HCD (High Energy Collision Dissociation)	30	MS2	0	6.337	67.4233	20823	20806	240925_OE_KB_Media_WT2_HILIC.raw	18.72	941.1	598	167.7	1.91896e-19	2.24576e-20	0	0	3.39026e-17	3.96553e-18	0	0	HexNAc(4)Hex(5)NeuAc(2)	0	421	1	151097520	66.86	CGLVPVLAENYNKSDNCEDTPEAGYFAVAVVK_HexNAc(4)Hex(5)NeuAc(2)	WT2	Yes	P02787_No	P02787_HexNAc(4)Hex(5)NeuAc(2)
CGLVPVLAENYNKSDNCEDTPEAGYFAVAVVK	[K].cGLVPVLAENYnKSDNcEDTPEAGYFAVAVVK.[K]	C1(Carbamidomethyl); N12(HexNAc(4)Hex(5)NeuAc(2)); C17(Carbamidomethyl)	P02787	Serotransferrin OS=Homo sapiens OX=9606 GN=TF PE=1 SV=4	1	4	1	0	1	1	1434.37	5734.45	5734.43	2.37	0.00339	0	29249932	HCD (High Energy Collision Dissociation)	30	MS2	0.106075	3.64	66.6812	19894	19878	240925_OE_KB_Media_DKO2_HILIC.raw	18.72	905.5	611.6	177.1	1.91896e-19	2.23183e-20	0	0	3.39026e-17	3.9408e-18	0	0	HexNAc(4)Hex(5)NeuAc(2)	0	421	1	174332848	66.91	CGLVPVLAENYNKSDNCEDTPEAGYFAVAVVK_HexNAc(4)Hex(5)NeuAc(2)	DKO2	Yes	P02787_No	P02787_HexNAc(4)Hex(5)NeuAc(2)
CGLVPVLAENYNKSDNCEDTPEAGYFAVAVVK	[K].cGLVPVLAENYnKSDNcEDTPEAGYFAVAVVK.[K]	C1(Carbamidomethyl); N12(HexNAc(4)Hex(5)NeuAc(1)); C17(Carbamidomethyl)	P02787	Serotransferrin OS=Homo sapiens OX=9606 GN=TF PE=1 SV=4	1	4	1	0	1	1	1361.59	5443.35	5443.34	2.26	0.00308	0	13180011	HCD (High Energy Collision Dissociation)	30	MS2	14.0701	12.236	64.656	19449	19432	240925_OE_KB_Media_DKO1_HILIC.raw	18.72	907.6	629.3	173.1	1.91896e-19	2.22625e-20	0	0	3.39026e-17	3.9309e-18	0	0	HexNAc(4)Hex(5)NeuAc(1)	0	421	1	81022760	64.34	CGLVPVLAENYNKSDNCEDTPEAGYFAVAVVK_HexNAc(4)Hex(5)NeuAc(1)	DKO1	Yes	P02787_No	P02787_HexNAc(4)Hex(5)NeuAc(1)
CGLVPVLAENYNKSDNCEDTPEAGYFAVAVVK	[K].cGLVPVLAENYnKSDNcEDTPEAGYFAVAVVK.[K]	C1(Carbamidomethyl); N12(HexNAc(4)Hex(5)NeuAc(2)); C17(Carbamidomethyl)	P02787	Serotransferrin OS=Homo sapiens OX=9606 GN=TF PE=1 SV=4	1	2	1	0	1	1	1434.5	2867.99	5734.43	-499865	-1433.22	0	1.32896e+06	HCD (High Energy Collision Dissociation)	30	MS2	99.6626	3.115	67.2124	20271	20244	240925_OE_KB_Media_DKO1_HILIC.raw	18.72	925.8	538.7	236.3	1.91896e-19	2.22904e-20	0	0	3.39026e-17	3.93585e-18	0	0	HexNAc(4)Hex(5)NeuAc(2)	0	421	1			CGLVPVLAENYNKSDNCEDTPEAGYFAVAVVK_HexNAc(4)Hex(5)NeuAc(2)	DKO1	Yes	P02787_No	P02787_HexNAc(4)Hex(5)NeuAc(2)
CGLVPVLAENYNKSDNCEDTPEAGYFAVAVVK	[K].cGLVPVLAENYnKSDNcEDTPEAGYFAVAVVK.[K]	C1(Carbamidomethyl); N12(HexNAc(4)Hex(5)NeuAc(2)); C17(Carbamidomethyl)	P02787	Serotransferrin OS=Homo sapiens OX=9606 GN=TF PE=1 SV=4	1	4	1	0	1	1	1434.37	5734.46	5734.43	3.9	0.00559	0	52757324	HCD (High Energy Collision Dissociation)	30	MS2	0	3.09	66.9365	20516	20499	240925_OE_KB_Media_SPPL3KO2_HILIC.raw	18.72	915.8	621.2	191.2	1.91896e-19	2.23462e-20	0	0	3.39026e-17	3.94575e-18	0	0	HexNAc(4)Hex(5)NeuAc(2)	0	421	1	264398272	66.49	CGLVPVLAENYNKSDNCEDTPEAGYFAVAVVK_HexNAc(4)Hex(5)NeuAc(2)	SPPL3KO2	Yes	P02787_No	P02787_HexNAc(4)Hex(5)NeuAc(2)
CGLVPVLAENYNKSDNCEDTPEAGYFAVAVVK	[K].cGLVPVLAENYnKSDNcEDTPEAGYFAVAVVK.[K]	C1(Carbamidomethyl); N12(HexNAc(4)Hex(5)); C17(Carbamidomethyl)	P02787	Serotransferrin OS=Homo sapiens OX=9606 GN=TF PE=1 SV=4	1	4	1	0	1	1	1288.82	5152.25	5152.24	0.91	0.00117	0	1.11115e+06	HCD (High Energy Collision Dissociation)	30	MS2	1.81951	30.903	62.0617	19254	19236	240925_OE_KB_Media_WT3_HILIC.raw	18.72	922.7	671.4	191.3	1.91896e-19	2.25133e-20	0	0	3.39026e-17	3.97542e-18	0	0	HexNAc(4)Hex(5)	0	421	1	16808472	62.14	CGLVPVLAENYNKSDNCEDTPEAGYFAVAVVK_HexNAc(4)Hex(5)	WT3	Yes	P02787_No	P02787_HexNAc(4)Hex(5)
CGLVPVLAENYNKSDNCEDTPEAGYFAVAVVK	[K].cGLVPVLAENYnKSDNcEDTPEAGYFAVAVVK.[K]	C1(Carbamidomethyl); N12(HexNAc(4)Hex(5)NeuAc(1)); C17(Carbamidomethyl)	P02787	Serotransferrin OS=Homo sapiens OX=9606 GN=TF PE=1 SV=4	1	4	1	0	1	1	1361.59	5443.35	5443.34	2.26	0.00308	0	9335556	HCD (High Energy Collision Dissociation)	30	MS2	47.4363	12.233	64.3621	19826	19811	240925_OE_KB_Media_WT2_HILIC.raw	18.72	904.6	606.5	171.5	1.91896e-19	2.24019e-20	0	0	3.39026e-17	3.95565e-18	0	0	HexNAc(4)Hex(5)NeuAc(1)	0	421	1	69096040	64.43	CGLVPVLAENYNKSDNCEDTPEAGYFAVAVVK_HexNAc(4)Hex(5)NeuAc(1)	WT2	Yes	P02787_No	P02787_HexNAc(4)Hex(5)NeuAc(1)
CGLVPVLAENYNKSDNCEDTPEAGYFAVAVVK	[K].cGLVPVLAENYnKSDNcEDTPEAGYFAVAVVK.[K]	C1(Carbamidomethyl); N12(HexNAc(4)Hex(5)NeuAc(1)); C17(Carbamidomethyl)	P02787	Serotransferrin OS=Homo sapiens OX=9606 GN=TF PE=1 SV=4	1	4	1	0	1	1	1361.59	5443.35	5443.34	1.9	0.00259	0	8115735	HCD (High Energy Collision Dissociation)	30	MS2	0.171826	21.35	64.7042	19946	19928	240925_OE_KB_Media_WT2_HILIC.raw	18.72	904.1	626.7	174.2	1.91896e-19	2.24298e-20	0	0	3.39026e-17	3.96059e-18	0	0	HexNAc(4)Hex(5)NeuAc(1)	0	421	1	69096040	64.43	CGLVPVLAENYNKSDNCEDTPEAGYFAVAVVK_HexNAc(4)Hex(5)NeuAc(1)	WT2	Yes	P02787_No	P02787_HexNAc(4)Hex(5)NeuAc(1)
CGLVPVLAENYNKSDNCEDTPEAGYFAVAVVK	[K].cGLVPVLAENYnKSDNcEDTPEAGYFAVAVVK.[K]	C1(Carbamidomethyl); N12(HexNAc(4)Hex(5)NeuAc(2)); C17(Carbamidomethyl)	P02787	Serotransferrin OS=Homo sapiens OX=9606 GN=TF PE=1 SV=4	1	4	1	0	1	1	1434.37	5734.45	5734.43	3.47	0.00498	0	2981350	HCD (High Energy Collision Dissociation)	30	MS2	0	18.634	67.7758	20934	20918	240925_OE_KB_Media_WT2_HILIC.raw	18.72	914.8	627.7	168.8	1.91896e-19	2.24855e-20	0	0	3.39026e-17	3.97048e-18	0	0	HexNAc(4)Hex(5)NeuAc(2)	0	421	1	151097520	66.86	CGLVPVLAENYNKSDNCEDTPEAGYFAVAVVK_HexNAc(4)Hex(5)NeuAc(2)	WT2	Yes	P02787_No	P02787_HexNAc(4)Hex(5)NeuAc(2)
CGLVPVLAENYNKSDNCEDTPEAGYFAVAVVK	[K].cGLVPVLAENYnKSDNcEDTPEAGYFAVAVVK.[K]	C1(Carbamidomethyl); N12(HexNAc(4)Hex(5)NeuAc(1)); C17(Carbamidomethyl)	P02787	Serotransferrin OS=Homo sapiens OX=9606 GN=TF PE=1 SV=4	1	4	1	0	1	1	1361.59	5443.35	5443.34	2.71	0.00369	0	1.98856e+06	HCD (High Energy Collision Dissociation)	30	MS2	0	47.352	65.26	20279	20264	240925_OE_KB_Media_WT3_HILIC.raw	18.72	941.8	587.8	116.8	1.91896e-19	2.25411e-20	0	0	3.39026e-17	3.98036e-18	0	0	HexNAc(4)Hex(5)NeuAc(1)	0	421	1	87117760	64.44	CGLVPVLAENYNKSDNCEDTPEAGYFAVAVVK_HexNAc(4)Hex(5)NeuAc(1)	WT3	Yes	P02787_No	P02787_HexNAc(4)Hex(5)NeuAc(1)
CGLVPVLAENYNKSDNCEDTPEAGYFAVAVVK	[K].cGLVPVLAENYnKSDNcEDTPEAGYFAVAVVK.[K]	C1(Carbamidomethyl); N12(HexNAc(4)Hex(5)NeuAc(2)); C17(Carbamidomethyl)	P02787	Serotransferrin OS=Homo sapiens OX=9606 GN=TF PE=1 SV=4	1	4	1	0	1	1	1434.37	5734.45	5734.43	3.13	0.00449	0	20788072	HCD (High Energy Collision Dissociation)	30	MS2	0	6.399	67.3592	20625	20608	240925_OE_KB_Media_WT1_HILIC.raw	18.72	924.3	640.5	164.1	1.91896e-19	2.23741e-20	0	0	3.39026e-17	3.9507e-18	0	0	HexNAc(4)Hex(5)NeuAc(2)	0	421	1			CGLVPVLAENYNKSDNCEDTPEAGYFAVAVVK_HexNAc(4)Hex(5)NeuAc(2)	WT1	Yes	P02787_No	P02787_HexNAc(4)Hex(5)NeuAc(2)
CGLVPVLAENYNKSDNCEDTPEAGYFAVAVVK	[K].cGLVPVLAENYnKSDNcEDTPEAGYFAVAVVK.[K]	C1(Carbamidomethyl); N12(HexNAc(4)Hex(5)); C17(Carbamidomethyl)	P02787	Serotransferrin OS=Homo sapiens OX=9606 GN=TF PE=1 SV=4	1	4	1	0	1	1	1288.82	5152.26	5152.24	2.62	0.00337	0	2248775	HCD (High Energy Collision Dissociation)	30	MS2	0	52.36	62.2442	19022	19006	240925_OE_KB_Media_WT1_HILIC.raw	18.71	907.7	603	175.5	1.94852e-19	2.27659e-20	0	0	3.44248e-17	4.02026e-18	0	0	HexNAc(4)Hex(5)	0	421	1	9375391	62.28	CGLVPVLAENYNKSDNCEDTPEAGYFAVAVVK_HexNAc(4)Hex(5)	WT1	Yes	P02787_No	P02787_HexNAc(4)Hex(5)
CGLVPVLAENYNKSDNCEDTPEAGYFAVAVVK	[K].cGLVPVLAENYnKSDNcEDTPEAGYFAVAVVK.[K]	C1(Carbamidomethyl); N12(HexNAc(4)Hex(6)Fuc(1)NeuAc(1)); C17(Carbamidomethyl)	P02787	Serotransferrin OS=Homo sapiens OX=9606 GN=TF PE=1 SV=4	1	4	1	0	1	1	1438.62	5751.46	5751.45	2.07	0.00298	0	1.31026e+06	HCD (High Energy Collision Dissociation)	30	MS2	13.8421	20.487	66.4152	20000	19976	240925_OE_KB_Media_SPPKO1_HILIC.raw	18.71	927.2	611.9	182.4	1.94852e-19	2.26812e-20	0	0	3.44248e-17	4.00522e-18	0	0	HexNAc(4)Hex(6)Fuc(1)NeuAc(1)	0	421	1	19808612	67.16	CGLVPVLAENYNKSDNCEDTPEAGYFAVAVVK_HexNAc(4)Hex(6)Fuc(1)NeuAc(1)	SPPKO1	Yes	P02787_Yes	P02787_HexNAc(4)Hex(6)Fuc(1)NeuAc(1)
CGLVPVLAENYNKSDNCEDTPEAGYFAVAVVK	[K].cGLVPVLAENYnKSDNcEDTPEAGYFAVAVVK.[K]	C1(Carbamidomethyl); N12(HexNAc(4)Hex(6)Fuc(1)NeuAc(1)); C17(Carbamidomethyl)	P02787	Serotransferrin OS=Homo sapiens OX=9606 GN=TF PE=1 SV=4	1	3	1	0	1	1	1438.55	4313.63	5751.45	-249992	-479.272	0	631512	HCD (High Energy Collision Dissociation)	30	MS2	79.0991	200	66.4038	19930	19904	240925_OE_KB_Media_SPPKO2_HILIC.raw	18.71	907.8	558.9	159.8	1.94852e-19	2.27094e-20	0	0	3.44248e-17	4.01024e-18	0	0	HexNAc(4)Hex(6)Fuc(1)NeuAc(1)	0	421	1			CGLVPVLAENYNKSDNCEDTPEAGYFAVAVVK_HexNAc(4)Hex(6)Fuc(1)NeuAc(1)	SPPKO2	Yes	P02787_Yes	P02787_HexNAc(4)Hex(6)Fuc(1)NeuAc(1)
CGLVPVLAENYNKSDNCEDTPEAGYFAVAVVK	[K].cGLVPVLAENYnKSDNcEDTPEAGYFAVAVVK.[K]	C1(Carbamidomethyl); N12(HexNAc(4)Hex(5)); C17(Carbamidomethyl)	P02787	Serotransferrin OS=Homo sapiens OX=9606 GN=TF PE=1 SV=4	1	4	1	0	1	1	1288.82	5152.26	5152.24	3.09	0.00398	0	1.83578e+06	HCD (High Energy Collision Dissociation)	30	MS2	2.38163	30.108	62.3384	19005	18989	240925_OE_KB_Media_SPPL3KO2_HILIC.raw	18.71	919.6	609.3	183.7	1.94852e-19	2.27377e-20	0	0	3.44248e-17	4.01525e-18	0	0	HexNAc(4)Hex(5)	0	421	1	31880188	62.41	CGLVPVLAENYNKSDNCEDTPEAGYFAVAVVK_HexNAc(4)Hex(5)	SPPL3KO2	Yes	P02787_No	P02787_HexNAc(4)Hex(5)
HEGQEPFLQWLMLLSNESALPHVHTVSYGDDEDSLSSAYIQR	[R].HEGQEPFLQWLMLLSnESALPHVHTVSYGDDEDSLSSAYIQR.[V]	N16(HexNAc(2)Hex(5))	O14773	Tripeptidyl-peptidase 1 OS=Homo sapiens OX=9606 GN=TPP1 PE=1 SV=2	0	5	1	0	1	1	1204.75	6019.72	6015.69	669.78	0.80584	0	728827	HCD (High Energy Collision Dissociation)	30	MS2	78.4534	200	81.0549	24805	24780	240925_OE_KB_Media_SPPL3KO2_HILIC.raw	18.7	918	784.6	172.3	1.9729e-19	2.29079e-20	0	0	3.48556e-17	4.04043e-18	0	0	HexNAc(2)Hex(5)	-1	298	1			HEGQEPFLQWLMLLSNESALPHVHTVSYGDDEDSLSSAYIQR_HexNAc(2)Hex(5)	SPPL3KO2		O14773_No	O14773_HexNAc(2)Hex(5)
KFNSTQIAAMAPEHEEPR	[K].KFnSTQIAAMAPEHEEPR.[I]	N3(HexNAc(2)Hex(5))	Q4G148	Glucoside xylosyltransferase 1 OS=Homo sapiens OX=9606 GN=GXYLT1 PE=1 SV=2	1	4	1	0	1	1	818.86	3272.42	3272.41	0.5	0.00041	0	1.24967e+06	HCD (High Energy Collision Dissociation)	30	MS2	14.2479	80.323	33.6399	10335	10317	240925_OE_KB_Media_WT2_HILIC.raw	18.67	921.4	627.4	613.9	2.12508e-19	2.40896e-20	0	0	3.75442e-17	4.25027e-18	0	0	HexNAc(2)Hex(5)	0	235	1	1.85354e+06	33.64	KFNSTQIAAMAPEHEEPR_HexNAc(2)Hex(5)	WT2		Q4G148_No	Q4G148_HexNAc(2)Hex(5)
YNWSFIHCPACQCNGHSK	[R].YnWSFIHcPAcQcnGHSK.[C]	N2(HexNAc(2)Hex(5)); C8(Carbamidomethyl); C11(Carbamidomethyl); C13(Carbamidomethyl); N14(Deamidated)	O75882	Attractin OS=Homo sapiens OX=9606 GN=ATRN PE=1 SV=2	0	4	1	0	1	1	871.594	3483.36	3483.34	3.29	0.00286	0	5.56505e+06	HCD (High Energy Collision Dissociation)	30	MS2	2.15097	20.875	41.0396	12538	12521	240925_OE_KB_Media_SPPL3KO1_HILIC.raw	18.67	930.6	888	888	2.12508e-19	2.39668e-20	0	0	3.75442e-17	4.22847e-18	0	0	HexNAc(2)Hex(5)	0	1053	1	15902660	41.11	YNWSFIHCPACQCNGHSK_HexNAc(2)Hex(5)	SPPL3KO1	Yes	O75882_No	O75882_HexNAc(2)Hex(5)
YNWSFIHCPACQCNGHSK	[R].YnWSFIHcPAcQcnGHSK.[C]	N2(HexNAc(2)Hex(5)); C8(Carbamidomethyl); C11(Carbamidomethyl); C13(Carbamidomethyl); N14(Deamidated)	O75882	Attractin OS=Homo sapiens OX=9606 GN=ATRN PE=1 SV=2	0	4	1	0	1	1	871.594	3483.35	3483.34	3.01	0.00262	0	1.0028e+06	HCD (High Energy Collision Dissociation)	30	MS2	36.2121	59.303	41.0435	12645	12616	240925_OE_KB_Media_WT3_HILIC.raw	18.67	938.5	886.5	886.5	2.12508e-19	2.43347e-20	0	0	3.75442e-17	4.2938e-18	0	0	HexNAc(2)Hex(5)	0	1053	1	7.72302e+06	41.11	YNWSFIHCPACQCNGHSK_HexNAc(2)Hex(5)	WT3	Yes	O75882_No	O75882_HexNAc(2)Hex(5)
YNWSFIHCPACQCNGHSK	[R].YnWSFIHcPAcQcnGHSK.[C]	N2(HexNAc(2)Hex(5)); C8(Carbamidomethyl); C11(Carbamidomethyl); C13(Carbamidomethyl); N14(Deamidated)	O75882	Attractin OS=Homo sapiens OX=9606 GN=ATRN PE=1 SV=2	0	2	1	0	1	1	871.844	1742.68	3483.34	-499711	-870.332	0	3.73647e+06	HCD (High Energy Collision Dissociation)	30	MS2	45.4243	200	41.1007	12613	12594	240925_OE_KB_Media_WT2_HILIC.raw	18.67	936.4	687	687	2.12508e-19	2.41509e-20	0	0	3.75442e-17	4.26117e-18	0	0	HexNAc(2)Hex(5)	0	1053	1			YNWSFIHCPACQCNGHSK_HexNAc(2)Hex(5)	WT2	Yes	O75882_No	O75882_HexNAc(2)Hex(5)
YNWSFIHCPACQCNGHSK	[R].YnWSFIHcPAcQcNGHSK.[C]	N2(HexNAc(2)Hex(5)); C8(Carbamidomethyl); C11(Carbamidomethyl); C13(Carbamidomethyl)	O75882	Attractin OS=Homo sapiens OX=9606 GN=ATRN PE=1 SV=2	0	4	1	0	1	1	871.348	3482.37	3482.36	2.34	0.00204	0	509329	HCD (High Energy Collision Dissociation)	30	MS2	50.5188	200	39.455	11742	11721	240925_OE_KB_Media_SPPKO1_HILIC.raw	18.67	911.7	668.4	668.4	2.12508e-19	2.36591e-20	0	0	3.75442e-17	4.17382e-18	0	0	HexNAc(2)Hex(5)	0	1053	1	1.06992e+06	39.45	YNWSFIHCPACQCNGHSK_HexNAc(2)Hex(5)	SPPKO1	Yes	O75882_No	O75882_HexNAc(2)Hex(5)
YNWSFIHCPACQCNGHSK	[R].YnWSFIHcPAcQcnGHSK.[C]	N2(HexNAc(2)Hex(6)); C8(Carbamidomethyl); C11(Carbamidomethyl); C13(Carbamidomethyl); N14(Deamidated)	O75882	Attractin OS=Homo sapiens OX=9606 GN=ATRN PE=1 SV=2	0	4	1	0	1	1	912.105	3645.4	3645.4	0.77	0.00071	0	1.87926e+06	HCD (High Energy Collision Dissociation)	30	MS2	4.89091	69.688	40.953	12107	12088	240925_OE_KB_Media_SPPKO2_HILIC.raw	18.67	932.2	701.3	701.3	2.12508e-19	2.36899e-20	0	0	3.75442e-17	4.1793e-18	0	0	HexNAc(2)Hex(6)	0	1053	1	6040341	41	YNWSFIHCPACQCNGHSK_HexNAc(2)Hex(6)	SPPKO2	Yes	O75882_No	O75882_HexNAc(2)Hex(6)
YNWSFIHCPACQCNGHSK	[R].YnWSFIHcPAcQcnGHSK.[C]	N2(HexNAc(2)Hex(6)); C8(Carbamidomethyl); C11(Carbamidomethyl); C13(Carbamidomethyl); N14(Deamidated)	O75882	Attractin OS=Homo sapiens OX=9606 GN=ATRN PE=1 SV=2	0	4	1	0	1	1	912.106	3645.4	3645.4	1.38	0.00125	0	240610	HCD (High Energy Collision Dissociation)	30	MS2	15.8998	200	40.1674	11825	11808	240925_OE_KB_Media_DKO2_HILIC.raw	18.67	920.7	689.1	689.1	2.15782e-19	2.44883e-20	0	0	3.81225e-17	4.32108e-18	0	0	HexNAc(2)Hex(6)	0	1053	1	1.00669e+06	40.25	YNWSFIHCPACQCNGHSK_HexNAc(2)Hex(6)	DKO2	Yes	O75882_No	O75882_HexNAc(2)Hex(6)
GNETIVNLIHSTR	[K].GnETIVNLIHSTR.[I]	N2(HexNAc(3)Hex(6))	P16870	Carboxypeptidase E OS=Homo sapiens OX=9606 GN=CPE PE=1 SV=1	0	4	1	0	1	1	759.59	3035.34	3035.33	2.13	0.00162	0	339925	HCD (High Energy Collision Dissociation)	30	MS2	7.2719	200	40.4327	12031	12009	240925_OE_KB_Media_SPPKO1_HILIC.raw	18.66	915.6	511.2	511.2	2.17917e-19	2.54784e-20	0	0	3.84997e-17	4.47498e-18	0	0	HexNAc(3)Hex(6)	0	138	1	1.41289e+06	40.48	GNETIVNLIHSTR_HexNAc(3)Hex(6)	SPPKO1	Yes	P16870_No	P16870_HexNAc(3)Hex(6)
CGLVPVLAENYNKSDNCEDTPEAGYFAVAVVK	[K].cGLVPVLAENYnKSDNcEDTPEAGYFAVAVVK.[K]	C1(Carbamidomethyl); N12(HexNAc(4)Hex(6)Fuc(1)NeuAc(1)); C17(Carbamidomethyl)	P02787	Serotransferrin OS=Homo sapiens OX=9606 GN=TF PE=1 SV=4	1	5	1	0	1	1	1151.9	5755.49	5751.45	701.93	0.80742	0	2.31681e+06	HCD (High Energy Collision Dissociation)	30	MS2	71.8903	200	67.2851	20464	20444	240925_OE_KB_Media_SPPL3KO3_HILIC.raw	18.65	938.3	620.2	620.2	2.24155e-19	2.56049e-20	0	0	3.96019e-17	4.49747e-18	0	0	HexNAc(4)Hex(6)Fuc(1)NeuAc(1)	-1	421	1			CGLVPVLAENYNKSDNCEDTPEAGYFAVAVVK_HexNAc(4)Hex(6)Fuc(1)NeuAc(1)	SPPL3KO3	Yes	P02787_Yes	P02787_HexNAc(4)Hex(6)Fuc(1)NeuAc(1)
CGLVPVLAENYNKSDNCEDTPEAGYFAVAVVK	[K].cGLVPVLAENYnKSDNcEDTPEAGYFAVAVVK.[K]	C1(Carbamidomethyl); N12(HexNAc(4)Hex(6)Fuc(1)NeuAc(1)); C17(Carbamidomethyl)	P02787	Serotransferrin OS=Homo sapiens OX=9606 GN=TF PE=1 SV=4	1	5	1	0	1	1	1151.5	5753.47	5751.45	351.2	0.40398	0	2.3669e+06	HCD (High Energy Collision Dissociation)	30	MS2	75.8845	200	67.1939	20748	20726	240925_OE_KB_Media_WT2_HILIC.raw	18.65	908.4	538.4	538.4	2.24155e-19	2.5637e-20	0	0	3.96019e-17	4.50318e-18	0	0	HexNAc(4)Hex(6)Fuc(1)NeuAc(1)	-1	421	1			CGLVPVLAENYNKSDNCEDTPEAGYFAVAVVK_HexNAc(4)Hex(6)Fuc(1)NeuAc(1)	WT2	Yes	P02787_Yes	P02787_HexNAc(4)Hex(6)Fuc(1)NeuAc(1)
VYCNLSAAHTFEDLKNEIKNPEIR	[R].VYcnLSAAHTFEDLKNEIKNPEIR.[E]	C3(Carbamidomethyl); N4(HexNAc(2)Hex(5))	Q92626	Peroxidasin homolog OS=Homo sapiens OX=9606 GN=PXDN PE=1 SV=2	2	5	1	0	1	1	816.577	4078.86	4077.85	247.67	0.20199	0	1.89722e+06	HCD (High Energy Collision Dissociation)	30	MS2	31.31	200	51.9627	15870	15851	240925_OE_KB_Media_SPPL3KO1_HILIC.raw	18.65	968	603.3	452.5	2.25615e-19	2.56693e-20	0	0	3.98597e-17	4.50892e-18	0	0	HexNAc(2)Hex(5)	0	1175	1	557447	51.91	VYCNLSAAHTFEDLKNEIKNPEIR_HexNAc(2)Hex(5)	SPPL3KO1	Yes	Q92626_No	Q92626_HexNAc(2)Hex(5)
MHIFQNGSLVIHDVAPEDSGR	[R].MHIFQnGSLVIHDVAPEDSGR.[Y]	N6(HexNAc(3)Hex(5)Fuc(1))	Q13308	Inactive tyrosine-protein kinase 7 OS=Homo sapiens OX=9606 GN=PTK7 PE=1 SV=2	0	4	1	0	1	1	972.681	3887.7	3887.69	3.05	0.00297	0	689064	HCD (High Energy Collision Dissociation)	30	MS2	3.90499	200	44.8349	13547	13529	240925_OE_KB_Media_SPPL3KO2_HILIC.raw	18.64	910.7	562.2	562.2	2.28246e-19	2.58327e-20	0	0	4.03247e-17	4.53797e-18	0	0	HexNAc(3)Hex(5)Fuc(1)	0	641	1	1.1309e+06	44.81	MHIFQNGSLVIHDVAPEDSGR_HexNAc(3)Hex(5)Fuc(1)	SPPL3KO2	Yes	Q13308_Yes	Q13308_HexNAc(3)Hex(5)Fuc(1)
AYNQTHLYACGTGAFHPICTYIEIGHHPEDNIFK	[K].AYnQTHLYAcGTGAFHPIcTYIEIGHHPEDNIFK.[L]	N3(HexNAc(4)Hex(4)); C10(Carbamidomethyl); C19(Carbamidomethyl)	Q14563	Semaphorin-3A OS=Homo sapiens OX=9606 GN=SEMA3A PE=1 SV=1	0	6	1	0	1	1	906.569	5434.38	5435.37	-181.91	-0.16479	0	302917	HCD (High Energy Collision Dissociation)	30	MS2	45.1023	98.375	54.3707	16631	16613	240925_OE_KB_Media_SPPL3KO1_HILIC.raw	18.63	928.1	628.6	335.1	2.32575e-19	2.61637e-20	0	0	4.10895e-17	4.59681e-18	0	0	HexNAc(4)Hex(4)	0	123	1	2.87782e+06	54.34	AYNQTHLYACGTGAFHPICTYIEIGHHPEDNIFK_HexNAc(4)Hex(4)	SPPL3KO1		Q14563_No	Q14563_HexNAc(4)Hex(4)
AYNQTHLYACGTGAFHPICTYIEIGHHPEDNIFK	[K].AYnQTHLYAcGTGAFHPIcTYIEIGHHPEDNIFK.[L]	N3(HexNAc(4)Hex(4)); C10(Carbamidomethyl); C19(Carbamidomethyl)	Q14563	Semaphorin-3A OS=Homo sapiens OX=9606 GN=SEMA3A PE=1 SV=1	0	6	1	0	1	1	906.736	5435.38	5435.37	2.84	0.00257	0	362305	HCD (High Energy Collision Dissociation)	30	MS2	56.3454	172.768	54.4851	16531	16507	240925_OE_KB_Media_SPPL3KO2_HILIC.raw	18.63	911	676.6	335.4	2.32575e-19	2.6197e-20	0	0	4.10895e-17	4.60272e-18	0	0	HexNAc(4)Hex(4)	0	123	1	1.09525e+06	54.45	AYNQTHLYACGTGAFHPICTYIEIGHHPEDNIFK_HexNAc(4)Hex(4)	SPPL3KO2		Q14563_No	Q14563_HexNAc(4)Hex(4)
GKEGHFYYNISEVK	[R].GKEGHFYYnISEVK.[V]	N9(HexNAc(2)Hex(5))	P55058	Phospholipid transfer protein OS=Homo sapiens OX=9606 GN=PLTP PE=1 SV=1	1	4	1	0	1	1	722.567	2887.25	2887.24	2.7	0.00195	0	677123	HCD (High Energy Collision Dissociation)	30	MS2	41.2016	200	33.209	9877	9860	240925_OE_KB_Media_SPPKO1_HILIC.raw	18.63	900.9	469.8	469.8	2.34258e-19	2.62637e-20	0	0	4.13868e-17	4.61459e-18	0	0	HexNAc(2)Hex(5)	0	56	1	987712	33.26	GKEGHFYYNISEVK_HexNAc(2)Hex(5)	SPPKO1	Yes	P55058_No	P55058_HexNAc(2)Hex(5)
CGLVPVLAENYNKSDNCEDTPEAGYFAVAVVK	[K].cGLVPVLAENYnKSDNcEDTPEAGYFAVAVVK.[K]	C1(Carbamidomethyl); N12(HexNAc(4)Hex(5)); C17(Carbamidomethyl)	P02787	Serotransferrin OS=Homo sapiens OX=9606 GN=TF PE=1 SV=4	1	5	1	0	1	1	1031.86	5155.26	5152.24	585.06	0.60288	0	983257	HCD (High Energy Collision Dissociation)	30	MS2	73.6698	200	62.262	19028	19006	240925_OE_KB_Media_WT1_HILIC.raw	18.62	937.3	640.9	221.1	2.38399e-19	2.71766e-20	0	0	4.21184e-17	4.77686e-18	0	0	HexNAc(4)Hex(5)	0	421	1			CGLVPVLAENYNKSDNCEDTPEAGYFAVAVVK_HexNAc(4)Hex(5)	WT1	Yes	P02787_No	P02787_HexNAc(4)Hex(5)
CGLVPVLAENYNKSDNCEDTPEAGYFAVAVVK	[K].cGLVPVLAENYnKSDNcEDTPEAGYFAVAVVK.[K]	C1(Carbamidomethyl); N12(HexNAc(4)Hex(5)NeuAc(2)); C17(Carbamidomethyl)	P02787	Serotransferrin OS=Homo sapiens OX=9606 GN=TF PE=1 SV=4	1	5	1	0	1	1	1147.7	5734.45	5734.43	2.48	0.00285	0	12286215	HCD (High Energy Collision Dissociation)	30	MS2	47.1281	11.923	66.8098	20787	20770	240925_OE_KB_Media_WT3_HILIC.raw	18.62	923.8	657.8	81.2	2.38399e-19	2.72781e-20	0	0	4.21184e-17	4.79491e-18	0	0	HexNAc(4)Hex(5)NeuAc(2)	0	421	1	100099128	67.34	CGLVPVLAENYNKSDNCEDTPEAGYFAVAVVK_HexNAc(4)Hex(5)NeuAc(2)	WT3	Yes	P02787_No	P02787_HexNAc(4)Hex(5)NeuAc(2)
CGLVPVLAENYNKSDNCEDTPEAGYFAVAVVK	[K].cGLVPVLAENYnKSDNcEDTPEAGYFAVAVVK.[K]	C1(Carbamidomethyl); N12(HexNAc(4)Hex(6)Fuc(1)NeuAc(1)); C17(Carbamidomethyl)	P02787	Serotransferrin OS=Homo sapiens OX=9606 GN=TF PE=1 SV=4	1	5	1	0	1	1	1150.88	5750.38	5751.45	-186.2	-0.21418	0	569662	HCD (High Energy Collision Dissociation)	30	MS2	83.3149	65.442	66.7462	20456	20434	240925_OE_KB_Media_SPPL3KO2_HILIC.raw	18.62	943.1	579.3	196.4	2.38399e-19	2.71088e-20	0	0	4.21184e-17	4.76482e-18	0	0	HexNAc(4)Hex(6)Fuc(1)NeuAc(1)	0	421	1			CGLVPVLAENYNKSDNCEDTPEAGYFAVAVVK_HexNAc(4)Hex(6)Fuc(1)NeuAc(1)	SPPL3KO2	Yes	P02787_Yes	P02787_HexNAc(4)Hex(6)Fuc(1)NeuAc(1)
CGLVPVLAENYNKSDNCEDTPEAGYFAVAVVK	[K].cGLVPVLAENYnKSDNcEDTPEAGYFAVAVVK.[K]	C1(Carbamidomethyl); N12(HexNAc(4)Hex(5)); C17(Carbamidomethyl)	P02787	Serotransferrin OS=Homo sapiens OX=9606 GN=TF PE=1 SV=4	1	5	1	0	1	1	1032.06	5156.25	5152.24	778.16	0.80185	0	1.54892e+06	HCD (High Energy Collision Dissociation)	30	MS2	78.9787	200	62.1388	18645	18621	240925_OE_KB_Media_DKO1_HILIC.raw	18.62	916.2	585.4	193.9	2.38399e-19	2.67354e-20	0	0	4.21184e-17	4.69844e-18	0	0	HexNAc(4)Hex(5)	0	421	1			CGLVPVLAENYNKSDNCEDTPEAGYFAVAVVK_HexNAc(4)Hex(5)	DKO1	Yes	P02787_No	P02787_HexNAc(4)Hex(5)
CGLVPVLAENYNKSDNCEDTPEAGYFAVAVVK	[K].cGLVPVLAENYnKSDNcEDTPEAGYFAVAVVK.[K]	C1(Carbamidomethyl); N12(HexNAc(4)Hex(5)NeuAc(2)); C17(Carbamidomethyl)	P02787	Serotransferrin OS=Homo sapiens OX=9606 GN=TF PE=1 SV=4	1	5	1	0	1	1	1148.17	5736.85	5734.43	420.56	0.48234	0	1.86815e+06	HCD (High Energy Collision Dissociation)	30	MS2	98.8119	5.838	67.3812	20743	20719	240925_OE_KB_Media_SPPL3KO1_HILIC.raw	18.62	911.6	571.8	199.3	2.38399e-19	2.7041e-20	0	0	4.21184e-17	4.75276e-18	0	0	HexNAc(4)Hex(5)NeuAc(2)	0	421	1	3.39083e+06	67.54	CGLVPVLAENYNKSDNCEDTPEAGYFAVAVVK_HexNAc(4)Hex(5)NeuAc(2)	SPPL3KO1	Yes	P02787_No	P02787_HexNAc(4)Hex(5)NeuAc(2)
CGLVPVLAENYNKSDNCEDTPEAGYFAVAVVK	[K].cGLVPVLAENYnKSDNcEDTPEAGYFAVAVVK.[K]	C1(Carbamidomethyl); N12(HexNAc(4)Hex(5)NeuAc(1)); C17(Carbamidomethyl)	P02787	Serotransferrin OS=Homo sapiens OX=9606 GN=TF PE=1 SV=4	1	5	1	0	1	1	1089.48	5443.35	5443.34	2.14	0.00232	0	7707098	HCD (High Energy Collision Dissociation)	30	MS2	0	33.32	64.4897	19706	19688	240925_OE_KB_Media_SPPL3KO2_HILIC.raw	18.62	946.6	610.8	161.2	2.38399e-19	2.70749e-20	0	0	4.21184e-17	4.75879e-18	0	0	HexNAc(4)Hex(5)NeuAc(1)	0	421	1	24392914	64.36	CGLVPVLAENYNKSDNCEDTPEAGYFAVAVVK_HexNAc(4)Hex(5)NeuAc(1)	SPPL3KO2	Yes	P02787_No	P02787_HexNAc(4)Hex(5)NeuAc(1)
CGLVPVLAENYNKSDNCEDTPEAGYFAVAVVK	[K].cGLVPVLAENYnKSDNcEDTPEAGYFAVAVVK.[K]	C1(Carbamidomethyl); N12(HexNAc(4)Hex(6)Fuc(1)NeuAc(1)); C17(Carbamidomethyl)	P02787	Serotransferrin OS=Homo sapiens OX=9606 GN=TF PE=1 SV=4	1	5	1	0	1	1	1151.3	5752.46	5751.45	174.93	0.20122	0	1.34652e+06	HCD (High Energy Collision Dissociation)	30	MS2	68.9651	157.012	66.4454	20335	20304	240925_OE_KB_Media_WT1_HILIC.raw	18.62	940	531.4	224.6	2.38399e-19	2.72443e-20	0	0	4.21184e-17	4.7889e-18	0	0	HexNAc(4)Hex(6)Fuc(1)NeuAc(1)	0	421	1			CGLVPVLAENYNKSDNCEDTPEAGYFAVAVVK_HexNAc(4)Hex(6)Fuc(1)NeuAc(1)	WT1	Yes	P02787_Yes	P02787_HexNAc(4)Hex(6)Fuc(1)NeuAc(1)
CGLVPVLAENYNKSDNCEDTPEAGYFAVAVVK	[K].cGLVPVLAENYnKSDNcEDTPEAGYFAVAVVK.[K]	C1(Carbamidomethyl); N12(HexNAc(4)Hex(6)Fuc(1)NeuAc(1)); C17(Carbamidomethyl)	P02787	Serotransferrin OS=Homo sapiens OX=9606 GN=TF PE=1 SV=4	1	5	1	0	1	1	1151.3	5752.46	5751.45	176.21	0.20269	0	1.16915e+06	HCD (High Energy Collision Dissociation)	30	MS2	58.8888	200	66.9543	20188	20165	240925_OE_KB_Media_DKO1_HILIC.raw	18.62	923.8	551.1	162.8	2.38399e-19	2.68034e-20	0	0	4.21184e-17	4.71052e-18	0	0	HexNAc(4)Hex(6)Fuc(1)NeuAc(1)	0	421	1			CGLVPVLAENYNKSDNCEDTPEAGYFAVAVVK_HexNAc(4)Hex(6)Fuc(1)NeuAc(1)	DKO1	Yes	P02787_Yes	P02787_HexNAc(4)Hex(6)Fuc(1)NeuAc(1)
CGLVPVLAENYNKSDNCEDTPEAGYFAVAVVK	[K].cGLVPVLAENYnKSDNcEDTPEAGYFAVAVVK.[K]	C1(Carbamidomethyl); N12(HexNAc(4)Hex(6)Fuc(1)NeuAc(1)); C17(Carbamidomethyl)	P02787	Serotransferrin OS=Homo sapiens OX=9606 GN=TF PE=1 SV=4	1	3	1	0	1	1	1151.37	3452.11	5751.45	-399785	-766.447	0	1.30975e+06	HCD (High Energy Collision Dissociation)	30	MS2	89.2419	200	67.4644	20353	20326	240925_OE_KB_Media_DKO1_HILIC.raw	18.62	905.6	578.2	165.8	2.38399e-19	2.68374e-20	0	0	4.21184e-17	4.71656e-18	0	0	HexNAc(4)Hex(6)Fuc(1)NeuAc(1)	0	421	1			CGLVPVLAENYNKSDNCEDTPEAGYFAVAVVK_HexNAc(4)Hex(6)Fuc(1)NeuAc(1)	DKO1	Yes	P02787_Yes	P02787_HexNAc(4)Hex(6)Fuc(1)NeuAc(1)
CGLVPVLAENYNKSDNCEDTPEAGYFAVAVVK	[K].cGLVPVLAENYnKSDNcEDTPEAGYFAVAVVK.[K]	C1(Carbamidomethyl); N12(HexNAc(4)Hex(5)NeuAc(2)); C17(Carbamidomethyl)	P02787	Serotransferrin OS=Homo sapiens OX=9606 GN=TF PE=1 SV=4	1	5	1	0	1	1	1147.7	5734.45	5734.43	3.44	0.00394	0	18279868	HCD (High Energy Collision Dissociation)	30	MS2	2.74926	17.918	67.5492	20504	20488	240925_OE_KB_Media_SPPKO3_HILIC.raw	18.62	917.9	601.8	171	2.38399e-19	2.69732e-20	0	0	4.21184e-17	4.74071e-18	0	0	HexNAc(4)Hex(5)NeuAc(2)	0	421	1	49536084	67.4	CGLVPVLAENYNKSDNCEDTPEAGYFAVAVVK_HexNAc(4)Hex(5)NeuAc(2)	SPPKO3	Yes	P02787_No	P02787_HexNAc(4)Hex(5)NeuAc(2)
CGLVPVLAENYNKSDNCEDTPEAGYFAVAVVK	[K].cGLVPVLAENYnKSDNcEDTPEAGYFAVAVVK.[K]	C1(Carbamidomethyl); N12(HexNAc(4)Hex(5)NeuAc(2)); C17(Carbamidomethyl)	P02787	Serotransferrin OS=Homo sapiens OX=9606 GN=TF PE=1 SV=4	1	5	1	0	1	1	1147.7	5734.45	5734.43	3.01	0.00346	0	12525380	HCD (High Energy Collision Dissociation)	30	MS2	0.36542	19.152	66.5493	20473	20455	240925_OE_KB_Media_SPPL3KO1_HILIC.raw	18.62	947	601.8	180.1	2.38399e-19	2.70071e-20	0	0	4.21184e-17	4.74674e-18	0	0	HexNAc(4)Hex(5)NeuAc(2)	0	421	1	54205360	67.27	CGLVPVLAENYNKSDNCEDTPEAGYFAVAVVK_HexNAc(4)Hex(5)NeuAc(2)	SPPL3KO1	Yes	P02787_No	P02787_HexNAc(4)Hex(5)NeuAc(2)
CGLVPVLAENYNKSDNCEDTPEAGYFAVAVVK	[K].cGLVPVLAENYnKSDNcEDTPEAGYFAVAVVK.[K]	C1(Carbamidomethyl); N12(HexNAc(4)Hex(5)NeuAc(2)); C17(Carbamidomethyl)	P02787	Serotransferrin OS=Homo sapiens OX=9606 GN=TF PE=1 SV=4	1	5	1	0	1	1	1147.69	5734.44	5734.43	1.52	0.00175	0	6.98944e+06	HCD (High Energy Collision Dissociation)	30	MS2	0	10.656	67.1218	20413	20396	240925_OE_KB_Media_SPPL3KO3_HILIC.raw	18.62	931	608.2	158.7	2.38399e-19	2.71427e-20	0	0	4.21184e-17	4.77084e-18	0	0	HexNAc(4)Hex(5)NeuAc(2)	0	421	1	53672100	67.05	CGLVPVLAENYNKSDNCEDTPEAGYFAVAVVK_HexNAc(4)Hex(5)NeuAc(2)	SPPL3KO3	Yes	P02787_No	P02787_HexNAc(4)Hex(5)NeuAc(2)
CGLVPVLAENYNKSDNCEDTPEAGYFAVAVVK	[K].cGLVPVLAENYnKSDNcEDTPEAGYFAVAVVK.[K]	C1(Carbamidomethyl); N12(HexNAc(4)Hex(5)NeuAc(1)); C17(Carbamidomethyl)	P02787	Serotransferrin OS=Homo sapiens OX=9606 GN=TF PE=1 SV=4	1	5	0.9452	0	1	1	1089.88	5445.35	5443.34	369.24	0.40198	0	2.93123e+06	HCD (High Energy Collision Dissociation)	30	MS2	75.327	200	65.3004	19656	19638	240925_OE_KB_Media_DKO1_HILIC.raw	18.62	904.4	617.5	61.9	2.38399e-19	2.67694e-20	0	0	4.21184e-17	4.70448e-18	0	0	HexNAc(4)Hex(5)NeuAc(1)	1	421	1			CGLVPVLAENYNKSDNCEDTPEAGYFAVAVVK_HexNAc(4)Hex(5)NeuAc(1)	DKO1	Yes	P02787_No	P02787_HexNAc(4)Hex(5)NeuAc(1)
CGLVPVLAENYNKSDNCEDTPEAGYFAVAVVK	[K].cGLVPVLAENYnKSDNcEDTPEAGYFAVAVVK.[K]	C1(Carbamidomethyl); N12(HexNAc(4)Hex(5)NeuAc(2)); C17(Carbamidomethyl)	P02787	Serotransferrin OS=Homo sapiens OX=9606 GN=TF PE=1 SV=4	1	5	1	0	1	1	1147.7	5734.45	5734.43	2.91	0.00333	0	3.97091e+06	HCD (High Energy Collision Dissociation)	30	MS2	0	18.136	66.8124	20273	20257	240925_OE_KB_Media_SPPKO3_HILIC.raw	18.62	904.4	594	174.4	2.38399e-19	2.69392e-20	0	0	4.21184e-17	4.73467e-18	0	0	HexNAc(4)Hex(5)NeuAc(2)	0	421	1	49536084	67.4	CGLVPVLAENYNKSDNCEDTPEAGYFAVAVVK_HexNAc(4)Hex(5)NeuAc(2)	SPPKO3	Yes	P02787_No	P02787_HexNAc(4)Hex(5)NeuAc(2)
CGLVPVLAENYNKSDNCEDTPEAGYFAVAVVK	[K].cGLVPVLAENYnKSDNcEDTPEAGYFAVAVVK.[K]	C1(Carbamidomethyl); N12(HexNAc(4)Hex(5)NeuAc(1)); C17(Carbamidomethyl)	P02787	Serotransferrin OS=Homo sapiens OX=9606 GN=TF PE=1 SV=4	1	5	1	0	1	1	1089.47	5443.35	5443.34	1.35	0.00147	0	2.44754e+06	HCD (High Energy Collision Dissociation)	30	MS2	1.49676	64.125	64.5757	19525	19507	240925_OE_KB_Media_DKO3_HILIC.raw	18.62	946.8	596	189.7	2.38399e-19	2.68713e-20	0	0	4.21184e-17	4.7226e-18	0	0	HexNAc(4)Hex(5)NeuAc(1)	0	421	1			CGLVPVLAENYNKSDNCEDTPEAGYFAVAVVK_HexNAc(4)Hex(5)NeuAc(1)	DKO3	Yes	P02787_No	P02787_HexNAc(4)Hex(5)NeuAc(1)
CGLVPVLAENYNKSDNCEDTPEAGYFAVAVVK	[K].cGLVPVLAENYnKSDNcEDTPEAGYFAVAVVK.[K]	C1(Carbamidomethyl); N12(HexNAc(4)Hex(5)NeuAc(2)); C17(Carbamidomethyl)	P02787	Serotransferrin OS=Homo sapiens OX=9606 GN=TF PE=1 SV=4	1	5	1	0	1	1	1147.7	5734.45	5734.43	2.8	0.00321	0	3167246	HCD (High Energy Collision Dissociation)	30	MS2	4.18552	9.703	67.4687	20442	20422	240925_OE_KB_Media_DKO3_HILIC.raw	18.62	911.2	603.2	153	2.38399e-19	2.69053e-20	0	0	4.21184e-17	4.72864e-18	0	0	HexNAc(4)Hex(5)NeuAc(2)	0	421	1	68341240	67.13	CGLVPVLAENYNKSDNCEDTPEAGYFAVAVVK_HexNAc(4)Hex(5)NeuAc(2)	DKO3	Yes	P02787_No	P02787_HexNAc(4)Hex(5)NeuAc(2)
CGLVPVLAENYNKSDNCEDTPEAGYFAVAVVK	[K].cGLVPVLAENYnKSDNcEDTPEAGYFAVAVVK.[K]	C1(Carbamidomethyl); N12(HexNAc(4)Hex(5)NeuAc(1)); C17(Carbamidomethyl)	P02787	Serotransferrin OS=Homo sapiens OX=9606 GN=TF PE=1 SV=4	1	5	1	0	1	1	1089.48	5443.35	5443.34	2.36	0.00257	0	705160	HCD (High Energy Collision Dissociation)	30	MS2	90.7659	83.098	64.8944	19855	19836	240925_OE_KB_Media_WT1_HILIC.raw	18.62	929.4	586.8	216.9	2.38399e-19	2.72104e-20	0	0	4.21184e-17	4.78288e-18	0	0	HexNAc(4)Hex(5)NeuAc(1)	0	421	1	15557033	64.39	CGLVPVLAENYNKSDNCEDTPEAGYFAVAVVK_HexNAc(4)Hex(5)NeuAc(1)	WT1	Yes	P02787_No	P02787_HexNAc(4)Hex(5)NeuAc(1)
GHHVSQEPWNSSITLTSQAGAVFQSFAK	[K].GHHVSQEPWnSSITLTSQAGAVFQSFAK.[F]	N10(HexNAc(2)Hex(4))	O00115	Deoxyribonuclease-2-alpha OS=Homo sapiens OX=9606 GN=DNASE2 PE=1 SV=2	0	4	1	0	1	1	1018.22	4069.85	4068.85	247.64	0.25191	0	1.45875e+06	HCD (High Energy Collision Dissociation)	30	MS2	66.646	200	62.5399	19401	19381	240925_OE_KB_Media_WT3_HILIC.raw	18.62	940.2	686.6	686.6	2.39531e-19	2.799e-20	0	0	4.23184e-17	4.92146e-18	0	0	HexNAc(2)Hex(4)	0	203	1	628774	62.51	GHHVSQEPWNSSITLTSQAGAVFQSFAK_HexNAc(2)Hex(4)	WT3		O00115_No	O00115_HexNAc(2)Hex(4)
NISSHTNIVFSNGELDPWSGGGVTK	[K].nISSHTNIVFSnGELDPWSGGGVTK.[D]	N1(HexNAc(2)Hex(5)); N12(Deamidated)	P42785	Lysosomal Pro-X carboxypeptidase OS=Homo sapiens OX=9606 GN=PRCP PE=1 SV=1	0	3	1	0	1	1	1278.57	3833.68	3833.68	2.33	0.00297	0	1.49507e+06	HCD (High Energy Collision Dissociation)	30	MS2	13.7184	200	54.4278	16122	16103	240925_OE_KB_Media_DKO2_HILIC.raw	18.62	922.6	765.4	185.1	2.39531e-19	2.73461e-20	0	0	4.23184e-17	4.807e-18	0	0	HexNAc(2)Hex(5)	0	415	1	2.41327e+06	54.41	NISSHTNIVFSNGELDPWSGGGVTK_HexNAc(2)Hex(5)	DKO2	Yes	P42785_No	P42785_HexNAc(2)Hex(5)
YVHNHNTYTNNENCSSPSWQAQHESR	[K].YVHNHNTYTNNEncSSPSWQAQHESR.[T]	N13(HexNAc(2)Hex(8)); C14(Carbamidomethyl)	Q8IWU5	Extracellular sulfatase Sulf-2 OS=Homo sapiens OX=9606 GN=SULF2 PE=1 SV=1	0	5	0.116	0	1	1	973.591	4863.93	4862.91	208.42	0.20271	0	885660	HCD (High Energy Collision Dissociation)	30	MS2	70.8339	200	19.5974	5650	5630	240925_OE_KB_Media_SPPKO2_HILIC.raw	18.62	904.1	627.2	233.7	2.39531e-19	2.7482e-20	0	0	4.23184e-17	4.83115e-18	0	0	HexNAc(2)Hex(8)	0	100	1			YVHNHNTYTNNENCSSPSWQAQHESR_HexNAc(2)Hex(8)	SPPKO2		Q8IWU5_No	Q8IWU5_HexNAc(2)Hex(8)
NISSHTNIVFSNGELDPWSGGGVTK	[K].nISSHTNIVFSnGELDPWSGGGVTK.[D]	N1(HexNAc(2)Hex(5)); N12(Deamidated)	P42785	Lysosomal Pro-X carboxypeptidase OS=Homo sapiens OX=9606 GN=PRCP PE=1 SV=1	0	3	1	0	1	1	1279.23	3835.69	3833.68	525.13	0.67106	0	2.08518e+06	HCD (High Energy Collision Dissociation)	30	MS2	60.9717	37.739	54.3811	16499	16471	240925_OE_KB_Media_SPPL3KO2_HILIC.raw	18.62	915.4	735.7	176.1	2.39531e-19	2.77194e-20	0	0	4.23184e-17	4.87335e-18	0	0	HexNAc(2)Hex(5)	0	415	1			NISSHTNIVFSNGELDPWSGGGVTK_HexNAc(2)Hex(5)	SPPL3KO2	Yes	P42785_No	P42785_HexNAc(2)Hex(5)
YVHNHNVYTNNENCSSPSWQAMHEPR	[K].YVHNHNVYTNNEncSSPSWQAMHEPR.[T]	N13(HexNAc(2)Hex(8)); C14(Carbamidomethyl)	Q8IWU6	Extracellular sulfatase Sulf-1 OS=Homo sapiens OX=9606 GN=SULF1 PE=1 SV=1	0	5	1	0	1	1	976.195	4876.95	4873.94	617.73	0.60216	0	1.61816e+06	HCD (High Energy Collision Dissociation)	30	MS2	65.7939	200	29.0423	8819	8798	240925_OE_KB_Media_WT1_HILIC.raw	18.62	935.6	624.5	35.1	2.39531e-19	2.77871e-20	0	0	4.23184e-17	4.88539e-18	0	0	HexNAc(2)Hex(8)	1	99	1			YVHNHNVYTNNENCSSPSWQAMHEPR_HexNAc(2)Hex(8)	WT1	Yes	Q8IWU6_No	Q8IWU6_HexNAc(2)Hex(8)
FGHSAVLHNSTMYVFGGFNSLLLSDILVFTSEQCDAHR	[R].FGHSAVLHnSTMYVFGGFNSLLLSDILVFTSEQcDAHR.[S]	N9(HexNAc(5)Hex(6)); C34(Carbamidomethyl)	O75882	Attractin OS=Homo sapiens OX=9606 GN=ATRN PE=1 SV=2	0	5	1	0	1	1	1252.36	6257.78	6257.76	3.12	0.00391	0	1.43732e+06	HCD (High Energy Collision Dissociation)	30	MS2	25.4741	16.46	85.0652	26077	26061	240925_OE_KB_Media_SPPL3KO1_HILIC.raw	18.6	946.9	832.6	229.1	2.49995e-19	2.85497e-20	0	0	4.41671e-17	5.02093e-18	0	0	HexNAc(5)Hex(6)	0	615	1	9706774	85.08	FGHSAVLHNSTMYVFGGFNSLLLSDILVFTSEQCDAHR_HexNAc(5)Hex(6)	SPPL3KO1	Yes	O75882_No	O75882_HexNAc(5)Hex(6)
TNITLVCKPGDLESAPVLR	[K].TnITLVcKPGDLESAPVLR.[T]	N2(HexNAc(2)Hex(6)); C7(Carbamidomethyl)	P11717	Cation-independent mannose-6-phosphate receptor OS=Homo sapiens OX=9606 GN=IGF2R PE=1 SV=3	0	4	1	0	1	1	866.159	3461.61	3461.6	4.38	0.00379	0	406144	HCD (High Energy Collision Dissociation)	30	MS2	18.3946	200	47.3171	14113	14093	240925_OE_KB_Media_SPPKO3_HILIC.raw	18.58	933.8	616.3	616.3	2.65714e-19	2.95343e-20	0	0	4.69441e-17	5.19592e-18	0	0	HexNAc(2)Hex(6)	0	580	1	829599	47.33	TNITLVCKPGDLESAPVLR_HexNAc(2)Hex(6)	SPPKO3	Yes	P11717_No	P11717_HexNAc(2)Hex(6)
VTELQLTSSELDFQPQQELMLQITNASLGLR	[K].VTELQLTSSELDFQPQQELMLQITnASLGLR.[F]	N25(HexNAc(4)Hex(5)Fuc(1)NeuAc(1))	P55058	Phospholipid transfer protein OS=Homo sapiens OX=9606 GN=PLTP PE=1 SV=1	0	3	1	0	1	1	1391.32	4171.96	5562.54	-249991	-463.529	0	935094	HCD (High Energy Collision Dissociation)	30	MS2	87.4088	200	84.5076	25401	25376	240925_OE_KB_Media_SPPKO2_HILIC.raw	18.56	916	689.4	689.4	2.76981e-19	3.04444e-20	0	0	4.89347e-17	5.32398e-18	0	0	HexNAc(4)Hex(5)Fuc(1)NeuAc(1)	-1	70	1			VTELQLTSSELDFQPQQELMLQITNASLGLR_HexNAc(4)Hex(5)Fuc(1)NeuAc(1)	SPPKO2	Yes	P55058_Yes	P55058_HexNAc(4)Hex(5)Fuc(1)NeuAc(1)
VYCNLSAAHTFEDLKNEIKNPEIR	[R].VYcnLSAAHTFEDLKNEIKNPEIR.[E]	C3(Carbamidomethyl); N4(HexNAc(2)Hex(9))	Q92626	Peroxidasin homolog OS=Homo sapiens OX=9606 GN=PXDN PE=1 SV=2	2	5	1	0	1	1	946.02	4726.07	4726.06	2.04	0.00193	0	2.56363e+06	HCD (High Energy Collision Dissociation)	30	MS2	26.7	9.404	51.4454	15871	15852	240925_OE_KB_Media_WT3_HILIC.raw	18.54	945.4	612.6	414.8	2.88942e-19	3.18748e-20	0	0	5.10478e-17	5.57857e-18	0	0	HexNAc(2)Hex(9)	0	1175	1	22098116	51.49	VYCNLSAAHTFEDLKNEIKNPEIR_HexNAc(2)Hex(9)	WT3	Yes	Q92626_No	Q92626_HexNAc(2)Hex(9)
VTELQLTSSELDFQPQQELMLQITNASLGLR	[K].VTELQLTSSELDFQPQQELMLQITnASLGLR.[F]	N25(HexNAc(5)Hex(6)Fuc(1)NeuAc(2))	P55058	Phospholipid transfer protein OS=Homo sapiens OX=9606 GN=PLTP PE=1 SV=1	0	4	1	0	1	1	1555.71	6219.8	6218.77	165.56	0.2574	0	607857	HCD (High Energy Collision Dissociation)	30	MS2	0	200	86.4175	26380	26363	240925_OE_KB_Media_WT1_HILIC.raw	18.54	904.3	657.3	657.3	2.90113e-19	3.19962e-20	0	0	5.12547e-17	5.60018e-18	0	0	HexNAc(5)Hex(6)Fuc(1)NeuAc(2)	0	70	1	824816	86.36	VTELQLTSSELDFQPQQELMLQITNASLGLR_HexNAc(5)Hex(6)Fuc(1)NeuAc(2)	WT1	Yes	P55058_Yes	P55058_HexNAc(5)Hex(6)Fuc(1)NeuAc(2)
EVHLVQFHEPDIYNYSALLLSEDKDTLYIGAR	[R].EVHLVQFHEPDIYnYSALLLSEDKDTLYIGAR.[E]	N14(HexNAc(2)Hex(8))	Q92854	Semaphorin-4D OS=Homo sapiens OX=9606 GN=SEMA4D PE=1 SV=1	1	5	1	0	1	1	1092.11	5456.5	5451.47	923.02	1.00636	0	1.33738e+06	HCD (High Energy Collision Dissociation)	30	MS2	74.271	200	67.6908	20909	20885	240925_OE_KB_Media_WT2_HILIC.raw	18.54	930.3	658.8	658.8	2.9088e-19	3.2118e-20	0	0	5.13902e-17	5.62185e-18	0	0	HexNAc(2)Hex(8)	0	36	1			EVHLVQFHEPDIYNYSALLLSEDKDTLYIGAR_HexNAc(2)Hex(8)	WT2		Q92854_No	Q92854_HexNAc(2)Hex(8)
VTELQLTSSELDFQPQQELMLQITNASLGLR	[K].VTELQLTSSELDFQPQQELMLQITnASLGLR.[F]	N25(HexNAc(4)Hex(5)Fuc(1)NeuAc(1))	P55058	Phospholipid transfer protein OS=Homo sapiens OX=9606 GN=PLTP PE=1 SV=1	0	4	1	0	1	1	1391.9	5564.56	5562.54	362.51	0.50412	0	3.42105e+06	HCD (High Energy Collision Dissociation)	30	MS2	74.5625	140.094	84.324	25344	25326	240925_OE_KB_Media_SPPKO2_HILIC.raw	18.53	926.3	636.2	636.2	2.94582e-19	3.22407e-20	0	0	5.20442e-17	5.64369e-18	0	0	HexNAc(4)Hex(5)Fuc(1)NeuAc(1)	0	70	1			VTELQLTSSELDFQPQQELMLQITNASLGLR_HexNAc(4)Hex(5)Fuc(1)NeuAc(1)	SPPKO2	Yes	P55058_Yes	P55058_HexNAc(4)Hex(5)Fuc(1)NeuAc(1)
YVHNHNTYTNNENCSSPSWQAQHESR	[K].YVHNHNTYTNNEncSSPSWQAQHESR.[T]	N13(HexNAc(6)Hex(3)); C14(Carbamidomethyl)	Q8IWU5	Extracellular sulfatase Sulf-2 OS=Homo sapiens OX=9606 GN=SULF2 PE=1 SV=1	0	5		0	2	2	973.391	4862.93	4864.97	-419.3	-0.40798	0	1.66328e+06	HCD (High Energy Collision Dissociation)	30	MS2	49.6566	200	19.5187	5811	5792	240925_OE_KB_Media_SPPL3KO1_HILIC.raw	18.52	990.5	804.6	167.8	2.98632e-19	3.26139e-20	0	0	5.27598e-17	5.7101e-18	0	0	HexNAc(6)Hex(3)	1	100	1	1.02802e+06	19.46	YVHNHNTYTNNENCSSPSWQAQHESR_HexNAc(6)Hex(3)	SPPL3KO1		Q8IWU5_No	Q8IWU5_HexNAc(6)Hex(3)
CGLVPVLAENYNKSDNCEDTPEAGYFAVAVVKK	[K].cGLVPVLAENYnKSDNcEDTPEAGYFAVAVVKK.[S]	C1(Carbamidomethyl); N12(HexNAc(4)Hex(5)NeuAc(1)); C17(Carbamidomethyl)	P02787	Serotransferrin OS=Homo sapiens OX=9606 GN=TF PE=1 SV=4	2	5	1	0	1	1	1115.7	5574.45	5571.43	541.1	0.60294	0	4.28104e+06	HCD (High Energy Collision Dissociation)	30	MS2	73.8625	200	59.6942	18522	18498	240925_OE_KB_Media_WT3_HILIC.raw	18.52	974.5	650.6	156.6	3.02065e-19	3.29498e-20	0	0	5.33663e-17	5.76987e-18	0	0	HexNAc(4)Hex(5)NeuAc(1)	0	421	1			CGLVPVLAENYNKSDNCEDTPEAGYFAVAVVKK_HexNAc(4)Hex(5)NeuAc(1)	WT3	Yes	P02787_No	P02787_HexNAc(4)Hex(5)NeuAc(1)
LNCSVPGDSHFYFNILQAVTDVIR	[R].LncSVPGDSHFYFNILQAVTDVIR.[I]	N2(HexNAc(2)Hex(8)); C3(Carbamidomethyl)	Q9H2E6	Semaphorin-6A OS=Homo sapiens OX=9606 GN=SEMA6A PE=1 SV=3	0	3	1	0	1	1	1490.33	4468.97	4467.95	228.26	0.33995	0	686430	HCD (High Energy Collision Dissociation)	30	MS2	42.5793	200	87.6966	26545	26522	240925_OE_KB_Media_DKO1_HILIC.raw	18.47	926.8	750.5	340.8	3.35711e-19	3.44772e-20	0	0	5.93106e-17	6.04164e-18	0	0	HexNAc(2)Hex(8)	0	281	1	713424	87.68	LNCSVPGDSHFYFNILQAVTDVIR_HexNAc(2)Hex(8)	DKO1	Yes	Q9H2E6_No	Q9H2E6_HexNAc(2)Hex(8)
CGLVPVLAENYNKSDNCEDTPEAGYFAVAVVK	[K].cGLVPVLAENYnKSDNcEDTPEAGYFAVAVVK.[K]	C1(Carbamidomethyl); N12(HexNAc(4)Hex(6)Fuc(1)NeuAc(1)); C17(Carbamidomethyl)	P02787	Serotransferrin OS=Homo sapiens OX=9606 GN=TF PE=1 SV=4	1	5	1	0	1	1	1151.3	5752.46	5751.45	175.78	0.2022	0	1.47612e+06	HCD (High Energy Collision Dissociation)	30	MS2	65.4126	200	67.3546	20110	20088	240925_OE_KB_Media_DKO2_HILIC.raw	18.44	925.6	556.3	556.3	3.61089e-19	3.55368e-20	0	0	6.37943e-17	6.23012e-18	0	0	HexNAc(4)Hex(6)Fuc(1)NeuAc(1)	-1	421	1			CGLVPVLAENYNKSDNCEDTPEAGYFAVAVVK_HexNAc(4)Hex(6)Fuc(1)NeuAc(1)	DKO2	Yes	P02787_Yes	P02787_HexNAc(4)Hex(6)Fuc(1)NeuAc(1)
CGLVPVLAENYNKSDNCEDTPEAGYFAVAVVK	[K].cGLVPVLAENYnKSDNcEDTPEAGYFAVAVVK.[K]	C1(Carbamidomethyl); N12(HexNAc(4)Hex(6)Fuc(1)NeuAc(1)); C17(Carbamidomethyl)	P02787	Serotransferrin OS=Homo sapiens OX=9606 GN=TF PE=1 SV=4	1	5	0.9452	0	1	1	1151.1	5751.46	5751.45	1.85	0.00213	0	1.01862e+06	HCD (High Energy Collision Dissociation)	30	MS2	29.4253	200	67.2402	20369	20343	240925_OE_KB_Media_DKO3_HILIC.raw	18.44	931.1	601.1	601.1	3.61089e-19	3.56378e-20	0	0	6.37943e-17	6.24808e-18	0	0	HexNAc(4)Hex(6)Fuc(1)NeuAc(1)	-1	421	1	1.32542e+06	67.12	CGLVPVLAENYNKSDNCEDTPEAGYFAVAVVK_HexNAc(4)Hex(6)Fuc(1)NeuAc(1)	DKO3	Yes	P02787_Yes	P02787_HexNAc(4)Hex(6)Fuc(1)NeuAc(1)
CGLVPVLAENYNKSDNCEDTPEAGYFAVAVVK	[K].cGLVPVLAENYnKSDncEDTPEAGYFAVAVVK.[K]	C1(Carbamidomethyl); N12(HexNAc(4)Hex(5)NeuAc(1)); N16(Deamidated); C17(Carbamidomethyl)	P02787	Serotransferrin OS=Homo sapiens OX=9606 GN=TF PE=1 SV=4	1	5	1	0	1	1	1089.48	5443.37	5444.32	-174.57	-0.19008	0	441826	HCD (High Energy Collision Dissociation)	30	MS2	19.2634	200	65.3315	19764	19746	240925_OE_KB_Media_DKO3_HILIC.raw	18.44	944.6	691.3	1.2	3.61089e-19	3.55873e-20	0	0	6.37943e-17	6.2391e-18	0	0	HexNAc(4)Hex(5)NeuAc(1)	-1	421	1			CGLVPVLAENYNKSDNCEDTPEAGYFAVAVVK_HexNAc(4)Hex(5)NeuAc(1)	DKO3	Yes	P02787_No	P02787_HexNAc(4)Hex(5)NeuAc(1)
CGLVPVLAENYNKSDNCEDTPEAGYFAVAVVK	[K].cGLVPVLAENYnKSDNcEDTPEAGYFAVAVVK.[K]	C1(Carbamidomethyl); N12(HexNAc(4)Hex(5)NeuAc(1)); C17(Carbamidomethyl)	P02787	Serotransferrin OS=Homo sapiens OX=9606 GN=TF PE=1 SV=4	1	5	1	0	1	1	1089.48	5443.35	5443.34	3.03	0.0033	0	5.2082e+06	HCD (High Energy Collision Dissociation)	30	MS2	0	36.245	64.1744	19620	19605	240925_OE_KB_Media_WT1_HILIC.raw	18.42	949.5	618.3	175.3	3.78209e-19	3.75242e-20	0	0	6.68189e-17	6.57437e-18	0	0	HexNAc(4)Hex(5)NeuAc(1)	0	421	1	15557033	64.39	CGLVPVLAENYNKSDNCEDTPEAGYFAVAVVK_HexNAc(4)Hex(5)NeuAc(1)	WT1	Yes	P02787_No	P02787_HexNAc(4)Hex(5)NeuAc(1)
CGLVPVLAENYNKSDNCEDTPEAGYFAVAVVK	[K].cGLVPVLAENYnKSDNcEDTPEAGYFAVAVVK.[K]	C1(Carbamidomethyl); N12(HexNAc(4)Hex(5)NeuAc(2)); C17(Carbamidomethyl)	P02787	Serotransferrin OS=Homo sapiens OX=9606 GN=TF PE=1 SV=4	1	2	1	0	1	1	1148.58	2296.15	5734.43	-599585	-1719.14	0	1.49186e+06	HCD (High Energy Collision Dissociation)	30	MS2	99.5676	4.607	67.3313	20288	20268	240925_OE_KB_Media_SPPKO1_HILIC.raw	18.42	947.8	598.3	199.3	3.78209e-19	3.70507e-20	0	0	6.68189e-17	6.49011e-18	0	0	HexNAc(4)Hex(5)NeuAc(2)	0	421	1			CGLVPVLAENYNKSDNCEDTPEAGYFAVAVVK_HexNAc(4)Hex(5)NeuAc(2)	SPPKO1	Yes	P02787_No	P02787_HexNAc(4)Hex(5)NeuAc(2)
CGLVPVLAENYNKSDNCEDTPEAGYFAVAVVK	[K].cGLVPVLAENYnKSDNcEDTPEAGYFAVAVVK.[K]	C1(Carbamidomethyl); N12(HexNAc(4)Hex(5)NeuAc(2)); C17(Carbamidomethyl)	P02787	Serotransferrin OS=Homo sapiens OX=9606 GN=TF PE=1 SV=4	1	5	1	0	1	1	1147.69	5734.44	5734.43	1.63	0.00187	0	12500340	HCD (High Energy Collision Dissociation)	30	MS2	0.250092	5.708	66.8524	20464	20448	240925_OE_KB_Media_WT1_HILIC.raw	18.42	919.2	576.8	127.1	3.78209e-19	3.75767e-20	0	0	6.68189e-17	6.58372e-18	0	0	HexNAc(4)Hex(5)NeuAc(2)	0	421	1	65405660	66.69	CGLVPVLAENYNKSDNCEDTPEAGYFAVAVVK_HexNAc(4)Hex(5)NeuAc(2)	WT1	Yes	P02787_No	P02787_HexNAc(4)Hex(5)NeuAc(2)
CGLVPVLAENYNKSDNCEDTPEAGYFAVAVVK	[K].cGLVPVLAENYnKSDNcEDTPEAGYFAVAVVK.[K]	C1(Carbamidomethyl); N12(HexNAc(4)Hex(5)NeuAc(2)); C17(Carbamidomethyl)	P02787	Serotransferrin OS=Homo sapiens OX=9606 GN=TF PE=1 SV=4	1	5	1	0	1	1	1147.7	5734.47	5734.43	6.42	0.00736	0	461696	HCD (High Energy Collision Dissociation)	30	MS2	0	12.05	66.4054	20099	20079	240925_OE_KB_Media_DKO3_HILIC.raw	18.42	924.7	534.4	206.5	3.78209e-19	3.68398e-20	0	0	6.68189e-17	6.45259e-18	0	0	HexNAc(4)Hex(5)NeuAc(2)	0	421	1	68341240	67.13	CGLVPVLAENYNKSDNCEDTPEAGYFAVAVVK_HexNAc(4)Hex(5)NeuAc(2)	DKO3	Yes	P02787_No	P02787_HexNAc(4)Hex(5)NeuAc(2)
CGLVPVLAENYNKSDNCEDTPEAGYFAVAVVK	[K].cGLVPVLAENYnKSDNcEDTPEAGYFAVAVVK.[K]	C1(Carbamidomethyl); N12(HexNAc(4)Hex(5)NeuAc(1)); C17(Carbamidomethyl)	P02787	Serotransferrin OS=Homo sapiens OX=9606 GN=TF PE=1 SV=4	1	5	1	0	1	1	1089.47	5443.34	5443.34	0.68	0.00074	0	1.84087e+06	HCD (High Energy Collision Dissociation)	30	MS2	0	58.348	64.8798	19704	19687	240925_OE_KB_Media_SPPL3KO3_HILIC.raw	18.42	941.3	595.8	161.4	3.78209e-19	3.74191e-20	0	0	6.68189e-17	6.55567e-18	0	0	HexNAc(4)Hex(5)NeuAc(1)	0	421	1	26273724	64.4	CGLVPVLAENYNKSDNCEDTPEAGYFAVAVVK_HexNAc(4)Hex(5)NeuAc(1)	SPPL3KO3	Yes	P02787_No	P02787_HexNAc(4)Hex(5)NeuAc(1)
CGLVPVLAENYNKSDNCEDTPEAGYFAVAVVK	[K].cGLVPVLAENYnKSDNcEDTPEAGYFAVAVVK.[K]	C1(Carbamidomethyl); N12(HexNAc(4)Hex(5)NeuAc(2)); C17(Carbamidomethyl)	P02787	Serotransferrin OS=Homo sapiens OX=9606 GN=TF PE=1 SV=4	1	5	1	0	1	1	1147.69	5734.44	5734.43	1.31	0.0015	0	7197552	HCD (High Energy Collision Dissociation)	30	MS2	13.6901	28.004	66.8762	20646	20628	240925_OE_KB_Media_WT2_HILIC.raw	18.42	906.8	527.7	171.2	3.78209e-19	3.76818e-20	0	0	6.68189e-17	6.6024e-18	0	0	HexNAc(4)Hex(5)NeuAc(2)	0	421	1	44514020	66.47	CGLVPVLAENYNKSDNCEDTPEAGYFAVAVVK_HexNAc(4)Hex(5)NeuAc(2)	WT2	Yes	P02787_No	P02787_HexNAc(4)Hex(5)NeuAc(2)
CGLVPVLAENYNKSDNCEDTPEAGYFAVAVVK	[K].cGLVPVLAENYnKSDNcEDTPEAGYFAVAVVK.[K]	C1(Carbamidomethyl); N12(HexNAc(4)Hex(5)NeuAc(1)); C17(Carbamidomethyl)	P02787	Serotransferrin OS=Homo sapiens OX=9606 GN=TF PE=1 SV=4	1	5	1	0	1	1	1089.48	5443.35	5443.34	1.46	0.00159	0	4.33281e+06	HCD (High Energy Collision Dissociation)	30	MS2	0	13.042	64.2187	19413	19390	240925_OE_KB_Media_DKO3_HILIC.raw	18.42	903.9	564.1	205.6	3.78209e-19	3.6787e-20	0	0	6.68189e-17	6.4432e-18	0	0	HexNAc(4)Hex(5)NeuAc(1)	0	421	1			CGLVPVLAENYNKSDNCEDTPEAGYFAVAVVK_HexNAc(4)Hex(5)NeuAc(1)	DKO3	Yes	P02787_No	P02787_HexNAc(4)Hex(5)NeuAc(1)
CGLVPVLAENYNKSDNCEDTPEAGYFAVAVVK	[K].cGLVPVLAENYnKSDNcEDTPEAGYFAVAVVK.[K]	C1(Carbamidomethyl); N12(HexNAc(4)Hex(5)NeuAc(2)); C17(Carbamidomethyl)	P02787	Serotransferrin OS=Homo sapiens OX=9606 GN=TF PE=1 SV=4	1	5	1	0	1	1	1147.69	5734.45	5734.43	1.95	0.00224	0	8962320	HCD (High Energy Collision Dissociation)	30	MS2	0.442457	13.527	67.2266	20758	20742	240925_OE_KB_Media_WT2_HILIC.raw	18.42	902.3	569.7	166.6	3.78209e-19	3.77342e-20	0	0	6.68189e-17	6.61174e-18	0	0	HexNAc(4)Hex(5)NeuAc(2)	0	421	1	56508784	67.13	CGLVPVLAENYNKSDNCEDTPEAGYFAVAVVK_HexNAc(4)Hex(5)NeuAc(2)	WT2	Yes	P02787_No	P02787_HexNAc(4)Hex(5)NeuAc(2)
CGLVPVLAENYNKSDNCEDTPEAGYFAVAVVK	[K].cGLVPVLAENYnKSDNcEDTPEAGYFAVAVVK.[K]	C1(Carbamidomethyl); N12(HexNAc(4)Hex(6)Fuc(1)NeuAc(1)); C17(Carbamidomethyl)	P02787	Serotransferrin OS=Homo sapiens OX=9606 GN=TF PE=1 SV=4	1	5	1	0	1	1	1151.3	5752.47	5751.45	177.48	0.20415	0	1.93752e+06	HCD (High Energy Collision Dissociation)	30	MS2	69.9905	200	67.2886	20298	20277	240925_OE_KB_Media_DKO1_HILIC.raw	18.42	942.2	566	176.7	3.78209e-19	3.64701e-20	0	0	6.68189e-17	6.38681e-18	0	0	HexNAc(4)Hex(6)Fuc(1)NeuAc(1)	0	421	1			CGLVPVLAENYNKSDNCEDTPEAGYFAVAVVK_HexNAc(4)Hex(6)Fuc(1)NeuAc(1)	DKO1	Yes	P02787_Yes	P02787_HexNAc(4)Hex(6)Fuc(1)NeuAc(1)
CGLVPVLAENYNKSDNCEDTPEAGYFAVAVVK	[K].cGLVPVLAENYnKSDNcEDTPEAGYFAVAVVK.[K]	C1(Carbamidomethyl); N12(HexNAc(4)Hex(5)NeuAc(2)); C17(Carbamidomethyl)	P02787	Serotransferrin OS=Homo sapiens OX=9606 GN=TF PE=1 SV=4	1	5	1	0	1	1	1147.69	5734.45	5734.43	2.06	0.00236	0	8.12929e+06	HCD (High Energy Collision Dissociation)	30	MS2	0	11.602	66.6898	20436	20416	240925_OE_KB_Media_SPPL3KO2_HILIC.raw	18.42	916.6	614.8	184.7	3.78209e-19	3.73665e-20	0	0	6.68189e-17	6.54631e-18	0	0	HexNAc(4)Hex(5)NeuAc(2)	0	421	1	116090376	66.5	CGLVPVLAENYNKSDNCEDTPEAGYFAVAVVK_HexNAc(4)Hex(5)NeuAc(2)	SPPL3KO2	Yes	P02787_No	P02787_HexNAc(4)Hex(5)NeuAc(2)
CGLVPVLAENYNKSDNCEDTPEAGYFAVAVVK	[K].cGLVPVLAENYnKSDNcEDTPEAGYFAVAVVK.[K]	C1(Carbamidomethyl); N12(HexNAc(4)Hex(5)NeuAc(2)); C17(Carbamidomethyl)	P02787	Serotransferrin OS=Homo sapiens OX=9606 GN=TF PE=1 SV=4	1	5	1	0	1	1	1147.7	5734.45	5734.43	2.69	0.00309	0	3.57613e+06	HCD (High Energy Collision Dissociation)	30	MS2	0	33.866	67.2061	20578	20561	240925_OE_KB_Media_WT1_HILIC.raw	18.42	904.9	543.5	182.7	3.78209e-19	3.76293e-20	0	0	6.68189e-17	6.59306e-18	0	0	HexNAc(4)Hex(5)NeuAc(2)	0	421	1	65405660	66.69	CGLVPVLAENYNKSDNCEDTPEAGYFAVAVVK_HexNAc(4)Hex(5)NeuAc(2)	WT1	Yes	P02787_No	P02787_HexNAc(4)Hex(5)NeuAc(2)
CGLVPVLAENYNKSDNCEDTPEAGYFAVAVVK	[K].cGLVPVLAENYnKSDNcEDTPEAGYFAVAVVK.[K]	C1(Carbamidomethyl); N12(HexNAc(5)Hex(6)NeuAc(1)); C17(Carbamidomethyl)	P02787	Serotransferrin OS=Homo sapiens OX=9606 GN=TF PE=1 SV=4	1	5	1	0	1	1	1162.5	5808.49	5808.47	2.57	0.00299	0	1.02575e+06	HCD (High Energy Collision Dissociation)	30	MS2	0	200	64.0251	19049	19027	240925_OE_KB_Media_DKO2_HILIC.raw	18.42	907.6	587.6	198	3.78209e-19	3.65758e-20	0	0	6.68189e-17	6.40562e-18	0	0	HexNAc(5)Hex(6)NeuAc(1)	0	421	1	3.6553e+06	64.03	CGLVPVLAENYNKSDNCEDTPEAGYFAVAVVK_HexNAc(5)Hex(6)NeuAc(1)	DKO2	Yes	P02787_No	P02787_HexNAc(5)Hex(6)NeuAc(1)
CGLVPVLAENYNKSDNCEDTPEAGYFAVAVVK	[K].cGLVPVLAENYnKSDNcEDTPEAGYFAVAVVK.[K]	C1(Carbamidomethyl); N12(HexNAc(4)Hex(5)NeuAc(1)); C17(Carbamidomethyl)	P02787	Serotransferrin OS=Homo sapiens OX=9606 GN=TF PE=1 SV=4	1	5	1	0	1	1	1089.48	5443.35	5443.34	1.91	0.00208	0	1760422	HCD (High Energy Collision Dissociation)	30	MS2	33.62	22.291	64.231	19726	19708	240925_OE_KB_Media_SPPL3KO1_HILIC.raw	18.42	901.5	580.9	147.5	3.78209e-19	3.73139e-20	0	0	6.68189e-17	6.53695e-18	0	0	HexNAc(4)Hex(5)NeuAc(1)	0	421	1	10937813	64.42	CGLVPVLAENYNKSDNCEDTPEAGYFAVAVVK_HexNAc(4)Hex(5)NeuAc(1)	SPPL3KO1	Yes	P02787_No	P02787_HexNAc(4)Hex(5)NeuAc(1)
CGLVPVLAENYNKSDNCEDTPEAGYFAVAVVK	[K].cGLVPVLAENYnKSDNcEDTPEAGYFAVAVVK.[K]	C1(Carbamidomethyl); N12(HexNAc(4)Hex(5)NeuAc(2)); C17(Carbamidomethyl)	P02787	Serotransferrin OS=Homo sapiens OX=9606 GN=TF PE=1 SV=4	1	5	1	0	1	1	1147.7	5734.45	5734.43	2.8	0.00321	0	6356178	HCD (High Energy Collision Dissociation)	30	MS2	0	40.537	66.6797	20102	20086	240925_OE_KB_Media_DKO1_HILIC.raw	18.42	940.4	581.2	181	3.78209e-19	3.64172e-20	0	0	6.68189e-17	6.3774e-18	0	0	HexNAc(4)Hex(5)NeuAc(2)	0	421	1	45453924	67.13	CGLVPVLAENYNKSDNCEDTPEAGYFAVAVVK_HexNAc(4)Hex(5)NeuAc(2)	DKO1	Yes	P02787_No	P02787_HexNAc(4)Hex(5)NeuAc(2)
CGLVPVLAENYNKSDNCEDTPEAGYFAVAVVK	[K].cGLVPVLAENYnKSDNcEDTPEAGYFAVAVVK.[K]	C1(Carbamidomethyl); N12(HexNAc(4)Hex(5)NeuAc(2)); C17(Carbamidomethyl)	P02787	Serotransferrin OS=Homo sapiens OX=9606 GN=TF PE=1 SV=4	1	5	1	0	1	1	1147.7	5734.45	5734.43	2.91	0.00333	0	4.63007e+06	HCD (High Energy Collision Dissociation)	30	MS2	4.50589	10.715	67.3839	20327	20311	240925_OE_KB_Media_DKO1_HILIC.raw	18.42	926.8	598.7	160.7	3.78209e-19	3.6523e-20	0	0	6.68189e-17	6.39622e-18	0	0	HexNAc(4)Hex(5)NeuAc(2)	0	421	1	45453924	67.13	CGLVPVLAENYNKSDNCEDTPEAGYFAVAVVK_HexNAc(4)Hex(5)NeuAc(2)	DKO1	Yes	P02787_No	P02787_HexNAc(4)Hex(5)NeuAc(2)
CGLVPVLAENYNKSDNCEDTPEAGYFAVAVVK	[K].cGLVPVLAENYnKSDNcEDTPEAGYFAVAVVK.[K]	C1(Carbamidomethyl); N12(HexNAc(4)Hex(6)Fuc(1)NeuAc(1)); C17(Carbamidomethyl)	P02787	Serotransferrin OS=Homo sapiens OX=9606 GN=TF PE=1 SV=4	1	5	1	0	1	1	1151.1	5751.47	5751.45	3.44	0.00396	0	825773	HCD (High Energy Collision Dissociation)	30	MS2	78.1887	200	66.8694	20249	20227	240925_OE_KB_Media_DKO3_HILIC.raw	18.42	914.4	558.9	184.4	3.78209e-19	3.68925e-20	0	0	6.68189e-17	6.46197e-18	0	0	HexNAc(4)Hex(6)Fuc(1)NeuAc(1)	0	421	1	1.32542e+06	67.12	CGLVPVLAENYNKSDNCEDTPEAGYFAVAVVK_HexNAc(4)Hex(6)Fuc(1)NeuAc(1)	DKO3	Yes	P02787_Yes	P02787_HexNAc(4)Hex(6)Fuc(1)NeuAc(1)
CGLVPVLAENYNKSDNCEDTPEAGYFAVAVVK	[K].cGLVPVLAENYnKSDNcEDTPEAGYFAVAVVK.[K]	C1(Carbamidomethyl); N12(HexNAc(4)Hex(5)NeuAc(2)); C17(Carbamidomethyl)	P02787	Serotransferrin OS=Homo sapiens OX=9606 GN=TF PE=1 SV=4	1	5	1	0	1	1	1147.69	5734.44	5734.43	1.74	0.00199	0	10821494	HCD (High Energy Collision Dissociation)	30	MS2	0.164117	11.788	66.7777	20050	20033	240925_OE_KB_Media_SPPKO2_HILIC.raw	18.42	932.8	613.1	157.4	3.78209e-19	3.71033e-20	0	0	6.68189e-17	6.49949e-18	0	0	HexNAc(4)Hex(5)NeuAc(2)	0	421	1	55901340	67.24	CGLVPVLAENYNKSDNCEDTPEAGYFAVAVVK_HexNAc(4)Hex(5)NeuAc(2)	SPPKO2	Yes	P02787_No	P02787_HexNAc(4)Hex(5)NeuAc(2)
CGLVPVLAENYNKSDNCEDTPEAGYFAVAVVK	[K].cGLVPVLAENYnKSDNcEDTPEAGYFAVAVVK.[K]	C1(Carbamidomethyl); N12(HexNAc(4)Hex(5)NeuAc(1)); C17(Carbamidomethyl)	P02787	Serotransferrin OS=Homo sapiens OX=9606 GN=TF PE=1 SV=4	1	5	1	0	1	1	1089.48	5443.35	5443.34	1.46	0.00159	0	4551287	HCD (High Energy Collision Dissociation)	30	MS2	0.887882	20.051	64.1623	19288	19269	240925_OE_KB_Media_DKO1_HILIC.raw	18.42	938.6	594	152.3	3.78209e-19	3.63114e-20	0	0	6.68189e-17	6.35857e-18	0	0	HexNAc(4)Hex(5)NeuAc(1)	0	421	1			CGLVPVLAENYNKSDNCEDTPEAGYFAVAVVK_HexNAc(4)Hex(5)NeuAc(1)	DKO1	Yes	P02787_No	P02787_HexNAc(4)Hex(5)NeuAc(1)
CGLVPVLAENYNKSDNCEDTPEAGYFAVAVVK	[K].cGLVPVLAENYnKSDNcEDTPEAGYFAVAVVK.[K]	C1(Carbamidomethyl); N12(HexNAc(4)Hex(5)NeuAc(1)); C17(Carbamidomethyl)	P02787	Serotransferrin OS=Homo sapiens OX=9606 GN=TF PE=1 SV=4	1	5	1	0	1	1	1089.47	5443.34	5443.34	0.34	0.00037	0	3.61047e+06	HCD (High Energy Collision Dissociation)	30	MS2	1.43588	73.311	64.1689	19095	19079	240925_OE_KB_Media_DKO2_HILIC.raw	18.42	943.4	557.8	224.1	3.78209e-19	3.66286e-20	0	0	6.68189e-17	6.41502e-18	0	0	HexNAc(4)Hex(5)NeuAc(1)	0	421	1	17143372	64.45	CGLVPVLAENYNKSDNCEDTPEAGYFAVAVVK_HexNAc(4)Hex(5)NeuAc(1)	DKO2	Yes	P02787_No	P02787_HexNAc(4)Hex(5)NeuAc(1)
CGLVPVLAENYNKSDNCEDTPEAGYFAVAVVK	[K].cGLVPVLAENYnKSDNcEDTPEAGYFAVAVVK.[K]	C1(Carbamidomethyl); N12(HexNAc(5)Hex(6)NeuAc(1)); C17(Carbamidomethyl)	P02787	Serotransferrin OS=Homo sapiens OX=9606 GN=TF PE=1 SV=4	1	5	1	0	1	1	1163.51	5813.5	5808.47	866.11	1.00616	0	1.44246e+06	HCD (High Energy Collision Dissociation)	30	MS2	45.6999	200	64.0644	19890	19859	240925_OE_KB_Media_WT3_HILIC.raw	18.42	901.1	600.9	151.4	3.78209e-19	3.77867e-20	0	0	6.68189e-17	6.62108e-18	0	0	HexNAc(5)Hex(6)NeuAc(1)	0	421	1			CGLVPVLAENYNKSDNCEDTPEAGYFAVAVVK_HexNAc(5)Hex(6)NeuAc(1)	WT3	Yes	P02787_No	P02787_HexNAc(5)Hex(6)NeuAc(1)
CGLVPVLAENYNKSDNCEDTPEAGYFAVAVVK	[K].cGLVPVLAENYnKSDNcEDTPEAGYFAVAVVK.[K]	C1(Carbamidomethyl); N12(HexNAc(5)Hex(6)NeuAc(1)); C17(Carbamidomethyl)	P02787	Serotransferrin OS=Homo sapiens OX=9606 GN=TF PE=1 SV=4	1	5	1	0	1	1	1163.1	5811.49	5808.47	519.56	0.60357	0	3440800	HCD (High Energy Collision Dissociation)	30	MS2	77.6233	200	63.9906	19388	19362	240925_OE_KB_Media_SPPKO3_HILIC.raw	18.42	948.5	568.2	240.3	3.78209e-19	3.72087e-20	0	0	6.68189e-17	6.51822e-18	0	0	HexNAc(5)Hex(6)NeuAc(1)	0	421	1			CGLVPVLAENYNKSDNCEDTPEAGYFAVAVVK_HexNAc(5)Hex(6)NeuAc(1)	SPPKO3	Yes	P02787_No	P02787_HexNAc(5)Hex(6)NeuAc(1)
CGLVPVLAENYNKSDNCEDTPEAGYFAVAVVK	[K].cGLVPVLAENYnKSDNcEDTPEAGYFAVAVVK.[K]	C1(Carbamidomethyl); N12(HexNAc(4)Hex(5)NeuAc(1)); C17(Carbamidomethyl)	P02787	Serotransferrin OS=Homo sapiens OX=9606 GN=TF PE=1 SV=4	1	5	1	0	1	1	1089.48	5443.35	5443.34	1.91	0.00208	0	1485551	HCD (High Energy Collision Dissociation)	30	MS2	0	98.506	64.5112	19402	19383	240925_OE_KB_Media_DKO1_HILIC.raw	18.42	933.8	572	158	3.78209e-19	3.63643e-20	0	0	6.68189e-17	6.36799e-18	0	0	HexNAc(4)Hex(5)NeuAc(1)	0	421	1			CGLVPVLAENYNKSDNCEDTPEAGYFAVAVVK_HexNAc(4)Hex(5)NeuAc(1)	DKO1	Yes	P02787_No	P02787_HexNAc(4)Hex(5)NeuAc(1)
CGLVPVLAENYNKSDNCEDTPEAGYFAVAVVK	[K].cGLVPVLAENYnKSDNcEDTPEAGYFAVAVVK.[K]	C1(Carbamidomethyl); N12(HexNAc(4)Hex(5)NeuAc(1)); C17(Carbamidomethyl)	P02787	Serotransferrin OS=Homo sapiens OX=9606 GN=TF PE=1 SV=4	1	5	1	0	1	1	1089.48	5443.35	5443.34	1.69	0.00184	0	4.75244e+06	HCD (High Energy Collision Dissociation)	30	MS2	0	46.722	64.5039	19554	19537	240925_OE_KB_Media_SPPKO3_HILIC.raw	18.42	910.3	569.8	160.3	3.78209e-19	3.72613e-20	0	0	6.68189e-17	6.52759e-18	0	0	HexNAc(4)Hex(5)NeuAc(1)	0	421	1	14820471	64.41	CGLVPVLAENYNKSDNCEDTPEAGYFAVAVVK_HexNAc(4)Hex(5)NeuAc(1)	SPPKO3	Yes	P02787_No	P02787_HexNAc(4)Hex(5)NeuAc(1)
CGLVPVLAENYNKSDNCEDTPEAGYFAVAVVK	[K].cGLVPVLAENYnKSDNcEDTPEAGYFAVAVVK.[K]	C1(Carbamidomethyl); N12(HexNAc(4)Hex(5)NeuAc(2)); C17(Carbamidomethyl)	P02787	Serotransferrin OS=Homo sapiens OX=9606 GN=TF PE=1 SV=4	1	5	1	0	1	1	1147.69	5734.44	5734.43	1.42	0.00163	0	5.76884e+06	HCD (High Energy Collision Dissociation)	30	MS2	0.414683	19.042	67.1086	20328	20310	240925_OE_KB_Media_DKO3_HILIC.raw	18.42	936.2	573.2	165.7	3.78209e-19	3.69453e-20	0	0	6.68189e-17	6.47136e-18	0	0	HexNAc(4)Hex(5)NeuAc(2)	0	421	1	68341240	67.13	CGLVPVLAENYNKSDNCEDTPEAGYFAVAVVK_HexNAc(4)Hex(5)NeuAc(2)	DKO3	Yes	P02787_No	P02787_HexNAc(4)Hex(5)NeuAc(2)
CGLVPVLAENYNKSDNCEDTPEAGYFAVAVVK	[K].cGLVPVLAENYnKSDNcEDTPEAGYFAVAVVK.[K]	C1(Carbamidomethyl); N12(HexNAc(4)Hex(5)NeuAc(2)); C17(Carbamidomethyl)	P02787	Serotransferrin OS=Homo sapiens OX=9606 GN=TF PE=1 SV=4	1	5	1	0	1	1	1147.69	5734.45	5734.43	1.95	0.00224	0	12070101	HCD (High Energy Collision Dissociation)	30	MS2	0	8.254	66.7176	20092	20074	240925_OE_KB_Media_SPPKO1_HILIC.raw	18.42	904.3	545.3	167.6	3.78209e-19	3.6998e-20	0	0	6.68189e-17	6.48074e-18	0	0	HexNAc(4)Hex(5)NeuAc(2)	0	421	1	67471176	67.25	CGLVPVLAENYNKSDNCEDTPEAGYFAVAVVK_HexNAc(4)Hex(5)NeuAc(2)	SPPKO1	Yes	P02787_No	P02787_HexNAc(4)Hex(5)NeuAc(2)
CGLVPVLAENYNKSDNCEDTPEAGYFAVAVVK	[K].cGLVPVLAENYnKSDNcEDTPEAGYFAVAVVK.[K]	C1(Carbamidomethyl); N12(HexNAc(4)Hex(5)NeuAc(2)); C17(Carbamidomethyl)	P02787	Serotransferrin OS=Homo sapiens OX=9606 GN=TF PE=1 SV=4	1	5	1	0	1	1	1147.69	5734.44	5734.43	0.57	0.00065	0	6.89236e+06	HCD (High Energy Collision Dissociation)	30	MS2	0	13.136	67.1291	20159	20142	240925_OE_KB_Media_SPPKO2_HILIC.raw	18.42	934.3	620.9	153.5	3.78209e-19	3.7156e-20	0	0	6.68189e-17	6.50886e-18	0	0	HexNAc(4)Hex(5)NeuAc(2)	0	421	1	55901340	67.24	CGLVPVLAENYNKSDNCEDTPEAGYFAVAVVK_HexNAc(4)Hex(5)NeuAc(2)	SPPKO2	Yes	P02787_No	P02787_HexNAc(4)Hex(5)NeuAc(2)
CGLVPVLAENYNKSDNCEDTPEAGYFAVAVVK	[K].cGLVPVLAENYnKSDNcEDTPEAGYFAVAVVK.[K]	C1(Carbamidomethyl); N12(HexNAc(4)Hex(5)NeuAc(2)); C17(Carbamidomethyl)	P02787	Serotransferrin OS=Homo sapiens OX=9606 GN=TF PE=1 SV=4	1	5	1	0	1	1	1147.69	5734.44	5734.43	1.84	0.00211	0	7047642	HCD (High Energy Collision Dissociation)	30	MS2	0.433423	20.144	67.4928	20152	20134	240925_OE_KB_Media_DKO2_HILIC.raw	18.42	930	602.9	150.3	3.78209e-19	3.67342e-20	0	0	6.68189e-17	6.43381e-18	0	0	HexNAc(4)Hex(5)NeuAc(2)	0	421	1	59879808	67.11	CGLVPVLAENYNKSDNCEDTPEAGYFAVAVVK_HexNAc(4)Hex(5)NeuAc(2)	DKO2	Yes	P02787_No	P02787_HexNAc(4)Hex(5)NeuAc(2)
CGLVPVLAENYNKSDNCEDTPEAGYFAVAVVK	[K].cGLVPVLAENYnKSDNcEDTPEAGYFAVAVVK.[K]	C1(Carbamidomethyl); N12(HexNAc(4)Hex(5)NeuAc(2)); C17(Carbamidomethyl)	P02787	Serotransferrin OS=Homo sapiens OX=9606 GN=TF PE=1 SV=4	1	5	1	0	1	1	1147.7	5734.45	5734.43	2.27	0.0026	0	8080455	HCD (High Energy Collision Dissociation)	30	MS2	0	10.13	67.166	20902	20885	240925_OE_KB_Media_WT3_HILIC.raw	18.42	922.9	590.6	228.4	3.78209e-19	3.78392e-20	0	0	6.68189e-17	6.63041e-18	0	0	HexNAc(4)Hex(5)NeuAc(2)	0	421	1	100099128	67.34	CGLVPVLAENYNKSDNCEDTPEAGYFAVAVVK_HexNAc(4)Hex(5)NeuAc(2)	WT3	Yes	P02787_No	P02787_HexNAc(4)Hex(5)NeuAc(2)
CGLVPVLAENYNKSDNCEDTPEAGYFAVAVVK	[K].cGLVPVLAENYnKSDNcEDTPEAGYFAVAVVK.[K]	C1(Carbamidomethyl); N12(HexNAc(4)Hex(6)Fuc(1)NeuAc(1)); C17(Carbamidomethyl)	P02787	Serotransferrin OS=Homo sapiens OX=9606 GN=TF PE=1 SV=4	1	5	1	0	1	1	1151.1	5751.45	5751.45	0.58	0.00066	0	814366	HCD (High Energy Collision Dissociation)	30	MS2	78.5012	200	66.4113	19810	19780	240925_OE_KB_Media_DKO2_HILIC.raw	18.42	925.1	590.9	184.1	3.78209e-19	3.66814e-20	0	0	6.68189e-17	6.42441e-18	0	0	HexNAc(4)Hex(6)Fuc(1)NeuAc(1)	0	421	1			CGLVPVLAENYNKSDNCEDTPEAGYFAVAVVK_HexNAc(4)Hex(6)Fuc(1)NeuAc(1)	DKO2	Yes	P02787_Yes	P02787_HexNAc(4)Hex(6)Fuc(1)NeuAc(1)
CGLVPVLAENYNKSDNCEDTPEAGYFAVAVVK	[K].cGLVPVLAENYnKSDNcEDTPEAGYFAVAVVK.[K]	C1(Carbamidomethyl); N12(HexNAc(4)Hex(5)NeuAc(1)); C17(Carbamidomethyl)	P02787	Serotransferrin OS=Homo sapiens OX=9606 GN=TF PE=1 SV=4	1	5	1	0	1	1	1090.28	5447.36	5443.34	737.92	0.80335	0	1052634	HCD (High Energy Collision Dissociation)	30	MS2	53.054	200	65.2733	19826	19796	240925_OE_KB_Media_SPPL3KO3_HILIC.raw	18.42	922	622.4	46.5	3.78209e-19	3.74717e-20	0	0	6.68189e-17	6.56502e-18	0	0	HexNAc(4)Hex(5)NeuAc(1)	0	421	1			CGLVPVLAENYNKSDNCEDTPEAGYFAVAVVK_HexNAc(4)Hex(5)NeuAc(1)	SPPL3KO3	Yes	P02787_No	P02787_HexNAc(4)Hex(5)NeuAc(1)
NISSHTNIVFSNGELDPWSGGGVTK	[K].nISSHTNIVFSnGELDPWSGGGVTK.[D]	N1(HexNAc(2)Hex(5)); N12(Deamidated)	P42785	Lysosomal Pro-X carboxypeptidase OS=Homo sapiens OX=9606 GN=PRCP PE=1 SV=1	0	3	1	0	1	1	1278.57	3833.69	3833.68	2.52	0.00322	0	6062551	HCD (High Energy Collision Dissociation)	30	MS2	0	100.582	54.4923	16299	16281	240925_OE_KB_Media_SPPKO1_HILIC.raw	18.42	908	733.3	172	3.80005e-19	3.80497e-20	0	0	6.71361e-17	6.66788e-18	0	0	HexNAc(2)Hex(5)	0	415	1	6.14377e+06	54.4	NISSHTNIVFSNGELDPWSGGGVTK_HexNAc(2)Hex(5)	SPPKO1	Yes	P42785_No	P42785_HexNAc(2)Hex(5)
CGLVPVLAENYNKSDNCEDTPEAGYFAVAVVK	[K].cGLVPVLAENYnKSDNcEDTPEAGYFAVAVVK.[K]	C1(Carbamidomethyl); N12(HexNAc(4)Hex(6)Fuc(1)NeuAc(1)); C17(Carbamidomethyl)	P02787	Serotransferrin OS=Homo sapiens OX=9606 GN=TF PE=1 SV=4	1	5	1	0	1	1	1151.1	5751.48	5751.45	4.82	0.00554	0	1.25695e+06	HCD (High Energy Collision Dissociation)	30	MS2	57.0108	200	67.1564	20169	20142	240925_OE_KB_Media_SPPKO2_HILIC.raw	18.42	923.5	497	243.5	3.84035e-19	3.85775e-20	0	0	6.78481e-17	6.75241e-18	0	0	HexNAc(4)Hex(6)Fuc(1)NeuAc(1)	0	421	1	1.58632e+06	67.55	CGLVPVLAENYNKSDNCEDTPEAGYFAVAVVK_HexNAc(4)Hex(6)Fuc(1)NeuAc(1)	SPPKO2	Yes	P02787_Yes	P02787_HexNAc(4)Hex(6)Fuc(1)NeuAc(1)
CGLVPVLAENYNKSDNCEDTPEAGYFAVAVVK	[K].cGLVPVLAEnYnKSDNcEDTPEAGYFAVAVVK.[K]	C1(Carbamidomethyl); N10(Deamidated); N12(HexNAc(4)Hex(5)NeuAc(1)); C17(Carbamidomethyl)	P02787	Serotransferrin OS=Homo sapiens OX=9606 GN=TF PE=1 SV=4	1	5	1	0	1	1	1089.87	5445.34	5444.32	186.19	0.20274	0	1.18284e+06	HCD (High Energy Collision Dissociation)	30	MS2	68.9704	200	65.4902	19515	19492	240925_OE_KB_Media_DKO2_HILIC.raw	18.42	944.6	695.9	20.2	3.84035e-19	3.85244e-20	0	0	6.78481e-17	6.74296e-18	0	0	HexNAc(4)Hex(5)NeuAc(1)	0	421	1			CGLVPVLAENYNKSDNCEDTPEAGYFAVAVVK_HexNAc(4)Hex(5)NeuAc(1)	DKO2	Yes	P02787_No	P02787_HexNAc(4)Hex(5)NeuAc(1)
CGLVPVLAENYNKSDNCEDTPEAGYFAVAVVK	[K].cGLVPVLAENYnKSDNcEDTPEAGYFAVAVVK.[K]	C1(Carbamidomethyl); N12(HexNAc(4)Hex(6)Fuc(1)NeuAc(1)); C17(Carbamidomethyl)	P02787	Serotransferrin OS=Homo sapiens OX=9606 GN=TF PE=1 SV=4	1	5	1	0	1	1	1151.7	5754.48	5751.45	526.62	0.60576	0	2.04681e+06	HCD (High Energy Collision Dissociation)	30	MS2	71.1503	200	66.5907	20073	20054	240925_OE_KB_Media_DKO1_HILIC.raw	18.42	934.8	551.7	211.4	3.84035e-19	3.84713e-20	0	0	6.78481e-17	6.7335e-18	0	0	HexNAc(4)Hex(6)Fuc(1)NeuAc(1)	0	421	1			CGLVPVLAENYNKSDNCEDTPEAGYFAVAVVK_HexNAc(4)Hex(6)Fuc(1)NeuAc(1)	DKO1	Yes	P02787_Yes	P02787_HexNAc(4)Hex(6)Fuc(1)NeuAc(1)
DVPCDNVSSCPSSDTCCQLTSGEWGCCPIPEAVCCSDHQHCCPQGYTCVAEGQCQR	[R].DVPcDnVSScPSSDTccQLTSGEWGccPIPEAVccSDHQHccPQGYTcVAEGQcQR.[G]	C4(Carbamidomethyl); N6(HexNAc(1)); C10(Carbamidomethyl); C16(Carbamidomethyl); C17(Carbamidomethyl); C26(Carbamidomethyl); C27(Carbamidomethyl); C34(Carbamidomethyl); C35(Carbamidomethyl); C41(Carbamidomethyl); C42(Carbamidomethyl); C48(Carbamidomethyl); C54(Carbamidomethyl)	P28799	Progranulin OS=Homo sapiens OX=9606 GN=GRN PE=1 SV=2	0	4	1	0	1	1	1707.91	6828.62	6826.6	295.4	0.50414	0	510282	HCD (High Energy Collision Dissociation)	30	MS2	43.0675	200	50.3964	15183	15162	240925_OE_KB_Media_SPPL3KO3_HILIC.raw	18.42	867.6	853.3	853.3	3.84141e-19	3.86307e-20	0	0	6.78669e-17	6.76186e-18	0	0	HexNAc(1)	0	363	1			DVPCDNVSSCPSSDTCCQLTSGEWGCCPIPEAVCCSDHQHCCPQGYTCVAEGQCQR_HexNAc(1)	SPPL3KO3	Yes	P28799_No	P28799_HexNAc(1)
NISSHTNIVFSNGELDPWSGGGVTK	[K].nISSHTNIVFSnGELDPWSGGGVTK.[D]	N1(HexNAc(2)Hex(5)); N12(Deamidated)	P42785	Lysosomal Pro-X carboxypeptidase OS=Homo sapiens OX=9606 GN=PRCP PE=1 SV=1	0	3	1	0	1	1	1278.57	3833.68	3833.68	1.85	0.00236	0	958614	HCD (High Energy Collision Dissociation)	30	MS2	0	200	54.3454	16623	16597	240925_OE_KB_Media_SPPL3KO1_HILIC.raw	18.41	904.2	758.9	202.9	3.85858e-19	3.91097e-20	0	0	6.81702e-17	6.84713e-18	0	0	HexNAc(2)Hex(5)	0	415	1	11865896	54.39	NISSHTNIVFSNGELDPWSGGGVTK_HexNAc(2)Hex(5)	SPPL3KO1	Yes	P42785_No	P42785_HexNAc(2)Hex(5)
NISSHTNIVFSNGELDPWSGGGVTK	[K].nISSHTNIVFSNGELDPWSGGGVTK.[D]	N1(HexNAc(2)Hex(5))	P42785	Lysosomal Pro-X carboxypeptidase OS=Homo sapiens OX=9606 GN=PRCP PE=1 SV=1	0	3	1	0	1	1	1278.24	3832.7	3832.69	3.09	0.00395	0	560343	HCD (High Energy Collision Dissociation)	30	MS2	87.0725	200	53.6326	16267	16248	240925_OE_KB_Media_SPPL3KO2_HILIC.raw	18.41	901.7	652.4	652.4	3.85858e-19	3.91629e-20	0	0	6.81702e-17	6.8566e-18	0	0	HexNAc(2)Hex(5)	0	415	1	10527915	53.67	NISSHTNIVFSNGELDPWSGGGVTK_HexNAc(2)Hex(5)	SPPL3KO2	Yes	P42785_No	P42785_HexNAc(2)Hex(5)
TNITLVCKPGDLESAPVLR	[K].TnITLVcKPGDLESAPVLR.[T]	N2(HexNAc(2)Hex(6)); C7(Carbamidomethyl)	P11717	Cation-independent mannose-6-phosphate receptor OS=Homo sapiens OX=9606 GN=IGF2R PE=1 SV=3	0	4	1	0	1	1	865.679	3459.69	3461.6	-549.97	-0.47595	0	146465	HCD (High Energy Collision Dissociation)	30	MS2	23.6744	200	47.2348	14088	14065	240925_OE_KB_Media_DKO3_HILIC.raw	18.31	916.5	658.3	658.3	4.88453e-19	4.43969e-20	0	0	8.62959e-17	7.75766e-18	0	0	HexNAc(2)Hex(6)	0	580	1	230576	47.13	TNITLVCKPGDLESAPVLR_HexNAc(2)Hex(6)	DKO3	Yes	P11717_No	P11717_HexNAc(2)Hex(6)
VTELQLTSSELDFQPQQELMLQITNASLGLR	[K].VTELQLTSSELDFQPQQELMLQITnASLGLR.[F]	N25(HexNAc(4)Hex(5)Fuc(1)NeuAc(1))	P55058	Phospholipid transfer protein OS=Homo sapiens OX=9606 GN=PLTP PE=1 SV=1	0	4	1	0	1	1	1391.4	5562.56	5562.54	3.31	0.00461	0	684107	HCD (High Energy Collision Dissociation)	30	MS2	0	191.064	84.5004	25602	25583	240925_OE_KB_Media_SPPKO1_HILIC.raw	18.29	918.2	706.8	706.8	5.09165e-19	4.54965e-20	0	0	8.9955e-17	7.95344e-18	0	0	HexNAc(4)Hex(5)Fuc(1)NeuAc(1)	-1	70	1	4006236	84.11	VTELQLTSSELDFQPQQELMLQITNASLGLR_HexNAc(4)Hex(5)Fuc(1)NeuAc(1)	SPPKO1	Yes	P55058_Yes	P55058_HexNAc(4)Hex(5)Fuc(1)NeuAc(1)
VTELQLTSSELDFQPQQELMLQITNASLGLR	[K].VTELQLTSSELDFQPQQELMLQITnASLGLR.[F]	N25(HexNAc(4)Hex(5)Fuc(1)NeuAc(1))	P55058	Phospholipid transfer protein OS=Homo sapiens OX=9606 GN=PLTP PE=1 SV=1	0	5	1	0	1	1	1113.92	5565.57	5562.54	543.96	0.60516	0	1.7027e+06	HCD (High Energy Collision Dissociation)	30	MS2	74.0565	200	84.3448	26329	26311	240925_OE_KB_Media_WT3_HILIC.raw	18.28	915.1	723	723	5.2243e-19	4.5783e-20	0	0	9.22986e-17	8.00445e-18	0	0	HexNAc(4)Hex(5)Fuc(1)NeuAc(1)	0	70	1			VTELQLTSSELDFQPQQELMLQITNASLGLR_HexNAc(4)Hex(5)Fuc(1)NeuAc(1)	WT3	Yes	P55058_Yes	P55058_HexNAc(4)Hex(5)Fuc(1)NeuAc(1)
VTELQLTSSELDFQPQQELMLQITNASLGLR	[K].VTELQLTSSELDFQPQQELMLQITnASLGLR.[F]	N25(HexNAc(4)Hex(5)Fuc(1)NeuAc(1))	P55058	Phospholipid transfer protein OS=Homo sapiens OX=9606 GN=PLTP PE=1 SV=1	0	5	1	0	1	1	1113.32	5562.55	5562.54	1.26	0.0014	0	416083	HCD (High Energy Collision Dissociation)	30	MS2	0	200	83.9863	26222	26204	240925_OE_KB_Media_WT3_HILIC.raw	18.28	902.6	648.4	648.4	5.2243e-19	4.5711e-20	0	0	9.22986e-17	7.99163e-18	0	0	HexNAc(4)Hex(5)Fuc(1)NeuAc(1)	0	70	1	2784057	84.4	VTELQLTSSELDFQPQQELMLQITNASLGLR_HexNAc(4)Hex(5)Fuc(1)NeuAc(1)	WT3	Yes	P55058_Yes	P55058_HexNAc(4)Hex(5)Fuc(1)NeuAc(1)
YHYNCSLLDGTQLFTSHDYGAPQEATLGANK	[R].YHYncSLLDGTQLFTSHDYGAPQEATLGANK.[V]	N4(HexNAc(2)Hex(6)); C5(Carbamidomethyl)	Q96AY3	Peptidyl-prolyl cis-trans isomerase FKBP10 OS=Homo sapiens OX=9606 GN=FKBP10 PE=1 SV=1	0	4	0.8159	0	1	1	1214.03	4853.09	4850.07	622.95	0.75533	0	1.4957e+06	HCD (High Energy Collision Dissociation)	30	MS2	75.0013	200	54.5739	16629	16606	240925_OE_KB_Media_WT1_HILIC.raw	18.25	926.5	683.2	683.2	5.66238e-19	4.77967e-20	0	0	1.00038e-16	8.34985e-18	0	0	HexNAc(2)Hex(6)	-1	404	1			YHYNCSLLDGTQLFTSHDYGAPQEATLGANK_HexNAc(2)Hex(6)	WT1		Q96AY3_No	Q96AY3_HexNAc(2)Hex(6)
RDVPCDNVSSCPSSDTCCQLTSGEWGCCPIPEAVCCSDHQHCCPQGYTCVAEGQCQR	[K].RDVPcDnVSScPSSDTccQLTSGEWGccPIPEAVccSDHQHccPQGYTcVAEGQcQR.[G]	C5(Carbamidomethyl); N7(HexNAc(2)Hex(2)Fuc(1)); C11(Carbamidomethyl); C17(Carbamidomethyl); C18(Carbamidomethyl); C27(Carbamidomethyl); C28(Carbamidomethyl); C35(Carbamidomethyl); C36(Carbamidomethyl); C42(Carbamidomethyl); C43(Carbamidomethyl); C49(Carbamidomethyl); C55(Carbamidomethyl)	P28799	Progranulin OS=Homo sapiens OX=9606 GN=GRN PE=1 SV=2	1	5	1	0	1	1	1532	7655.96	7655.94	2.78	0.00426	0	268354	HCD (High Energy Collision Dissociation)	30	MS2	21.4921	200	47.2642	14066	14049	240925_OE_KB_Media_SPPKO1_HILIC.raw	18.24	861.3	802.6	802.6	5.81836e-19	4.81132e-20	0	0	1.02794e-16	8.40621e-18	0	0	HexNAc(2)Hex(2)Fuc(1)	-1	362	1	875216	47.21	RDVPCDNVSSCPSSDTCCQLTSGEWGCCPIPEAVCCSDHQHCCPQGYTCVAEGQCQR_HexNAc(2)Hex(2)Fuc(1)	SPPKO1	Yes	P28799_Yes	P28799_HexNAc(2)Hex(2)Fuc(1)
YNWSFIHCPACQCNGHSK	[R].YnWSFIHcPAcQcnGHSK.[C]	N2(HexNAc(2)Hex(5)); C8(Carbamidomethyl); C11(Carbamidomethyl); C13(Carbamidomethyl); N14(Deamidated)	O75882	Attractin OS=Homo sapiens OX=9606 GN=ATRN PE=1 SV=2	0	4	1	0	1	1	871.592	3483.35	3483.34	0.48	0.00042	0	1.29093e+06	HCD (High Energy Collision Dissociation)	30	MS2	6.83206	79.936	40.3313	11987	11968	240925_OE_KB_Media_SPPKO3_HILIC.raw	18.22	929.2	712.6	712.6	5.97905e-19	4.91694e-20	0	0	1.05633e-16	8.5799e-18	0	0	HexNAc(2)Hex(5)	0	1053	1	2.01351e+06	40.32	YNWSFIHCPACQCNGHSK_HexNAc(2)Hex(5)	SPPKO3	Yes	O75882_No	O75882_HexNAc(2)Hex(5)
YNWSFIHCPACQCNGHSK	[R].YnWSFIHcPAcQcnGHSK.[C]	N2(HexNAc(2)Hex(5)); C8(Carbamidomethyl); C11(Carbamidomethyl); C13(Carbamidomethyl); N14(Deamidated)	O75882	Attractin OS=Homo sapiens OX=9606 GN=ATRN PE=1 SV=2	0	4	1	0	1	1	871.595	3483.36	3483.34	4.06	0.00353	0	479414	HCD (High Energy Collision Dissociation)	30	MS2	26.7229	200	40.1917	12130	12110	240925_OE_KB_Media_SPPL3KO2_HILIC.raw	18.22	907.7	774	774	5.97905e-19	4.92517e-20	0	0	1.05633e-16	8.59456e-18	0	0	HexNAc(2)Hex(5)	0	1053	1	4989427	40.35	YNWSFIHCPACQCNGHSK_HexNAc(2)Hex(5)	SPPL3KO2	Yes	O75882_No	O75882_HexNAc(2)Hex(5)
ASLQFLQNYTALASAVDAMDFINDATDVNDALGYVTR	[R].ASLQFLQnYTALASAVDAMDFINDATDVNDALGYVTR.[F]	N8(HexNAc(4)Hex(5)Fuc(1)NeuAc(1))	P12109	Collagen alpha-1(VI) chain OS=Homo sapiens OX=9606 GN=COL6A1 PE=1 SV=3	0	2	1	0	1	1	1514.43	3027.86	6053.65	-499829	-1512.9	0	1.11567e+06	HCD (High Energy Collision Dissociation)	30	MS2	42.9196	148.753	95.6803	29674	29646	240925_OE_KB_Media_WT3_HILIC.raw	18.22	911.5	771.5	187.6	6.06733e-19	4.95836e-20	0	0	1.07193e-16	8.65366e-18	0	0	HexNAc(4)Hex(5)Fuc(1)NeuAc(1)	0	889	1			ASLQFLQNYTALASAVDAMDFINDATDVNDALGYVTR_HexNAc(4)Hex(5)Fuc(1)NeuAc(1)	WT3	Yes	P12109_Yes	P12109_HexNAc(4)Hex(5)Fuc(1)NeuAc(1)
ASLQFLQNYTALASAVDAMDFINDATDVNDALGYVTR	[R].ASLQFLQnYTALASAVDAMDFINDATDVNDALGYVTR.[F]	N8(HexNAc(4)Hex(5)Fuc(1)NeuAc(1))	P12109	Collagen alpha-1(VI) chain OS=Homo sapiens OX=9606 GN=COL6A1 PE=1 SV=3	0	2	1	0	1	1	1514.67	3028.33	6053.65	-499752	-1512.66	0	729141	HCD (High Energy Collision Dissociation)	30	MS2	42.3239	200	95.6206	28958	28938	240925_OE_KB_Media_SPPL3KO2_HILIC.raw	18.22	933.5	821.4	205.4	6.06733e-19	4.95e-20	0	0	1.07193e-16	8.63878e-18	0	0	HexNAc(4)Hex(5)Fuc(1)NeuAc(1)	0	889	1			ASLQFLQNYTALASAVDAMDFINDATDVNDALGYVTR_HexNAc(4)Hex(5)Fuc(1)NeuAc(1)	SPPL3KO2	Yes	P12109_Yes	P12109_HexNAc(4)Hex(5)Fuc(1)NeuAc(1)
DVPCDNVSSCPSSDTCCQLTSGEWGCCPIPEAVCCSDHQHCCPQGYTCVAEGQCQR	[R].DVPcDnVSScPSSDTccQLTSGEWGccPIPEAVccSDHQHccPQGYTcVAEGQcQR.[G]	C4(Carbamidomethyl); N6(HexNAc(1)); C10(Carbamidomethyl); C16(Carbamidomethyl); C17(Carbamidomethyl); C26(Carbamidomethyl); C27(Carbamidomethyl); C34(Carbamidomethyl); C35(Carbamidomethyl); C41(Carbamidomethyl); C42(Carbamidomethyl); C48(Carbamidomethyl); C54(Carbamidomethyl)	P28799	Progranulin OS=Homo sapiens OX=9606 GN=GRN PE=1 SV=2	0	2	1	0	1	1	1707.91	3414.82	6826.6	-499777	-1705.89	0	607045	HCD (High Energy Collision Dissociation)	30	MS2	64.3982	200	50.2408	14966	14940	240925_OE_KB_Media_SPPKO1_HILIC.raw	18.22	877.7	814.9	814.9	6.09422e-19	4.98352e-20	0	0	1.07668e-16	8.69847e-18	0	0	HexNAc(1)	1	363	1			DVPCDNVSSCPSSDTCCQLTSGEWGCCPIPEAVCCSDHQHCCPQGYTCVAEGQCQR_HexNAc(1)	SPPKO1	Yes	P28799_No	P28799_HexNAc(1)
DVPCDNVSSCPSSDTCCQLTSGEWGCCPIPEAVCCSDHQHCCPQGYTCVAEGQCQR	[R].DVPcDnVSScPSSDTccQLTSGEWGccPIPEAVccSDHQHccPQGYTcVAEGQcQR.[G]	C4(Carbamidomethyl); N6(HexNAc(1)); C10(Carbamidomethyl); C16(Carbamidomethyl); C17(Carbamidomethyl); C26(Carbamidomethyl); C27(Carbamidomethyl); C34(Carbamidomethyl); C35(Carbamidomethyl); C41(Carbamidomethyl); C42(Carbamidomethyl); C48(Carbamidomethyl); C54(Carbamidomethyl)	P28799	Progranulin OS=Homo sapiens OX=9606 GN=GRN PE=1 SV=2	0	4	1	0	1	1	1707.91	6828.61	6826.6	294.47	0.50255	0	956278	HCD (High Energy Collision Dissociation)	30	MS2	39.2488	200	50.2595	15017	15000	240925_OE_KB_Media_SPPKO3_HILIC.raw	18.22	896.1	846.5	846.5	6.09422e-19	5.00029e-20	0	0	1.07668e-16	8.72833e-18	0	0	HexNAc(1)	0	363	1			DVPCDNVSSCPSSDTCCQLTSGEWGCCPIPEAVCCSDHQHCCPQGYTCVAEGQCQR_HexNAc(1)	SPPKO3	Yes	P28799_No	P28799_HexNAc(1)
RDVPCDNVSSCPSSDTCCQLTSGEWGCCPIPEAVCCSDHQHCCPQGYTCVAEGQCQR	[K].RDVPcDnVSScPSSDTccQLTSGEWGccPIPEAVccSDHQHccPQGYTcVAEGQcQR.[G]	C5(Carbamidomethyl); N7(HexNAc(2)Hex(2)Fuc(1)); C11(Carbamidomethyl); C17(Carbamidomethyl); C18(Carbamidomethyl); C27(Carbamidomethyl); C28(Carbamidomethyl); C35(Carbamidomethyl); C36(Carbamidomethyl); C42(Carbamidomethyl); C43(Carbamidomethyl); C49(Carbamidomethyl); C55(Carbamidomethyl)	P28799	Progranulin OS=Homo sapiens OX=9606 GN=GRN PE=1 SV=2	1	5	1	0	1	1	1532	7655.95	7655.94	1.03	0.00158	0	180253	HCD (High Energy Collision Dissociation)	30	MS2	77.0419	200	47.2618	14096	14079	240925_OE_KB_Media_SPPKO3_HILIC.raw	18.22	853.7	823	823	6.09422e-19	4.9919e-20	0	0	1.07668e-16	8.7134e-18	0	0	HexNAc(2)Hex(2)Fuc(1)	0	362	1	664877	47.2	RDVPCDNVSSCPSSDTCCQLTSGEWGCCPIPEAVCCSDHQHCCPQGYTCVAEGQCQR_HexNAc(2)Hex(2)Fuc(1)	SPPKO3	Yes	P28799_Yes	P28799_HexNAc(2)Hex(2)Fuc(1)
DVPCDNVSSCPSSDTCCQLTSGEWGCCPIPEAVCCSDHQHCCPQGYTCVAEGQCQR	[R].DVPcDnVSScPSSDTccQLTSGEWGccPIPEAVccSDHQHccPQGYTcVAEGQcQR.[G]	C4(Carbamidomethyl); N6(HexNAc(1)); C10(Carbamidomethyl); C16(Carbamidomethyl); C17(Carbamidomethyl); C26(Carbamidomethyl); C27(Carbamidomethyl); C34(Carbamidomethyl); C35(Carbamidomethyl); C41(Carbamidomethyl); C42(Carbamidomethyl); C48(Carbamidomethyl); C54(Carbamidomethyl)	P28799	Progranulin OS=Homo sapiens OX=9606 GN=GRN PE=1 SV=2	0	4	1	0	1	1	1707.91	6828.62	6826.6	296.54	0.50609	0	552882	HCD (High Energy Collision Dissociation)	30	MS2	0	200	50.2543	14829	14804	240925_OE_KB_Media_DKO2_HILIC.raw	18.22	860.6	839.3	839.3	6.09422e-19	4.97513e-20	0	0	1.07668e-16	8.68354e-18	0	0	HexNAc(1)	0	363	1			DVPCDNVSSCPSSDTCCQLTSGEWGCCPIPEAVCCSDHQHCCPQGYTCVAEGQCQR_HexNAc(1)	DKO2	Yes	P28799_No	P28799_HexNAc(1)
RDVPCDNVSSCPSSDTCCQLTSGEWGCCPIPEAVCCSDHQHCCPQGYTCVAEGQCQR	[K].RDVPcDnVSScPSSDTccQLTSGEWGccPIPEAVccSDHQHccPQGYTcVAEGQcQR.[G]	C5(Carbamidomethyl); N7(HexNAc(2)Hex(2)Fuc(1)); C11(Carbamidomethyl); C17(Carbamidomethyl); C18(Carbamidomethyl); C27(Carbamidomethyl); C28(Carbamidomethyl); C35(Carbamidomethyl); C36(Carbamidomethyl); C42(Carbamidomethyl); C43(Carbamidomethyl); C49(Carbamidomethyl); C55(Carbamidomethyl)	P28799	Progranulin OS=Homo sapiens OX=9606 GN=GRN PE=1 SV=2	1	5	1	0	1	1	1532.79	7659.94	7655.94	522.73	0.80041	0	473134	HCD (High Energy Collision Dissociation)	30	MS2	78.8731	200	47.2491	14092	14065	240925_OE_KB_Media_DKO3_HILIC.raw	18.21	890.5	855	855	6.18809e-19	5.01729e-20	0	0	1.09326e-16	8.75862e-18	0	0	HexNAc(2)Hex(2)Fuc(1)	0	362	1			RDVPCDNVSSCPSSDTCCQLTSGEWGCCPIPEAVCCSDHQHCCPQGYTCVAEGQCQR_HexNAc(2)Hex(2)Fuc(1)	DKO3	Yes	P28799_Yes	P28799_HexNAc(2)Hex(2)Fuc(1)
CGLVPVLAENYNKSDNCEDTPEAGYFAVAVVK	[K].cGLVPVLAENYnKSDNcEDTPEAGYFAVAVVK.[K]	C1(Carbamidomethyl); N12(HexNAc(4)Hex(6)Fuc(1)NeuAc(1)); C17(Carbamidomethyl)	P02787	Serotransferrin OS=Homo sapiens OX=9606 GN=TF PE=1 SV=4	1	5	0.2376	0	1	1	1151.5	5753.48	5751.45	353.11	0.40618	0	2.37757e+06	HCD (High Energy Collision Dissociation)	30	MS2	30.3063	200	66.3982	20335	20313	240925_OE_KB_Media_SPPL3KO2_HILIC.raw	18.18	914.5	554	554	6.63779e-19	5.19385e-20	0	0	1.17271e-16	9.07302e-18	0	0	HexNAc(4)Hex(6)Fuc(1)NeuAc(1)	-1	421	1			CGLVPVLAENYNKSDNCEDTPEAGYFAVAVVK_HexNAc(4)Hex(6)Fuc(1)NeuAc(1)	SPPL3KO2	Yes	P02787_Yes	P02787_HexNAc(4)Hex(6)Fuc(1)NeuAc(1)
CGLVPVLAENYNKSDNCEDTPEAGYFAVAVVK	[K].cGLVPVLAENYnKSDNcEDTPEAGYFAVAVVK.[K]	C1(Carbamidomethyl); N12(HexNAc(4)Hex(6)Fuc(1)NeuAc(1)); C17(Carbamidomethyl)	P02787	Serotransferrin OS=Homo sapiens OX=9606 GN=TF PE=1 SV=4	1	5	1	0	1	1	1151.5	5753.48	5751.45	352.69	0.40569	0	2.1246e+06	HCD (High Energy Collision Dissociation)	30	MS2	67.4183	200	67.487	20270	20250	240925_OE_KB_Media_SPPKO2_HILIC.raw	18.18	907.4	559.6	559.6	6.63779e-19	5.17557e-20	0	0	1.17271e-16	9.04047e-18	0	0	HexNAc(4)Hex(6)Fuc(1)NeuAc(1)	-1	421	1			CGLVPVLAENYNKSDNCEDTPEAGYFAVAVVK_HexNAc(4)Hex(6)Fuc(1)NeuAc(1)	SPPKO2	Yes	P02787_Yes	P02787_HexNAc(4)Hex(6)Fuc(1)NeuAc(1)
CGLVPVLAENYNKSDNCEDTPEAGYFAVAVVK	[K].cGLVPVLAENYnKSDNcEDTPEAGYFAVAVVK.[K]	C1(Carbamidomethyl); N12(HexNAc(4)Hex(6)Fuc(1)NeuAc(1)); C17(Carbamidomethyl)	P02787	Serotransferrin OS=Homo sapiens OX=9606 GN=TF PE=1 SV=4	1	5	1	0	1	1	1151.5	5753.48	5751.45	352.79	0.40581	0	1.47764e+06	HCD (High Energy Collision Dissociation)	30	MS2	54.8782	200	67.3816	20453	20420	240925_OE_KB_Media_SPPKO3_HILIC.raw	18.18	927.9	527.8	527.8	6.63779e-19	5.18471e-20	0	0	1.17271e-16	9.05675e-18	0	0	HexNAc(4)Hex(6)Fuc(1)NeuAc(1)	-1	421	1			CGLVPVLAENYNKSDNCEDTPEAGYFAVAVVK_HexNAc(4)Hex(6)Fuc(1)NeuAc(1)	SPPKO3	Yes	P02787_Yes	P02787_HexNAc(4)Hex(6)Fuc(1)NeuAc(1)
CGLVPVLAENYNKSDNCEDTPEAGYFAVAVVKK	[K].cGLVPVLAENYnKSDNcEDTPEAGYFAVAVVKK.[S]	C1(Carbamidomethyl); N12(HexNAc(4)Hex(5)NeuAc(1)); C17(Carbamidomethyl)	P02787	Serotransferrin OS=Homo sapiens OX=9606 GN=TF PE=1 SV=4	2	5	1	0	1	1	1115.5	5573.46	5571.43	363.08	0.40457	0	1.80313e+06	HCD (High Energy Collision Dissociation)	30	MS2	72.6673	70.602	59.6177	18149	18129	240925_OE_KB_Media_SPPL3KO2_HILIC.raw	18.17	909	568	223.7	6.76732e-19	5.22176e-20	0	0	1.19559e-16	9.12272e-18	0	0	HexNAc(4)Hex(5)NeuAc(1)	0	421	1			CGLVPVLAENYNKSDNCEDTPEAGYFAVAVVKK_HexNAc(4)Hex(5)NeuAc(1)	SPPL3KO2	Yes	P02787_No	P02787_HexNAc(4)Hex(5)NeuAc(1)
DVPCDNVSSCPSSDTCCQLTSGEWGCCPIPEAVCCSDHQHCCPQGYTCVAEGQCQR	[R].DVPcDnVSScPSSDTccQLTSGEWGccPIPEAVccSDHQHccPQGYTcVAEGQcQR.[G]	C4(Carbamidomethyl); N6(HexNAc(2)Hex(2)Fuc(1)); C10(Carbamidomethyl); C16(Carbamidomethyl); C17(Carbamidomethyl); C26(Carbamidomethyl); C27(Carbamidomethyl); C34(Carbamidomethyl); C35(Carbamidomethyl); C41(Carbamidomethyl); C42(Carbamidomethyl); C48(Carbamidomethyl); C54(Carbamidomethyl)	P28799	Progranulin OS=Homo sapiens OX=9606 GN=GRN PE=1 SV=2	0	5	1	0	1	1	1501.38	7502.88	7499.84	405.44	0.60815	0	484538	HCD (High Energy Collision Dissociation)	30	MS2	78.4024	200	49.6582	14699	14676	240925_OE_KB_Media_SPPKO2_HILIC.raw	18.12	862.7	862.7	862.7	7.50443e-19	5.39817e-20	0	0	1.32582e-16	9.41925e-18	0	0	HexNAc(2)Hex(2)Fuc(1)	0	363	1			DVPCDNVSSCPSSDTCCQLTSGEWGCCPIPEAVCCSDHQHCCPQGYTCVAEGQCQR_HexNAc(2)Hex(2)Fuc(1)	SPPKO2	Yes	P28799_Yes	P28799_HexNAc(2)Hex(2)Fuc(1)
YGCCPMPNATCCSDHLHCCPQDTVCDLIQSK	[K].YGccPmPnATccSDHLHccPQDTVcDLIQSK.[C]	C3(Carbamidomethyl); C4(Carbamidomethyl); M6(Oxidation); N8(HexNAc(2)Hex(2)Fuc(1)); C11(Carbamidomethyl); C12(Carbamidomethyl); C18(Carbamidomethyl); C19(Carbamidomethyl); C25(Carbamidomethyl)	P28799	Progranulin OS=Homo sapiens OX=9606 GN=GRN PE=1 SV=2	0	4	1	0	1	1	1170.71	4679.83	4676.8	646.13	0.75546	0	1.12566e+06	HCD (High Energy Collision Dissociation)	30	MS2	74.3969	200	43.7129	13209	13192	240925_OE_KB_Media_SPPL3KO2_HILIC.raw	18.12	881.1	721.4	213.3	7.53484e-19	5.63684e-20	0	0	1.33119e-16	9.84427e-18	0	0	HexNAc(2)Hex(2)Fuc(1)	0	229	1			YGCCPMPNATCCSDHLHCCPQDTVCDLIQSK_HexNAc(2)Hex(2)Fuc(1)	SPPL3KO2	Yes	P28799_Yes	P28799_HexNAc(2)Hex(2)Fuc(1)
YGCCPMPNATCCSDHLHCCPQDTVCDLIQSK	[K].YGccPmPnATccSDHLHccPQDTVcDLIQSK.[C]	C3(Carbamidomethyl); C4(Carbamidomethyl); M6(Oxidation); N8(HexNAc(2)Hex(2)Fuc(1)); C11(Carbamidomethyl); C12(Carbamidomethyl); C18(Carbamidomethyl); C19(Carbamidomethyl); C25(Carbamidomethyl)	P28799	Progranulin OS=Homo sapiens OX=9606 GN=GRN PE=1 SV=2	0	4	1	0	1	1	1170.71	4679.82	4676.8	645.51	0.75473	0	1.00884e+06	HCD (High Energy Collision Dissociation)	30	MS2	79.6111	200	43.6881	13001	12981	240925_OE_KB_Media_SPPKO1_HILIC.raw	18.12	859.5	705.7	203.3	7.53484e-19	5.48137e-20	0	0	1.33119e-16	9.56741e-18	0	0	HexNAc(2)Hex(2)Fuc(1)	0	229	1			YGCCPMPNATCCSDHLHCCPQDTVCDLIQSK_HexNAc(2)Hex(2)Fuc(1)	SPPKO1	Yes	P28799_Yes	P28799_HexNAc(2)Hex(2)Fuc(1)
YGCCPMPNATCCSDHLHCCPQDTVCDLIQSK	[K].YGccPMPnATccSDHLHccPQDTVcDLIQSK.[C]	C3(Carbamidomethyl); C4(Carbamidomethyl); N8(HexNAc(2)Hex(3)Fuc(1)); C11(Carbamidomethyl); C12(Carbamidomethyl); C18(Carbamidomethyl); C19(Carbamidomethyl); C25(Carbamidomethyl)	P28799	Progranulin OS=Homo sapiens OX=9606 GN=GRN PE=1 SV=2	0	4	1	0	1	1	1206.47	4822.88	4822.86	3.25	0.00392	0	822581	HCD (High Energy Collision Dissociation)	30	MS2	88.3905	200	46.1008	13719	13699	240925_OE_KB_Media_SPPKO1_HILIC.raw	18.12	892	723.8	723.8	7.53484e-19	5.49175e-20	0	0	1.33119e-16	9.58591e-18	0	0	HexNAc(2)Hex(3)Fuc(1)	0	229	1	1.37628e+06	46.06	YGCCPMPNATCCSDHLHCCPQDTVCDLIQSK_HexNAc(2)Hex(3)Fuc(1)	SPPKO1	Yes	P28799_Yes	P28799_HexNAc(2)Hex(3)Fuc(1)
YGCCPMPNATCCSDHLHCCPQDTVCDLIQSK	[K].YGccPMPnATccSDHLHccPQDTVcDLIQSK.[C]	C3(Carbamidomethyl); C4(Carbamidomethyl); N8(HexNAc(1)Fuc(1)); C11(Carbamidomethyl); C12(Carbamidomethyl); C18(Carbamidomethyl); C19(Carbamidomethyl); C25(Carbamidomethyl)	P28799	Progranulin OS=Homo sapiens OX=9606 GN=GRN PE=1 SV=2	0	4	1	0	1	1	1034.41	4134.64	4133.62	245.13	0.25332	0	209923	HCD (High Energy Collision Dissociation)	30	MS2	39.13	200	46.691	13757	13730	240925_OE_KB_Media_DKO2_HILIC.raw	18.12	895.9	718.7	718.7	7.53484e-19	5.43979e-20	0	0	1.33119e-16	9.49337e-18	0	0	HexNAc(1)Fuc(1)	0	229	1	543469	46.7	YGCCPMPNATCCSDHLHCCPQDTVCDLIQSK_HexNAc(1)Fuc(1)	DKO2	Yes	P28799_Yes	P28799_HexNAc(1)Fuc(1)
YGCCPMPNATCCSDHLHCCPQDTVCDLIQSK	[K].YGccPMPnATccSDHLHccPQDTVcDLIQSK.[C]	C3(Carbamidomethyl); C4(Carbamidomethyl); N8(HexNAc(2)Hex(3)Fuc(1)); C11(Carbamidomethyl); C12(Carbamidomethyl); C18(Carbamidomethyl); C19(Carbamidomethyl); C25(Carbamidomethyl)	P28799	Progranulin OS=Homo sapiens OX=9606 GN=GRN PE=1 SV=2	0	4	1	0	1	1	1206.72	4823.87	4822.86	209.48	0.25258	0	719584	HCD (High Energy Collision Dissociation)	30	MS2	35.286	200	46.1286	14027	14005	240925_OE_KB_Media_WT1_HILIC.raw	18.12	863.4	694.7	694.7	7.53484e-19	5.66785e-20	0	0	1.33119e-16	9.89949e-18	0	0	HexNAc(2)Hex(3)Fuc(1)	0	229	1	1962637	46.15	YGCCPMPNATCCSDHLHCCPQDTVCDLIQSK_HexNAc(2)Hex(3)Fuc(1)	WT1	Yes	P28799_Yes	P28799_HexNAc(2)Hex(3)Fuc(1)
YGCCPMPNATCCSDHLHCCPQDTVCDLIQSK	[K].YGccPmPnATccSDHLHccPQDTVcDLIQSK.[C]	C3(Carbamidomethyl); C4(Carbamidomethyl); M6(Oxidation); N8(HexNAc(2)Hex(2)Fuc(1)); C11(Carbamidomethyl); C12(Carbamidomethyl); C18(Carbamidomethyl); C19(Carbamidomethyl); C25(Carbamidomethyl)	P28799	Progranulin OS=Homo sapiens OX=9606 GN=GRN PE=1 SV=2	0	4	1	0	1	1	1169.96	4676.81	4676.8	1.43	0.00167	0	285290	HCD (High Energy Collision Dissociation)	30	MS2	90.9688	200	43.6758	13036	13012	240925_OE_KB_Media_DKO3_HILIC.raw	18.12	854.8	698	188.6	7.53484e-19	5.45019e-20	0	0	1.33119e-16	9.51189e-18	0	0	HexNAc(2)Hex(2)Fuc(1)	0	229	1	1.41799e+06	43.69	YGCCPMPNATCCSDHLHCCPQDTVCDLIQSK_HexNAc(2)Hex(2)Fuc(1)	DKO3	Yes	P28799_Yes	P28799_HexNAc(2)Hex(2)Fuc(1)
LGANGSHIPQTSSVFSIEVYPEDHSELQSVR	[R].LGAnGSHIPQTSSVFSIEVYPEDHSELQSVR.[T]	N4(HexNAc(4)Hex(5)Fuc(1))	Q14118	Dystroglycan 1 OS=Homo sapiens OX=9606 GN=DAG1 PE=1 SV=2	0	4	1	0	1	1	1289.33	5154.31	5152.29	392.52	0.5056	0	1850527	HCD (High Energy Collision Dissociation)	30	MS2	77.3639	31.965	52.7365	15662	15638	240925_OE_KB_Media_SPPKO2_HILIC.raw	18.12	880	538.9	538.9	7.53484e-19	5.55401e-20	0	0	1.33119e-16	9.69677e-18	0	0	HexNAc(4)Hex(5)Fuc(1)	0	138	1			LGANGSHIPQTSSVFSIEVYPEDHSELQSVR_HexNAc(4)Hex(5)Fuc(1)	SPPKO2	Yes	Q14118_Yes	Q14118_HexNAc(4)Hex(5)Fuc(1)
LGANGSHIPQTSSVFSIEVYPEDHSELQSVR	[R].LGAnGSHIPQTSSVFSIEVYPEDHSELQSVR.[T]	N4(HexNAc(5)Hex(5)Fuc(1)NeuAc(1))	Q14118	Dystroglycan 1 OS=Homo sapiens OX=9606 GN=DAG1 PE=1 SV=2	0	4	1	0	1	1	1412.38	5646.48	5646.46	3.54	0.00499	0	2.13621e+06	HCD (High Energy Collision Dissociation)	30	MS2	0	36.118	54.4397	16283	16265	240925_OE_KB_Media_SPPKO1_HILIC.raw	18.12	864.6	530.5	530.5	7.53484e-19	5.52289e-20	0	0	1.33119e-16	9.64136e-18	0	0	HexNAc(5)Hex(5)Fuc(1)NeuAc(1)	0	138	1	7857354	54.47	LGANGSHIPQTSSVFSIEVYPEDHSELQSVR_HexNAc(5)Hex(5)Fuc(1)NeuAc(1)	SPPKO1	Yes	Q14118_Yes	Q14118_HexNAc(5)Hex(5)Fuc(1)NeuAc(1)
YGCCPMPNATCCSDHLHCCPQDTVCDLIQSK	[K].YGccPMPnATccSDHLHccPQDTVcDLIQSK.[C]	C3(Carbamidomethyl); C4(Carbamidomethyl); N8(HexNAc(2)Hex(3)Fuc(1)); C11(Carbamidomethyl); C12(Carbamidomethyl); C18(Carbamidomethyl); C19(Carbamidomethyl); C25(Carbamidomethyl)	P28799	Progranulin OS=Homo sapiens OX=9606 GN=GRN PE=1 SV=2	0	4	1	0	1	1	1206.48	4822.89	4822.86	6.19	0.00746	0	247616	HCD (High Energy Collision Dissociation)	30	MS2	6.12409	200	46.1001	13583	13566	240925_OE_KB_Media_DKO2_HILIC.raw	18.12	870.3	703.2	703.2	7.53484e-19	5.42939e-20	0	0	1.33119e-16	9.47485e-18	0	0	HexNAc(2)Hex(3)Fuc(1)	0	229	1	970533	46.1	YGCCPMPNATCCSDHLHCCPQDTVCDLIQSK_HexNAc(2)Hex(3)Fuc(1)	DKO2	Yes	P28799_Yes	P28799_HexNAc(2)Hex(3)Fuc(1)
YGCCPMPNATCCSDHLHCCPQDTVCDLIQSK	[K].YGccPMPnATccSDHLHccPQDTVcDLIQSK.[C]	C3(Carbamidomethyl); C4(Carbamidomethyl); N8(HexNAc(2)Hex(2)Fuc(1)); C11(Carbamidomethyl); C12(Carbamidomethyl); C18(Carbamidomethyl); C19(Carbamidomethyl); C25(Carbamidomethyl)	P28799	Progranulin OS=Homo sapiens OX=9606 GN=GRN PE=1 SV=2	0	4	1	0	1	1	1165.96	4660.83	4660.81	3.7	0.00431	0	652041	HCD (High Energy Collision Dissociation)	30	MS2	58.7373	200	46.4379	13853	13835	240925_OE_KB_Media_DKO3_HILIC.raw	18.12	864	697.8	697.8	7.53484e-19	5.47098e-20	0	0	1.33119e-16	9.54891e-18	0	0	HexNAc(2)Hex(2)Fuc(1)	0	229	1			YGCCPMPNATCCSDHLHCCPQDTVCDLIQSK_HexNAc(2)Hex(2)Fuc(1)	DKO3	Yes	P28799_Yes	P28799_HexNAc(2)Hex(2)Fuc(1)
YGCCPMPNATCCSDHLHCCPQDTVCDLIQSK	[K].YGccPMPnATccSDHLHccPQDTVcDLIQSK.[C]	C3(Carbamidomethyl); C4(Carbamidomethyl); N8(HexNAc(2)Hex(3)Fuc(1)); C11(Carbamidomethyl); C12(Carbamidomethyl); C18(Carbamidomethyl); C19(Carbamidomethyl); C25(Carbamidomethyl)	P28799	Progranulin OS=Homo sapiens OX=9606 GN=GRN PE=1 SV=2	0	4	1	0	1	1	1206.48	4822.89	4822.86	6.79	0.00819	0	716305	HCD (High Energy Collision Dissociation)	30	MS2	0	154.713	46.1331	14209	14191	240925_OE_KB_Media_WT3_HILIC.raw	18.12	890	724.2	724.2	7.53484e-19	5.70915e-20	0	0	1.33119e-16	9.97304e-18	0	0	HexNAc(2)Hex(3)Fuc(1)	0	229	1			YGCCPMPNATCCSDHLHCCPQDTVCDLIQSK_HexNAc(2)Hex(3)Fuc(1)	WT3	Yes	P28799_Yes	P28799_HexNAc(2)Hex(3)Fuc(1)
YGCCPMPNATCCSDHLHCCPQDTVCDLIQSK	[K].YGccPMPnATccSDHLHccPQDTVcDLIQSK.[C]	C3(Carbamidomethyl); C4(Carbamidomethyl); N8(HexNAc(2)Hex(3)Fuc(1)); C11(Carbamidomethyl); C12(Carbamidomethyl); C18(Carbamidomethyl); C19(Carbamidomethyl); C25(Carbamidomethyl)	P28799	Progranulin OS=Homo sapiens OX=9606 GN=GRN PE=1 SV=2	0	4	1	0	1	1	1206.47	4822.88	4822.86	3.35	0.00404	0	557727	HCD (High Energy Collision Dissociation)	30	MS2	36.8274	200	46.1271	13763	13746	240925_OE_KB_Media_DKO3_HILIC.raw	18.12	884.7	741	741	7.53484e-19	5.46059e-20	0	0	1.33119e-16	9.5304e-18	0	0	HexNAc(2)Hex(3)Fuc(1)	1	229	1	782408	45.98	YGCCPMPNATCCSDHLHCCPQDTVCDLIQSK_HexNAc(2)Hex(3)Fuc(1)	DKO3	Yes	P28799_Yes	P28799_HexNAc(2)Hex(3)Fuc(1)
YGCCPMPNATCCSDHLHCCPQDTVCDLIQSK	[K].YGccPmPnATccSDHLHccPQDTVcDLIQSK.[C]	C3(Carbamidomethyl); C4(Carbamidomethyl); M6(Oxidation); N8(HexNAc(2)Hex(2)Fuc(1)); C11(Carbamidomethyl); C12(Carbamidomethyl); C18(Carbamidomethyl); C19(Carbamidomethyl); C25(Carbamidomethyl)	P28799	Progranulin OS=Homo sapiens OX=9606 GN=GRN PE=1 SV=2	0	4	1	0	1	1	1169.96	4676.81	4676.8	1.54	0.0018	0	601216	HCD (High Energy Collision Dissociation)	30	MS2	59.1343	200	43.6853	13401	13383	240925_OE_KB_Media_WT2_HILIC.raw	18.12	865.2	710.8	176.9	7.53484e-19	5.69883e-20	0	0	1.33119e-16	9.95466e-18	0	0	HexNAc(2)Hex(2)Fuc(1)	0	229	1	2.65387e+06	43.71	YGCCPMPNATCCSDHLHCCPQDTVCDLIQSK_HexNAc(2)Hex(2)Fuc(1)	WT2	Yes	P28799_Yes	P28799_HexNAc(2)Hex(2)Fuc(1)
YGCCPMPNATCCSDHLHCCPQDTVCDLIQSK	[K].YGccPMPnATccSDHLHccPQDTVcDLIQSK.[C]	C3(Carbamidomethyl); C4(Carbamidomethyl); N8(HexNAc(2)Hex(2)Fuc(1)); C11(Carbamidomethyl); C12(Carbamidomethyl); C18(Carbamidomethyl); C19(Carbamidomethyl); C25(Carbamidomethyl)	P28799	Progranulin OS=Homo sapiens OX=9606 GN=GRN PE=1 SV=2	0	4	1	0	1	1	1165.96	4660.82	4660.81	1.5	0.00175	0	834308	HCD (High Energy Collision Dissociation)	30	MS2	0	200	46.5159	14142	14126	240925_OE_KB_Media_WT1_HILIC.raw	18.12	850.8	676.6	676.6	7.53484e-19	5.67818e-20	0	0	1.33119e-16	9.91789e-18	0	0	HexNAc(2)Hex(2)Fuc(1)	0	229	1	51272096	46.26	YGCCPMPNATCCSDHLHCCPQDTVCDLIQSK_HexNAc(2)Hex(2)Fuc(1)	WT1	Yes	P28799_Yes	P28799_HexNAc(2)Hex(2)Fuc(1)
LGANGSHIPQTSSVFSIEVYPEDHSELQSVR	[R].LGAnGSHIPQTSSVFSIEVYPEDHSELQSVR.[T]	N4(HexNAc(4)Hex(5)Fuc(1))	Q14118	Dystroglycan 1 OS=Homo sapiens OX=9606 GN=DAG1 PE=1 SV=2	0	4	1	0	1	1	1289.08	5153.3	5152.29	196.64	0.25328	0	801758	HCD (High Energy Collision Dissociation)	30	MS2	47.7243	108.519	52.7978	16080	16050	240925_OE_KB_Media_WT1_HILIC.raw	18.12	854.8	508.3	508.3	7.53484e-19	5.6885e-20	0	0	1.33119e-16	9.93628e-18	0	0	HexNAc(4)Hex(5)Fuc(1)	0	138	1	4.16296e+06	52.79	LGANGSHIPQTSSVFSIEVYPEDHSELQSVR_HexNAc(4)Hex(5)Fuc(1)	WT1	Yes	Q14118_Yes	Q14118_HexNAc(4)Hex(5)Fuc(1)
MEQNECECPCECPLEVNECTGNLTNAENRNPSCEVHQEPVTYTAIDPGLQDALHQCVNSR	[R].MEQNEcEcPcEcPLEVNEcTGnLTNAENRNPScEVHQEPVTYTAIDPGLQDALHQcVNSR.[C]	C6(Carbamidomethyl); C8(Carbamidomethyl); C10(Carbamidomethyl); C12(Carbamidomethyl); C19(Carbamidomethyl); N22(HexNAc(2)Hex(5)); C33(Carbamidomethyl); C56(Carbamidomethyl)	Q5VU97	VWFA and cache domain-containing protein 1 OS=Homo sapiens OX=9606 GN=CACHD1 PE=1 SV=2	1	5	1	0	1	1	1659.7	8294.45	8290.42	486.41	0.80651	0	5.15475e+06	HCD (High Energy Collision Dissociation)	30	MS2	79.9491	86.202	53.4656	15991	15973	240925_OE_KB_Media_SPPKO1_HILIC.raw	18.12	868	853.7	31.4	7.59514e-19	5.74026e-20	0	0	1.34185e-16	1.00284e-17	0	0	HexNAc(2)Hex(5)	0	964	1			MEQNECECPCECPLEVNECTGNLTNAENRNPSCEVHQEPVTYTAIDPGLQDALHQCVNSR_HexNAc(2)Hex(5)	SPPKO1		Q5VU97_No	Q5VU97_HexNAc(2)Hex(5)
MEQNECECPCECPLEVNECTGNLTNAENRNPSCEVHQEPVTYTAIDPGLQDALHQCVNSR	[R].MEQNEcEcPcEcPLEVNEcTGnLTNAENRNPScEVHQEPVTYTAIDPGLQDALHQcVNSR.[C]	C6(Carbamidomethyl); C8(Carbamidomethyl); C10(Carbamidomethyl); C12(Carbamidomethyl); C19(Carbamidomethyl); N22(HexNAc(2)Hex(5)); C33(Carbamidomethyl); C56(Carbamidomethyl)	Q5VU97	VWFA and cache domain-containing protein 1 OS=Homo sapiens OX=9606 GN=CACHD1 PE=1 SV=2	1	5	1	0	1	1	1659.3	8292.46	8290.42	246.04	0.40795	0	1080550	HCD (High Energy Collision Dissociation)	30	MS2	9.50818	82.181	53.5011	16153	16129	240925_OE_KB_Media_SPPL3KO3_HILIC.raw	18.12	898.3	886.7	48.9	7.59514e-19	5.75066e-20	0	0	1.34185e-16	1.0047e-17	0	0	HexNAc(2)Hex(5)	0	964	1			MEQNECECPCECPLEVNECTGNLTNAENRNPSCEVHQEPVTYTAIDPGLQDALHQCVNSR_HexNAc(2)Hex(5)	SPPL3KO3		Q5VU97_No	Q5VU97_HexNAc(2)Hex(5)
QGIDFCPGQNVSGVTTHNLEDHTK	[R].QGIDFcPGQnVSGVTTHNLEDHTK.[L]	C6(Carbamidomethyl); N10(HexNAc(2)Hex(9))	P34059	N-acetylgalactosamine-6-sulfatase OS=Homo sapiens OX=9606 GN=GALNS PE=1 SV=1	0	4	0.1193	0	1	1	1130.47	4518.87	4518.86	2.48	0.0028	0	459191	HCD (High Energy Collision Dissociation)	30	MS2	25.6328	200	39.6733	11716	11698	240925_OE_KB_Media_SPPKO2_HILIC.raw	18.11	861.6	603.7	495.8	7.70778e-19	6.08608e-20	0	0	1.36175e-16	1.06442e-17	0	0	HexNAc(2)Hex(9)	0	414	1	695745	39.63	QGIDFCPGQNVSGVTTHNLEDHTK_HexNAc(2)Hex(9)	SPPKO2		P34059_No	P34059_HexNAc(2)Hex(9)
MHIFQNGSLVIHDVAPEDSGR	[R].MHIFQnGSLVIHDVAPEDSGR.[Y]	N6(HexNAc(3)Hex(5))	Q13308	Inactive tyrosine-protein kinase 7 OS=Homo sapiens OX=9606 GN=PTK7 PE=1 SV=2	0	4	1	0	1	1	936.166	3741.64	3741.63	2.4	0.00225	0	259395	HCD (High Energy Collision Dissociation)	30	MS2	0	200	45.1509	13473	13454	240925_OE_KB_Media_DKO3_HILIC.raw	18.11	873.7	587.2	521	7.70778e-19	5.94978e-20	0	0	1.36175e-16	1.04015e-17	0	0	HexNAc(3)Hex(5)	0	641	1	1.12873e+06	45.15	MHIFQNGSLVIHDVAPEDSGR_HexNAc(3)Hex(5)	DKO3	Yes	Q13308_No	Q13308_HexNAc(3)Hex(5)
QGIDFCPGQNVSGVTTHNLEDHTK	[R].QGIDFcPGQnVSGVTTHNLEDHTK.[L]	C6(Carbamidomethyl); N10(HexNAc(2)Hex(8))	P34059	N-acetylgalactosamine-6-sulfatase OS=Homo sapiens OX=9606 GN=GALNS PE=1 SV=1	0	4	1	0	1	1	1089.96	4356.83	4356.81	4.95	0.00539	0	703726	HCD (High Energy Collision Dissociation)	30	MS2	13.6202	144.611	39.718	11729	11713	240925_OE_KB_Media_SPPKO2_HILIC.raw	18.11	868.2	509.1	461	7.70778e-19	6.09654e-20	0	0	1.36175e-16	1.06628e-17	0	0	HexNAc(2)Hex(8)	0	414	1	2.22465e+06	39.7	QGIDFCPGQNVSGVTTHNLEDHTK_HexNAc(2)Hex(8)	SPPKO2		P34059_No	P34059_HexNAc(2)Hex(8)
QGIDFCPGQNVSGVTTHNLEDHTK	[R].QGIDFcPGQnVSGVTTHNLEDHTK.[L]	C6(Carbamidomethyl); N10(HexNAc(2)Hex(9))	P34059	N-acetylgalactosamine-6-sulfatase OS=Homo sapiens OX=9606 GN=GALNS PE=1 SV=1	0	4	1	0	1	1	1130.98	4520.88	4518.86	446.69	0.50463	0	846456	HCD (High Energy Collision Dissociation)	30	MS2	75.1188	200	39.6575	11786	11767	240925_OE_KB_Media_SPPKO3_HILIC.raw	18.11	858.3	624.3	503.4	7.70778e-19	6.14881e-20	0	0	1.36175e-16	1.07559e-17	0	0	HexNAc(2)Hex(9)	0	414	1			QGIDFCPGQNVSGVTTHNLEDHTK_HexNAc(2)Hex(9)	SPPKO3		P34059_No	P34059_HexNAc(2)Hex(9)
QQQHLFGSNVTDCSGNFCLFR	[R].QQQHLFGSnVTDcSGNFcLFR.[S]	N9(HexNAc(4)Hex(5)Fuc(1)NeuAc(2)); C13(Carbamidomethyl); C18(Carbamidomethyl)	P02787	Serotransferrin OS=Homo sapiens OX=9606 GN=TF PE=1 SV=4	0	3	1	0	1	1	1623.66	4868.97	4865.95	619.86	1.0054	0	1485824	HCD (High Energy Collision Dissociation)	30	MS2	67.3239	200	57.7441	17884	17859	240925_OE_KB_Media_WT3_HILIC.raw	18.11	856.3	669.2	309.9	7.70778e-19	6.52289e-20	0	0	1.36175e-16	1.1422e-17	0	0	HexNAc(4)Hex(5)Fuc(1)NeuAc(2)	0	622	1			QQQHLFGSNVTDCSGNFCLFR_HexNAc(4)Hex(5)Fuc(1)NeuAc(2)	WT3	Yes	P02787_Yes	P02787_HexNAc(4)Hex(5)Fuc(1)NeuAc(2)
QGIDFCPGQNVSGVTTHNLEDHTK	[R].QGIDFcPGQnVSGVTTHNLEDHTK.[L]	C6(Carbamidomethyl); N10(HexNAc(2)Hex(9))	P34059	N-acetylgalactosamine-6-sulfatase OS=Homo sapiens OX=9606 GN=GALNS PE=1 SV=1	0	4	1	0	1	1	1130.47	4518.87	4518.86	1.08	0.00122	0	258049	HCD (High Energy Collision Dissociation)	30	MS2	0	200	39.7113	11817	11796	240925_OE_KB_Media_SPPKO1_HILIC.raw	18.11	850.5	606.6	472.1	7.70778e-19	5.98128e-20	0	0	1.36175e-16	1.04576e-17	0	0	HexNAc(2)Hex(9)	0	414	1	735690	39.67	QGIDFCPGQNVSGVTTHNLEDHTK_HexNAc(2)Hex(9)	SPPKO1		P34059_No	P34059_HexNAc(2)Hex(9)
LNCSVPGDSHFYFNILQAVTDVIR	[R].LncSVPGDSHFYFNILQAVTDVIR.[I]	N2(HexNAc(2)Hex(8)); C3(Carbamidomethyl)	Q9H2E6	Semaphorin-6A OS=Homo sapiens OX=9606 GN=SEMA6A PE=1 SV=3	0	3	1	0	1	1	1489.99	4467.97	4467.95	3.6	0.00536	0	203039	HCD (High Energy Collision Dissociation)	30	MS2	0	200	87.8226	26924	26906	240925_OE_KB_Media_WT2_HILIC.raw	18.11	879	672.5	274.5	7.70778e-19	6.46081e-20	0	0	1.36175e-16	1.13114e-17	0	0	HexNAc(2)Hex(8)	0	281	1	719023	87.8	LNCSVPGDSHFYFNILQAVTDVIR_HexNAc(2)Hex(8)	WT2	Yes	Q9H2E6_No	Q9H2E6_HexNAc(2)Hex(8)
MHIFQNGSLVIHDVAPEDSGR	[R].MHIFQnGSLVIHDVAPEDSGR.[Y]	N6(HexNAc(3)Hex(6))	Q13308	Inactive tyrosine-protein kinase 7 OS=Homo sapiens OX=9606 GN=PTK7 PE=1 SV=2	0	4	1	0	1	1	976.678	3903.69	3903.68	1.16	0.00113	0	498905	HCD (High Energy Collision Dissociation)	30	MS2	2.77914	200	44.9708	13248	13231	240925_OE_KB_Media_DKO2_HILIC.raw	18.11	886	620.9	538.9	7.70778e-19	5.90773e-20	0	0	1.36175e-16	1.03267e-17	0	0	HexNAc(3)Hex(6)	0	641	1	1.79469e+06	44.98	MHIFQNGSLVIHDVAPEDSGR_HexNAc(3)Hex(6)	DKO2	Yes	Q13308_No	Q13308_HexNAc(3)Hex(6)
LTNVTFPTGVVTNLHGDMDK	[R].LTnVTFPTGVVTNLHGDMDK.[A]	N3(HexNAc(2)Hex(9))	Q9P273	Teneurin-3 OS=Homo sapiens OX=9606 GN=TENM3 PE=1 SV=3	0	3	1	0	1	1	1341.91	4023.72	4023.71	1.86	0.0025	0	3.48329e+06	HCD (High Energy Collision Dissociation)	30	MS2	33.198	92.022	50.8242	15666	15649	240925_OE_KB_Media_WT3_HILIC.raw	18.11	865.5	715.1	449.9	7.70778e-19	6.49186e-20	0	0	1.36175e-16	1.13667e-17	0	0	HexNAc(2)Hex(9)	0	1638	1	5867521	50.78	LTNVTFPTGVVTNLHGDMDK_HexNAc(2)Hex(9)	WT3		Q9P273_No	Q9P273_HexNAc(2)Hex(9)
VTQNLTLIEESLTSEFIHDIDR	[K].VTQnLTLIEESLTSEFIHDIDR.[E]	N4(HexNAc(4)Hex(5)Fuc(1)NeuAc(1))	P36955	Pigment epithelium-derived factor OS=Homo sapiens OX=9606 GN=SERPINF1 PE=1 SV=4	0	3	1	0	1	1	1545.02	4633.05	4633.04	1.93	0.00298	0	886145	HCD (High Energy Collision Dissociation)	30	MS2	0	200	81.0445	24489	24472	240925_OE_KB_Media_SPPKO1_HILIC.raw	18.11	869.3	607.7	607.7	7.70778e-19	6.06514e-20	0	0	1.36175e-16	1.06069e-17	0	0	HexNAc(4)Hex(5)Fuc(1)NeuAc(1)	0	282	1	4770631	81.29	VTQNLTLIEESLTSEFIHDIDR_HexNAc(4)Hex(5)Fuc(1)NeuAc(1)	SPPKO1	Yes	P36955_Yes	P36955_HexNAc(4)Hex(5)Fuc(1)NeuAc(1)
QGIDFCPGQNVSGVTTHNLEDHTK	[R].QGIDFcPGQnVSGVTTHNLEDHTK.[L]	C6(Carbamidomethyl); N10(HexNAc(2)Hex(8))	P34059	N-acetylgalactosamine-6-sulfatase OS=Homo sapiens OX=9606 GN=GALNS PE=1 SV=1	0	4	1	0	1	1	1089.96	4356.82	4356.81	2.71	0.00295	0	1.21732e+06	HCD (High Energy Collision Dissociation)	30	MS2	9.23133	200	39.7803	12123	12108	240925_OE_KB_Media_WT1_HILIC.raw	18.11	897.1	690.8	471.4	7.70778e-19	6.37788e-20	0	0	1.36175e-16	1.11638e-17	0	0	HexNAc(2)Hex(8)	0	414	1	1804022	39.77	QGIDFCPGQNVSGVTTHNLEDHTK_HexNAc(2)Hex(8)	WT1		P34059_No	P34059_HexNAc(2)Hex(8)
QGIDFCPGQNVSGVTTHNLEDHTK	[R].QGIDFcPGQnVSGVTTHNLEDHTK.[L]	C6(Carbamidomethyl); N10(HexNAc(2)Hex(9))	P34059	N-acetylgalactosamine-6-sulfatase OS=Homo sapiens OX=9606 GN=GALNS PE=1 SV=1	0	4	1	0	1	1	1130.47	4518.87	4518.86	2.48	0.0028	0	414542	HCD (High Energy Collision Dissociation)	30	MS2	0	181.358	39.6851	11859	11842	240925_OE_KB_Media_DKO3_HILIC.raw	18.11	857.5	627.2	440.5	7.70778e-19	5.92876e-20	0	0	1.36175e-16	1.03641e-17	0	0	HexNAc(2)Hex(9)	0	414	1	1.12639e+06	39.68	QGIDFCPGQNVSGVTTHNLEDHTK_HexNAc(2)Hex(9)	DKO3		P34059_No	P34059_HexNAc(2)Hex(9)
QGIDFCPGQNVSGVTTHNLEDHTK	[R].QGIDFcPGQnVSGVTTHNLEDHTK.[L]	C6(Carbamidomethyl); N10(HexNAc(2)Hex(8))	P34059	N-acetylgalactosamine-6-sulfatase OS=Homo sapiens OX=9606 GN=GALNS PE=1 SV=1	0	4	1	0	1	1	1089.96	4356.82	4356.81	3.04	0.00331	0	671752	HCD (High Energy Collision Dissociation)	30	MS2	2.82817	200	39.739	11874	11857	240925_OE_KB_Media_DKO3_HILIC.raw	18.11	898.2	621.6	431.2	7.70778e-19	5.93927e-20	0	0	1.36175e-16	1.03828e-17	0	0	HexNAc(2)Hex(8)	0	414	1	2.60292e+06	39.74	QGIDFCPGQNVSGVTTHNLEDHTK_HexNAc(2)Hex(8)	DKO3		P34059_No	P34059_HexNAc(2)Hex(8)
MHIFQNGSLVIHDVAPEDSGR	[R].MHIFQnGSLVIHDVAPEDSGR.[Y]	N6(HexNAc(3)Hex(6))	Q13308	Inactive tyrosine-protein kinase 7 OS=Homo sapiens OX=9606 GN=PTK7 PE=1 SV=2	0	4	0.989	0	1	1	976.681	3903.7	3903.68	4.28	0.00418	0	566379	HCD (High Energy Collision Dissociation)	30	MS2	17.8321	200	45.01	13393	13377	240925_OE_KB_Media_SPPKO1_HILIC.raw	18.11	877.9	611.7	561.9	7.70778e-19	5.99177e-20	0	0	1.36175e-16	1.04763e-17	0	0	HexNAc(3)Hex(6)	0	641	1	1.01986e+06	45	MHIFQNGSLVIHDVAPEDSGR_HexNAc(3)Hex(6)	SPPKO1	Yes	Q13308_No	Q13308_HexNAc(3)Hex(6)
QQQHLFGSNVTDCSGNFCLFR	[R].QQQHLFGSnVTDcSGNFcLFR.[S]	N9(HexNAc(4)Hex(5)NeuAc(1)); C13(Carbamidomethyl); C18(Carbamidomethyl)	P02787	Serotransferrin OS=Homo sapiens OX=9606 GN=TF PE=1 SV=4	0	3	1	0	1	1	1476.94	4428.81	4428.8	2	0.00296	0	17317438	HCD (High Energy Collision Dissociation)	30	MS2	5.72049	200	56.6448	17534	17516	240925_OE_KB_Media_WT3_HILIC.raw	18.11	887.2	666.3	300.9	7.70778e-19	6.50221e-20	0	0	1.36175e-16	1.13851e-17	0	0	HexNAc(4)Hex(5)NeuAc(1)	0	622	1	166133296	55.63	QQQHLFGSNVTDCSGNFCLFR_HexNAc(4)Hex(5)NeuAc(1)	WT3	Yes	P02787_No	P02787_HexNAc(4)Hex(5)NeuAc(1)
QGIDFCPGQNVSGVTTHNLEDHTK	[R].QGIDFcPGQnVSGVTTHNLEDHTK.[L]	C6(Carbamidomethyl); N10(HexNAc(2)Hex(9))	P34059	N-acetylgalactosamine-6-sulfatase OS=Homo sapiens OX=9606 GN=GALNS PE=1 SV=1	0	4	1	0	1	1	1130.47	4518.87	4518.86	1.51	0.00171	0	383712	HCD (High Energy Collision Dissociation)	30	MS2	48.5435	200	39.6794	11767	11751	240925_OE_KB_Media_DKO1_HILIC.raw	18.11	869.6	637.6	459.6	7.70778e-19	5.85511e-20	0	0	1.36175e-16	1.02329e-17	0	0	HexNAc(2)Hex(9)	0	414	1	1101238	39.69	QGIDFCPGQNVSGVTTHNLEDHTK_HexNAc(2)Hex(9)	DKO1		P34059_No	P34059_HexNAc(2)Hex(9)
FNTSLAGDLTNLVHGSHCSK	[K].FnTSLAGDLTNLVHGSHcSK.[Y]	N2(HexNAc(2)Hex(5)); C18(Carbamidomethyl)	Q5VU97	VWFA and cache domain-containing protein 1 OS=Homo sapiens OX=9606 GN=CACHD1 PE=1 SV=2	0	4	1	0	1	1	844.371	3374.46	3374.46	1.15	0.00097	0	1.92578e+06	HCD (High Energy Collision Dissociation)	30	MS2	13.188	200	51.7086	15785	15763	240925_OE_KB_Media_SPPL3KO1_HILIC.raw	18.11	867.4	634.7	634.7	7.70778e-19	6.22186e-20	0	0	1.36175e-16	1.0886e-17	0	0	HexNAc(2)Hex(5)	0	904	1	2.17595e+06	51.69	FNTSLAGDLTNLVHGSHCSK_HexNAc(2)Hex(5)	SPPL3KO1		Q5VU97_No	Q5VU97_HexNAc(2)Hex(5)
QQQHLFGSNVTDCSGNFCLFR	[R].QQQHLFGSnVTDcSGNFcLFR.[S]	N9(HexNAc(4)Hex(5)Fuc(1)NeuAc(2)); C13(Carbamidomethyl); C18(Carbamidomethyl)	P02787	Serotransferrin OS=Homo sapiens OX=9606 GN=TF PE=1 SV=4	0	3	1	0	1	1	1622.66	4865.96	4865.95	0.92	0.00149	0	2.26212e+06	HCD (High Energy Collision Dissociation)	30	MS2	58.7037	194.525	59.202	18178	18157	240925_OE_KB_Media_SPPL3KO1_HILIC.raw	18.11	850.1	684.1	124.7	7.70778e-19	6.2427e-20	0	0	1.36175e-16	1.09231e-17	0	0	HexNAc(4)Hex(5)Fuc(1)NeuAc(2)	0	622	1			QQQHLFGSNVTDCSGNFCLFR_HexNAc(4)Hex(5)Fuc(1)NeuAc(2)	SPPL3KO1	Yes	P02787_Yes	P02787_HexNAc(4)Hex(5)Fuc(1)NeuAc(2)
LTNVTFPTGVVTNLHGDMDK	[R].LTnVTFPTGVVTNLHGDMDK.[A]	N3(HexNAc(2)Hex(9))	Q9P273	Teneurin-3 OS=Homo sapiens OX=9606 GN=TENM3 PE=1 SV=3	0	3	1	0	1	1	1342.91	4026.73	4023.71	748.62	1.00408	0	1.25488e+06	HCD (High Energy Collision Dissociation)	30	MS2	85.3447	200	50.7018	15163	15132	240925_OE_KB_Media_SPPKO3_HILIC.raw	18.11	889.4	725.2	327.1	7.70778e-19	6.1697e-20	0	0	1.36175e-16	1.07931e-17	0	0	HexNAc(2)Hex(9)	0	1638	1			LTNVTFPTGVVTNLHGDMDK_HexNAc(2)Hex(9)	SPPKO3		Q9P273_No	Q9P273_HexNAc(2)Hex(9)
HLDATNSTAGYSIYGVGSMSR	[R].HLDATnSTAGYSIYGVGSMSR.[Y]	N6(HexNAc(2)Hex(5))	Q9H4D0	Calsyntenin-2 OS=Homo sapiens OX=9606 GN=CLSTN2 PE=1 SV=2	0	3	1	0	1	1	1135.15	3403.44	3403.44	2.12	0.0024	0	341542	HCD (High Energy Collision Dissociation)	30	MS2	19.5707	200	41.1895	12219	12198	240925_OE_KB_Media_DKO1_HILIC.raw	18.11	870.6	664.2	611.8	7.70778e-19	5.86564e-20	0	0	1.36175e-16	1.02517e-17	0	0	HexNAc(2)Hex(5)	0	724	1	1.86479e+06	41.31	HLDATNSTAGYSIYGVGSMSR_HexNAc(2)Hex(5)	DKO1	Yes	Q9H4D0_No	Q9H4D0_HexNAc(2)Hex(5)
MHIFQNGSLVIHDVAPEDSGR	[R].MHIFQnGSLVIHDVAPEDSGR.[Y]	N6(HexNAc(3)Hex(5)Fuc(1))	Q13308	Inactive tyrosine-protein kinase 7 OS=Homo sapiens OX=9606 GN=PTK7 PE=1 SV=2	0	4	1	0	1	1	972.68	3887.7	3887.69	2.18	0.00211	0	449384	HCD (High Energy Collision Dissociation)	30	MS2	13.2391	200	44.7718	13660	13642	240925_OE_KB_Media_SPPL3KO1_HILIC.raw	18.11	890.3	565.6	565.6	7.70778e-19	6.21143e-20	0	0	1.36175e-16	1.08674e-17	0	0	HexNAc(3)Hex(5)Fuc(1)	0	641	1	974667	44.77	MHIFQNGSLVIHDVAPEDSGR_HexNAc(3)Hex(5)Fuc(1)	SPPL3KO1	Yes	Q13308_Yes	Q13308_HexNAc(3)Hex(5)Fuc(1)
MHIFQNGSLVIHDVAPEDSGR	[R].MHIFQnGSLVIHDVAPEDSGR.[Y]	N6(HexNAc(2)Hex(5))	Q13308	Inactive tyrosine-protein kinase 7 OS=Homo sapiens OX=9606 GN=PTK7 PE=1 SV=2	0	4	1	0	1	1	885.395	3538.56	3538.55	1.17	0.00103	0	1.45921e+06	HCD (High Energy Collision Dissociation)	30	MS2	36.557	139.451	45.2184	13611	13592	240925_OE_KB_Media_SPPL3KO3_HILIC.raw	18.11	880.1	666.6	548	7.70778e-19	6.34673e-20	0	0	1.36175e-16	1.11083e-17	0	0	HexNAc(2)Hex(5)	0	641	1	1.37712e+06	45.19	MHIFQNGSLVIHDVAPEDSGR_HexNAc(2)Hex(5)	SPPL3KO3	Yes	Q13308_No	Q13308_HexNAc(2)Hex(5)
QGIDFCPGQNVSGVTTHNLEDHTK	[R].QGIDFcPGQnVSGVTTHNLEDHTK.[L]	C6(Carbamidomethyl); N10(HexNAc(2)Hex(8))	P34059	N-acetylgalactosamine-6-sulfatase OS=Homo sapiens OX=9606 GN=GALNS PE=1 SV=1	0	4	1	0	1	1	1089.96	4356.81	4356.81	1.25	0.00136	0	1.21531e+06	HCD (High Energy Collision Dissociation)	30	MS2	2.59915	200	39.8071	12214	12197	240925_OE_KB_Media_WT2_HILIC.raw	18.11	889	652	446.9	7.70778e-19	6.41937e-20	0	0	1.36175e-16	1.12377e-17	0	0	HexNAc(2)Hex(8)	0	414	1	2.95105e+06	39.8	QGIDFCPGQNVSGVTTHNLEDHTK_HexNAc(2)Hex(8)	WT2		P34059_No	P34059_HexNAc(2)Hex(8)
MHIFQNGSLVIHDVAPEDSGR	[R].MHIFQnGSLVIHDVAPEDSGR.[Y]	N6(HexNAc(2)Hex(5))	Q13308	Inactive tyrosine-protein kinase 7 OS=Homo sapiens OX=9606 GN=PTK7 PE=1 SV=2	0	4	1	0	1	1	885.394	3538.56	3538.55	0.82	0.00073	0	1.09429e+06	HCD (High Energy Collision Dissociation)	30	MS2	25.191	200	45.1848	13848	13827	240925_OE_KB_Media_WT2_HILIC.raw	18.11	874.4	697.3	514.5	7.70778e-19	6.42974e-20	0	0	1.36175e-16	1.12561e-17	0	0	HexNAc(2)Hex(5)	0	641	1	1.89697e+06	45.17	MHIFQNGSLVIHDVAPEDSGR_HexNAc(2)Hex(5)	WT2	Yes	Q13308_No	Q13308_HexNAc(2)Hex(5)
MHIFQNGSLVIHDVAPEDSGR	[R].MHIFQnGSLVIHDVAPEDSGR.[Y]	N6(HexNAc(3)Hex(6))	Q13308	Inactive tyrosine-protein kinase 7 OS=Homo sapiens OX=9606 GN=PTK7 PE=1 SV=2	0	4	1	0	1	1	976.679	3903.69	3903.68	2.41	0.00235	0	2.39316e+06	HCD (High Energy Collision Dissociation)	30	MS2	4.64725	132.534	45.0361	13606	13590	240925_OE_KB_Media_SPPL3KO2_HILIC.raw	18.11	883.4	630	526	7.70778e-19	6.29475e-20	0	0	1.36175e-16	1.10158e-17	0	0	HexNAc(3)Hex(6)	0	641	1	2396085	45.02	MHIFQNGSLVIHDVAPEDSGR_HexNAc(3)Hex(6)	SPPL3KO2	Yes	Q13308_No	Q13308_HexNAc(3)Hex(6)
VTELQLTSSELDFQPQQELMLQITNASLGLR	[K].VTELQLTSSELDFQPQQELMLQITnASLGLR.[F]	N25(HexNAc(4)Hex(5)Fuc(1)NeuAc(1))	P55058	Phospholipid transfer protein OS=Homo sapiens OX=9606 GN=PLTP PE=1 SV=1	0	5	1	0	1	1	1113.52	5563.56	5562.54	182.74	0.2033	0	924462	HCD (High Energy Collision Dissociation)	30	MS2	20.4682	200	83.7819	25597	25575	240925_OE_KB_Media_WT1_HILIC.raw	18.11	913.9	667.9	667.9	7.79291e-19	6.63655e-20	0	0	1.37679e-16	1.16243e-17	0	0	HexNAc(4)Hex(5)Fuc(1)NeuAc(1)	-1	70	1			VTELQLTSSELDFQPQQELMLQITNASLGLR_HexNAc(4)Hex(5)Fuc(1)NeuAc(1)	WT1	Yes	P55058_Yes	P55058_HexNAc(4)Hex(5)Fuc(1)NeuAc(1)
VTELQLTSSELDFQPQQELMLQITNASLGLR	[K].VTELQLTSSELDFQPQQELMLQITnASLGLR.[F]	N25(HexNAc(4)Hex(5)Fuc(1)NeuAc(1))	P55058	Phospholipid transfer protein OS=Homo sapiens OX=9606 GN=PLTP PE=1 SV=1	0	5	1	0	1	1	1113.32	5562.59	5562.54	7.29	0.00811	0	344210	HCD (High Energy Collision Dissociation)	30	MS2	26.1252	200	83.7695	25735	25713	240925_OE_KB_Media_WT2_HILIC.raw	18.1	911.8	623	623	7.91294e-19	6.72035e-20	0	0	1.39799e-16	1.17735e-17	0	0	HexNAc(4)Hex(5)Fuc(1)NeuAc(1)	-1	70	1			VTELQLTSSELDFQPQQELMLQITNASLGLR_HexNAc(4)Hex(5)Fuc(1)NeuAc(1)	WT2	Yes	P55058_Yes	P55058_HexNAc(4)Hex(5)Fuc(1)NeuAc(1)
TMCPDQCSGHGTYLQESGSCTCDPNWTGPDCSNEICSVDCGSHGVCMGGTCR	[K].TMcPDQcSGHGTYLQESGScTcDPnWTGPDcSNEIcSVDcGSHGVcMGGTcR.[C]	C3(Carbamidomethyl); C7(Carbamidomethyl); C20(Carbamidomethyl); C22(Carbamidomethyl); N25(HexNAc(1)); C31(Carbamidomethyl); C36(Carbamidomethyl); C40(Carbamidomethyl); C46(Carbamidomethyl); C51(Carbamidomethyl)	Q9P273	Teneurin-3 OS=Homo sapiens OX=9606 GN=TENM3 PE=1 SV=3	0	4	1	0	1	1	1527.33	6106.29	6105.28	165.3	0.2523	0	464472	HCD (High Energy Collision Dissociation)	30	MS2	19.3708	200	45.0374	13739	13718	240925_OE_KB_Media_SPPL3KO1_HILIC.raw	18.1	889.3	812	191.1	7.96603e-19	6.81577e-20	0	0	1.40737e-16	1.19434e-17	0	0	HexNAc(1)	0	646	1	361922	44.99	TMCPDQCSGHGTYLQESGSCTCDPNWTGPDCSNEICSVDCGSHGVCMGGTCR_HexNAc(1)	SPPL3KO1		Q9P273_No	Q9P273_HexNAc(1)
MEQNECECPCECPLEVNECTGNLTNAENRNPSCEVHQEPVTYTAIDPGLQDALHQCVNSR	[R].MEQNEcEcPcEcPLEVNEcTGnLTNAENRNPScEVHQEPVTYTAIDPGLQDALHQcVNSR.[C]	C6(Carbamidomethyl); C8(Carbamidomethyl); C10(Carbamidomethyl); C12(Carbamidomethyl); C19(Carbamidomethyl); N22(HexNAc(2)Hex(5)); C33(Carbamidomethyl); C56(Carbamidomethyl)	Q5VU97	VWFA and cache domain-containing protein 1 OS=Homo sapiens OX=9606 GN=CACHD1 PE=1 SV=2	1	6	1	0	1	1	1382.91	8292.44	8290.42	243.45	0.33639	0	392295	HCD (High Energy Collision Dissociation)	30	MS2	33.2393	200	53.498	15847	15824	240925_OE_KB_Media_DKO2_HILIC.raw	18.1	938.1	892.5	269.1	8.00943e-19	6.84777e-20	0	0	1.41504e-16	1.20004e-17	0	0	HexNAc(2)Hex(5)	-2	964	1			MEQNECECPCECPLEVNECTGNLTNAENRNPSCEVHQEPVTYTAIDPGLQDALHQCVNSR_HexNAc(2)Hex(5)	DKO2		Q5VU97_No	Q5VU97_HexNAc(2)Hex(5)
VTELQLTSSELDFQPQQELMLQITNASLGLR	[K].VTELQLTSSELDFQPQQELMLQITnASLGLR.[F]	N25(HexNAc(4)Hex(5)Fuc(1)NeuAc(1))	P55058	Phospholipid transfer protein OS=Homo sapiens OX=9606 GN=PLTP PE=1 SV=1	0	5	1	0	1	1	1113.92	5565.57	5562.54	544.62	0.60589	0	849348	HCD (High Energy Collision Dissociation)	30	MS2	65.8371	108.275	83.9098	26200	26171	240925_OE_KB_Media_WT3_HILIC.raw	18.07	944.2	695.4	695.4	8.41577e-19	7.07807e-20	0	0	1.48683e-16	1.24103e-17	0	0	HexNAc(4)Hex(5)Fuc(1)NeuAc(1)	0	70	1			VTELQLTSSELDFQPQQELMLQITNASLGLR_HexNAc(4)Hex(5)Fuc(1)NeuAc(1)	WT3	Yes	P55058_Yes	P55058_HexNAc(4)Hex(5)Fuc(1)NeuAc(1)
AVVNGNIMWVVGGYMFNHSDYNMVLAYDLASR	[K].AVVNGNIMWVVGGYMFnHSDYNMVLAYDLASR.[E]	N17(HexNAc(2)Hex(8))	O75882	Attractin OS=Homo sapiens OX=9606 GN=ATRN PE=1 SV=2	0	4	1	0	1	1	1327.83	5308.31	5309.28	-182.65	-0.24244	0	1.26543e+06	HCD (High Energy Collision Dissociation)	30	MS2	72.1735	200	85.6893	26260	26243	240925_OE_KB_Media_SPPL3KO1_HILIC.raw	18.06	855.5	611	611	8.72405e-19	7.13569e-20	0	0	1.54129e-16	1.25129e-17	0	0	HexNAc(2)Hex(8)	-1	346	1			AVVNGNIMWVVGGYMFNHSDYNMVLAYDLASR_HexNAc(2)Hex(8)	SPPL3KO1	Yes	O75882_No	O75882_HexNAc(2)Hex(8)
CGLVPVLAENYNKSDNCEDTPEAGYFAVAVVK	[K].cGLVPVLAENYnKSDNcEDTPEAGYFAVAVVK.[K]	C1(Carbamidomethyl); N12(HexNAc(4)Hex(5)NeuAc(1)); C17(Carbamidomethyl)	P02787	Serotransferrin OS=Homo sapiens OX=9606 GN=TF PE=1 SV=4	1	3	1	0	1	1	1815.79	5445.36	5443.34	371.45	0.67397	0	2.19657e+06	HCD (High Energy Collision Dissociation)	30	MS2	70.9541	200	64.9305	19689	19670	240925_OE_KB_Media_SPPKO3_HILIC.raw	18.03	860.2	555.5	555.5	9.23599e-19	7.4472e-20	0	0	1.63174e-16	1.30258e-17	0	0	HexNAc(4)Hex(5)NeuAc(1)	-1	421	1			CGLVPVLAENYNKSDNCEDTPEAGYFAVAVVK_HexNAc(4)Hex(5)NeuAc(1)	SPPKO3	Yes	P02787_No	P02787_HexNAc(4)Hex(5)NeuAc(1)
YGCCPMPNATCCSDHLHCCPQDTVCDLIQSK	[K].YGccPMPnATccSDHLHccPQDTVcDLIQSK.[C]	C3(Carbamidomethyl); C4(Carbamidomethyl); N8(HexNAc(2)Hex(2)Fuc(1)); C11(Carbamidomethyl); C12(Carbamidomethyl); C18(Carbamidomethyl); C19(Carbamidomethyl); C25(Carbamidomethyl)	P28799	Progranulin OS=Homo sapiens OX=9606 GN=GRN PE=1 SV=2	0	5	1	0	1	1	933.169	4661.81	4660.81	215.57	0.20094	0	717907	HCD (High Energy Collision Dissociation)	30	MS2	71.7641	200	46.2305	13757	13731	240925_OE_KB_Media_SPPKO1_HILIC.raw	18.03	887.7	770.2	770.2	9.27841e-19	7.49653e-20	0	0	1.63923e-16	1.31136e-17	0	0	HexNAc(2)Hex(2)Fuc(1)	0	229	1			YGCCPMPNATCCSDHLHCCPQDTVCDLIQSK_HexNAc(2)Hex(2)Fuc(1)	SPPKO1	Yes	P28799_Yes	P28799_HexNAc(2)Hex(2)Fuc(1)
VTELQLTSSELDFQPQQELMLQITNASLGLR	[K].VTELQLTSSELDFQPQQELMLQITnASLGLR.[F]	N25(HexNAc(4)Hex(5)Fuc(1)NeuAc(1))	P55058	Phospholipid transfer protein OS=Homo sapiens OX=9606 GN=PLTP PE=1 SV=1	0	3	1	0	1	1	1855.2	5563.58	5562.54	185.95	0.34479	0	407763	HCD (High Energy Collision Dissociation)	30	MS2	0	200	83.7215	25579	25559	240925_OE_KB_Media_WT1_HILIC.raw	18.03	871.9	710.8	710.8	9.27841e-19	7.53353e-20	0	0	1.63923e-16	1.31795e-17	0	0	HexNAc(4)Hex(5)Fuc(1)NeuAc(1)	0	70	1			VTELQLTSSELDFQPQQELMLQITNASLGLR_HexNAc(4)Hex(5)Fuc(1)NeuAc(1)	WT1	Yes	P55058_Yes	P55058_HexNAc(4)Hex(5)Fuc(1)NeuAc(1)
YGCCPMPNATCCSDHLHCCPQDTVCDLIQSK	[K].YGccPMPnATccSDHLHccPQDTVcDLIQSK.[C]	C3(Carbamidomethyl); C4(Carbamidomethyl); N8(HexNAc(2)Hex(2)Fuc(1)); C11(Carbamidomethyl); C12(Carbamidomethyl); C18(Carbamidomethyl); C19(Carbamidomethyl); C25(Carbamidomethyl)	P28799	Progranulin OS=Homo sapiens OX=9606 GN=GRN PE=1 SV=2	0	5	1	0	1	1	933.37	4662.82	4660.81	432.1	0.40278	0	664189	HCD (High Energy Collision Dissociation)	30	MS2	72.6723	200	46.2451	13732	13712	240925_OE_KB_Media_DKO1_HILIC.raw	18.03	858	754.7	754.7	9.27841e-19	7.47185e-20	0	0	1.63923e-16	1.30697e-17	0	0	HexNAc(2)Hex(2)Fuc(1)	0	229	1			YGCCPMPNATCCSDHLHCCPQDTVCDLIQSK_HexNAc(2)Hex(2)Fuc(1)	DKO1	Yes	P28799_Yes	P28799_HexNAc(2)Hex(2)Fuc(1)
YGCCPMPNATCCSDHLHCCPQDTVCDLIQSK	[K].YGccPMPnATccSDHLHccPQDTVcDLIQSK.[C]	C3(Carbamidomethyl); C4(Carbamidomethyl); N8(HexNAc(2)Hex(2)Fuc(1)); C11(Carbamidomethyl); C12(Carbamidomethyl); C18(Carbamidomethyl); C19(Carbamidomethyl); C25(Carbamidomethyl)	P28799	Progranulin OS=Homo sapiens OX=9606 GN=GRN PE=1 SV=2	0	5	1	0	1	1	932.97	4660.82	4660.81	2.63	0.00246	0	125901	HCD (High Energy Collision Dissociation)	30	MS2	9.41506	200	46.2855	13993	13965	240925_OE_KB_Media_SPPL3KO2_HILIC.raw	18.03	865.5	758.8	758.8	9.27841e-19	7.5212e-20	0	0	1.63923e-16	1.31575e-17	0	0	HexNAc(2)Hex(2)Fuc(1)	0	229	1	406764	46.25	YGCCPMPNATCCSDHLHCCPQDTVCDLIQSK_HexNAc(2)Hex(2)Fuc(1)	SPPL3KO2	Yes	P28799_Yes	P28799_HexNAc(2)Hex(2)Fuc(1)
CGLVPVLAENYNKSDNCEDTPEAGYFAVAVVK	[K].cGLVPVLAENYnKSDNcEDTPEAGYFAVAVVK.[K]	C1(Carbamidomethyl); N12(HexNAc(4)Hex(5)NeuAc(1)); C17(Carbamidomethyl)	P02787	Serotransferrin OS=Homo sapiens OX=9606 GN=TF PE=1 SV=4	1	4	1	0	1	1	1362.09	5445.35	5443.34	369.41	0.50271	0	1.51072e+06	HCD (High Energy Collision Dissociation)	30	MS2	73.5271	200	66.9065	20507	20483	240925_OE_KB_Media_SPPL3KO2_HILIC.raw	18.02	919.1	649.5	135.1	9.44486e-19	7.68203e-20	0	0	1.66864e-16	1.3444e-17	0	0	HexNAc(4)Hex(5)NeuAc(1)	1	421	1			CGLVPVLAENYNKSDNCEDTPEAGYFAVAVVK_HexNAc(4)Hex(5)NeuAc(1)	SPPL3KO2	Yes	P02787_No	P02787_HexNAc(4)Hex(5)NeuAc(1)
CGLVPVLAENYNKSDNCEDTPEAGYFAVAVVK	[K].cGLVPVLAENYnKSDNcEDTPEAGYFAVAVVK.[K]	C1(Carbamidomethyl); N12(HexNAc(4)Hex(6)Fuc(1)); C17(Carbamidomethyl)	P02787	Serotransferrin OS=Homo sapiens OX=9606 GN=TF PE=1 SV=4	1	5	1	0	1	1	1093.48	5463.38	5460.35	554.33	0.60537	0	1.2676e+06	HCD (High Energy Collision Dissociation)	30	MS2	59.6218	200	64.2569	19629	19603	240925_OE_KB_Media_SPPL3KO2_HILIC.raw	18.01	921	584.6	584.6	9.76304e-19	8.20885e-20	0	0	1.72485e-16	1.43821e-17	0	0	HexNAc(4)Hex(6)Fuc(1)	-1	421	1			CGLVPVLAENYNKSDNCEDTPEAGYFAVAVVK_HexNAc(4)Hex(6)Fuc(1)	SPPL3KO2	Yes	P02787_Yes	P02787_HexNAc(4)Hex(6)Fuc(1)
CGLVPVLAENYNKSDNCEDTPEAGYFAVAVVK	[K].cGLVPVLAENYnKSDNcEDTPEAGYFAVAVVK.[K]	C1(Carbamidomethyl); N12(HexNAc(4)Hex(6)Fuc(1)NeuAc(1)); C17(Carbamidomethyl)	P02787	Serotransferrin OS=Homo sapiens OX=9606 GN=TF PE=1 SV=4	1	5	1	0	1	1	1151.3	5752.49	5751.45	181.83	0.20916	0	1064950	HCD (High Energy Collision Dissociation)	30	MS2	8.77779	200	66.8734	20473	20448	240925_OE_KB_Media_WT1_HILIC.raw	18.01	928.5	576.7	576.7	9.76304e-19	8.22168e-20	0	0	1.72485e-16	1.44049e-17	0	0	HexNAc(4)Hex(6)Fuc(1)NeuAc(1)	-1	421	1			CGLVPVLAENYNKSDNCEDTPEAGYFAVAVVK_HexNAc(4)Hex(6)Fuc(1)NeuAc(1)	WT1	Yes	P02787_Yes	P02787_HexNAc(4)Hex(6)Fuc(1)NeuAc(1)
CGLVPVLAENYNKSDNCEDTPEAGYFAVAVVK	[K].cGLVPVLAENYnKSDNcEDTPEAGYFAVAVVK.[K]	C1(Carbamidomethyl); N12(HexNAc(4)Hex(5)NeuAc(1)); C17(Carbamidomethyl)	P02787	Serotransferrin OS=Homo sapiens OX=9606 GN=TF PE=1 SV=4	1	3	1	0	1	1	1816.13	5446.37	5443.34	556.26	1.0093	0	2.40393e+06	HCD (High Energy Collision Dissociation)	30	MS2	69.4296	200	65.1936	19947	19925	240925_OE_KB_Media_SPPL3KO2_HILIC.raw	18.01	881.4	639.2	110	9.82289e-19	8.35024e-20	0	0	1.73543e-16	1.46338e-17	0	0	HexNAc(4)Hex(5)NeuAc(1)	0	421	1			CGLVPVLAENYNKSDNCEDTPEAGYFAVAVVK_HexNAc(4)Hex(5)NeuAc(1)	SPPL3KO2	Yes	P02787_No	P02787_HexNAc(4)Hex(5)NeuAc(1)
CGLVPVLAENYNKSDNCEDTPEAGYFAVAVVK	[K].cGLVPVLAENYnKSDNcEDTPEAGYFAVAVVK.[K]	C1(Carbamidomethyl); N12(HexNAc(4)Hex(5)NeuAc(1)); C17(Carbamidomethyl)	P02787	Serotransferrin OS=Homo sapiens OX=9606 GN=TF PE=1 SV=4	1	3	1	0	1	1	1815.12	5443.34	5443.34	-0.39	-0.00071	0	843688	HCD (High Energy Collision Dissociation)	30	MS2	75.083	26.143	64.1956	19405	19374	240925_OE_KB_Media_DKO3_HILIC.raw	18.01	855.8	555	167.7	9.82289e-19	8.29871e-20	0	0	1.73543e-16	1.45421e-17	0	0	HexNAc(4)Hex(5)NeuAc(1)	0	421	1	13511111	64.4	CGLVPVLAENYNKSDNCEDTPEAGYFAVAVVK_HexNAc(4)Hex(5)NeuAc(1)	DKO3	Yes	P02787_No	P02787_HexNAc(4)Hex(5)NeuAc(1)
CGLVPVLAENYNKSDNCEDTPEAGYFAVAVVK	[K].cGLVPVLAENYnKSDNcEDTPEAGYFAVAVVK.[K]	C1(Carbamidomethyl); N12(HexNAc(4)Hex(5)NeuAc(2)); C17(Carbamidomethyl)	P02787	Serotransferrin OS=Homo sapiens OX=9606 GN=TF PE=1 SV=4	1	3	1	0	1	1	1913.15	5737.44	5734.43	524.98	1.00349	0	2.201e+06	HCD (High Energy Collision Dissociation)	30	MS2	78.2136	115.64	67.9851	20606	20587	240925_OE_KB_Media_DKO3_HILIC.raw	18.01	888	549.3	76.3	9.82289e-19	8.3116e-20	0	0	1.73543e-16	1.4565e-17	0	0	HexNAc(4)Hex(5)NeuAc(2)	0	421	1			CGLVPVLAENYNKSDNCEDTPEAGYFAVAVVK_HexNAc(4)Hex(5)NeuAc(2)	DKO3	Yes	P02787_No	P02787_HexNAc(4)Hex(5)NeuAc(2)
CGLVPVLAENYNKSDNCEDTPEAGYFAVAVVK	[K].cGLVPVLAENYnKSDNcEDTPEAGYFAVAVVK.[K]	C1(Carbamidomethyl); N12(HexNAc(4)Hex(5)NeuAc(2)); C17(Carbamidomethyl)	P02787	Serotransferrin OS=Homo sapiens OX=9606 GN=TF PE=1 SV=4	1	3	1	0	1	1	1913.16	5737.46	5734.43	527.86	1.00898	0	12262435	HCD (High Energy Collision Dissociation)	30	MS2	81.5449	20.252	67.4624	20659	20640	240925_OE_KB_Media_WT1_HILIC.raw	18.01	864.2	587.2	109.3	9.82289e-19	8.36312e-20	0	0	1.73543e-16	1.46567e-17	0	0	HexNAc(4)Hex(5)NeuAc(2)	0	421	1			CGLVPVLAENYNKSDNCEDTPEAGYFAVAVVK_HexNAc(4)Hex(5)NeuAc(2)	WT1	Yes	P02787_No	P02787_HexNAc(4)Hex(5)NeuAc(2)
CGLVPVLAENYNKSDNCEDTPEAGYFAVAVVK	[K].cGLVPVLAENYnKSDNcEDTPEAGYFAVAVVK.[K]	C1(Carbamidomethyl); N12(HexNAc(4)Hex(5)NeuAc(1)); C17(Carbamidomethyl)	P02787	Serotransferrin OS=Homo sapiens OX=9606 GN=TF PE=1 SV=4	1	3	1	0	1	1	1815.12	5443.35	5443.34	1.42	0.00258	0	1.87236e+06	HCD (High Energy Collision Dissociation)	30	MS2	20.9099	18.571	64.2304	19725	19708	240925_OE_KB_Media_SPPL3KO1_HILIC.raw	18.01	860.4	575.4	149.1	9.82289e-19	8.33737e-20	0	0	1.73543e-16	1.46109e-17	0	0	HexNAc(4)Hex(5)NeuAc(1)	0	421	1			CGLVPVLAENYNKSDNCEDTPEAGYFAVAVVK_HexNAc(4)Hex(5)NeuAc(1)	SPPL3KO1	Yes	P02787_No	P02787_HexNAc(4)Hex(5)NeuAc(1)
IKTNITLVCKPGDLESAPVLR	[K].IKTnITLVcKPGDLESAPVLR.[T]	N4(HexNAc(2)Hex(5)); C9(Carbamidomethyl)	P11717	Cation-independent mannose-6-phosphate receptor OS=Homo sapiens OX=9606 GN=IGF2R PE=1 SV=3	1	4	1	0	1	1	885.938	3540.73	3540.72	1.87	0.00166	0	979962	HCD (High Energy Collision Dissociation)	30	MS2	8.43453	200	46.3423	14271	14253	240925_OE_KB_Media_WT3_HILIC.raw	18	897.6	773.6	773.6	1.00483e-18	8.69041e-20	0	0	1.77526e-16	1.52395e-17	0	0	HexNAc(2)Hex(5)	0	578	1	768331	46.31	IKTNITLVCKPGDLESAPVLR_HexNAc(2)Hex(5)	WT3	Yes	P11717_No	P11717_HexNAc(2)Hex(5)
CGLVPVLAENYNKSDNCEDTPEAGYFAVAVVK	[K].cGLVPVLAENYnKSDNcEDTPEAGYFAVAVVK.[K]	C1(Carbamidomethyl); N12(HexNAc(4)Hex(5)NeuAc(2)); C17(Carbamidomethyl)	P02787	Serotransferrin OS=Homo sapiens OX=9606 GN=TF PE=1 SV=4	1	5	1	0	1	1	1147.69	5734.45	5734.43	1.95	0.00224	0	39183.8	HCD (High Energy Collision Dissociation)	30	MS2	0.734577	200	101.653	30687	30670	240925_OE_KB_Media_SPPL3KO2_HILIC.raw	17.98	936.4	606.7	181.3	1.03834e-18	8.7966e-20	0	0	1.83446e-16	1.54285e-17	0	0	HexNAc(4)Hex(5)NeuAc(2)	0	421	1			CGLVPVLAENYNKSDNCEDTPEAGYFAVAVVK_HexNAc(4)Hex(5)NeuAc(2)	SPPL3KO2	Yes	P02787_No	P02787_HexNAc(4)Hex(5)NeuAc(2)
VTELQLTSSELDFQPQQELMLQITNASLGLR	[K].VTELQLTSSELDFQPQQELMLQITnASLGLR.[F]	N25(HexNAc(4)Hex(6)NeuAc(1))	P55058	Phospholipid transfer protein OS=Homo sapiens OX=9606 GN=PLTP PE=1 SV=1	0	4	1	0	1	1	1396.4	5582.58	5578.54	724.75	1.01076	0	1.30452e+06	HCD (High Energy Collision Dissociation)	30	MS2	69.4394	200	84.0928	25469	25450	240925_OE_KB_Media_SPPKO1_HILIC.raw	17.98	904.8	681.4	313.9	1.05362e-18	8.90524e-20	0	0	1.86144e-16	1.5622e-17	0	0	HexNAc(4)Hex(6)NeuAc(1)	0	70	1			VTELQLTSSELDFQPQQELMLQITNASLGLR_HexNAc(4)Hex(6)NeuAc(1)	SPPKO1	Yes	P55058_No	P55058_HexNAc(4)Hex(6)NeuAc(1)
VTELQLTSSELDFQPQQELMLQITNASLGLR	[K].VTELQLTSSELDFQPQQELMLQITnASLGLR.[F]	N25(HexNAc(4)Hex(6)NeuAc(1))	P55058	Phospholipid transfer protein OS=Homo sapiens OX=9606 GN=PLTP PE=1 SV=1	0	4	1	0	1	1	1396.4	5582.6	5578.54	727.37	1.01442	0	1.90533e+06	HCD (High Energy Collision Dissociation)	30	MS2	77.0786	128.557	83.7106	25576	25559	240925_OE_KB_Media_WT1_HILIC.raw	17.98	915.5	730.1	315.6	1.05362e-18	8.91898e-20	0	0	1.86144e-16	1.56464e-17	0	0	HexNAc(4)Hex(6)NeuAc(1)	1	70	1			VTELQLTSSELDFQPQQELMLQITNASLGLR_HexNAc(4)Hex(6)NeuAc(1)	WT1	Yes	P55058_No	P55058_HexNAc(4)Hex(6)NeuAc(1)
CGLVPVLAENYNKSDNCEDTPEAGYFAVAVVK	[K].cGLVPVLAENYnKSDNcEDTPEAGYFAVAVVK.[K]	C1(Carbamidomethyl); N12(HexNAc(4)Hex(5)NeuAc(1)); C17(Carbamidomethyl)	P02787	Serotransferrin OS=Homo sapiens OX=9606 GN=TF PE=1 SV=4	1	5	1	0	1	1	1089.88	5445.35	5443.34	369.92	0.40272	0	2.10507e+06	HCD (High Energy Collision Dissociation)	30	MS2	74.7579	200	65.2878	19831	19811	240925_OE_KB_Media_SPPL3KO3_HILIC.raw	17.97	914.9	635.5	56.1	1.06412e-18	9.02956e-20	0	0	1.87999e-16	1.58433e-17	0	0	HexNAc(4)Hex(5)NeuAc(1)	1	421	1			CGLVPVLAENYNKSDNCEDTPEAGYFAVAVVK_HexNAc(4)Hex(5)NeuAc(1)	SPPL3KO3	Yes	P02787_No	P02787_HexNAc(4)Hex(5)NeuAc(1)
CGLVPVLAENYNKSDNCEDTPEAGYFAVAVVK	[K].cGLVPVLAENYnKSDNcEDTPEAGYFAVAVVK.[K]	C1(Carbamidomethyl); N12(HexNAc(4)Hex(6)Fuc(1)NeuAc(1)); C17(Carbamidomethyl)	P02787	Serotransferrin OS=Homo sapiens OX=9606 GN=TF PE=1 SV=4	1	5	0.7062	0	1	1	1151.3	5752.47	5751.45	177.9	0.20464	0	1.10269e+06	HCD (High Energy Collision Dissociation)	30	MS2	68.8782	200	66.9725	19990	19961	240925_OE_KB_Media_DKO2_HILIC.raw	17.97	913.9	614.8	190.5	1.06412e-18	9.01571e-20	0	0	1.87999e-16	1.58186e-17	0	0	HexNAc(4)Hex(6)Fuc(1)NeuAc(1)	1	421	1	1.07764e+06	66.31	CGLVPVLAENYNKSDNCEDTPEAGYFAVAVVK_HexNAc(4)Hex(6)Fuc(1)NeuAc(1)	DKO2	Yes	P02787_Yes	P02787_HexNAc(4)Hex(6)Fuc(1)NeuAc(1)
YVHNHNVYTNNENCSSPSWQAMHEPR	[K].YVHNHNVYTNNEncSSPSWQAMHEPR.[T]	N13(HexNAc(2)Hex(8)); C14(Carbamidomethyl)	Q8IWU6	Extracellular sulfatase Sulf-1 OS=Homo sapiens OX=9606 GN=SULF1 PE=1 SV=1	0	5	1	0	1	1	975.994	4875.94	4873.94	411.42	0.40105	0	1.39229e+06	HCD (High Energy Collision Dissociation)	30	MS2	75.5272	200	29.0594	8901	8875	240925_OE_KB_Media_WT3_HILIC.raw	17.97	917.4	782.6	134.7	1.06917e-18	9.05739e-20	0	0	1.88892e-16	1.58928e-17	0	0	HexNAc(2)Hex(8)	0	99	1			YVHNHNVYTNNENCSSPSWQAMHEPR_HexNAc(2)Hex(8)	WT3	Yes	Q8IWU6_No	Q8IWU6_HexNAc(2)Hex(8)
CGLVPVLAENYNKSDNCEDTPEAGYFAVAVVKK	[K].cGLVPVLAENYnKSDNcEDTPEAGYFAVAVVKK.[S]	C1(Carbamidomethyl); N12(HexNAc(4)Hex(5)NeuAc(1)); C17(Carbamidomethyl)	P02787	Serotransferrin OS=Homo sapiens OX=9606 GN=TF PE=1 SV=4	2	5	1	0	1	1	1115.09	5571.44	5571.43	0.69	0.00076	0	901368	HCD (High Energy Collision Dissociation)	30	MS2	51.6906	200	59.2756	18393	18373	240925_OE_KB_Media_WT3_HILIC.raw	17.97	906.2	608.8	188.3	1.0736e-18	9.09924e-20	0	0	1.89675e-16	1.59673e-17	0	0	HexNAc(4)Hex(5)NeuAc(1)	0	421	1	3.37727e+06	59.32	CGLVPVLAENYNKSDNCEDTPEAGYFAVAVVKK_HexNAc(4)Hex(5)NeuAc(1)	WT3	Yes	P02787_No	P02787_HexNAc(4)Hex(5)NeuAc(1)
CGLVPVLAENYNKSDNCEDTPEAGYFAVAVVKK	[K].cGLVPVLAENYnKSDNcEDTPEAGYFAVAVVKK.[S]	C1(Carbamidomethyl); N12(HexNAc(4)Hex(5)NeuAc(1)); C17(Carbamidomethyl)	P02787	Serotransferrin OS=Homo sapiens OX=9606 GN=TF PE=1 SV=4	2	5	1	0	1	1	1115.1	5571.45	5571.43	3.21	0.00357	0	1.5816e+06	HCD (High Energy Collision Dissociation)	30	MS2	1.27141	107.138	59.9666	18254	18237	240925_OE_KB_Media_SPPL3KO2_HILIC.raw	17.97	910.2	615.8	110	1.0736e-18	9.08527e-20	0	0	1.89675e-16	1.59425e-17	0	0	HexNAc(4)Hex(5)NeuAc(1)	0	421	1			CGLVPVLAENYNKSDNCEDTPEAGYFAVAVVKK_HexNAc(4)Hex(5)NeuAc(1)	SPPL3KO2	Yes	P02787_No	P02787_HexNAc(4)Hex(5)NeuAc(1)
CGLVPVLAENYNKSDNCEDTPEAGYFAVAVVK	[K].cGLVPVLAENYnKSDNcEDTPEAGYFAVAVVK.[K]	C1(Carbamidomethyl); N12(HexNAc(4)Hex(5)NeuAc(2)); C17(Carbamidomethyl)	P02787	Serotransferrin OS=Homo sapiens OX=9606 GN=TF PE=1 SV=4	1	6	1	0	1	1	956.913	5736.44	5734.43	350.22	0.33472	0	2.14654e+06	HCD (High Energy Collision Dissociation)	30	MS2	80.0776	200	67.4449	20138	20120	240925_OE_KB_Media_DKO2_HILIC.raw	17.97	905.8	555.9	104.9	1.08049e-18	9.12726e-20	0	0	1.90892e-16	1.60172e-17	0	0	HexNAc(4)Hex(5)NeuAc(2)	0	421	1			CGLVPVLAENYNKSDNCEDTPEAGYFAVAVVK_HexNAc(4)Hex(5)NeuAc(2)	DKO2	Yes	P02787_No	P02787_HexNAc(4)Hex(5)NeuAc(2)
CGLVPVLAENYNKSDNCEDTPEAGYFAVAVVK	[K].cGLVPVLAENYnKSDNcEDTPEAGYFAVAVVK.[K]	C1(Carbamidomethyl); N12(HexNAc(4)Hex(5)NeuAc(2)); C17(Carbamidomethyl)	P02787	Serotransferrin OS=Homo sapiens OX=9606 GN=TF PE=1 SV=4	1	6	1	0	1	1	957.082	5737.45	5734.43	526.73	0.50342	0	2.09499e+06	HCD (High Energy Collision Dissociation)	30	MS2	75.0388	200	66.3958	20486	20463	240925_OE_KB_Media_WT2_HILIC.raw	17.97	923.8	589.3	100.4	1.08049e-18	9.15536e-20	0	0	1.90892e-16	1.60672e-17	0	0	HexNAc(4)Hex(5)NeuAc(2)	0	421	1			CGLVPVLAENYNKSDNCEDTPEAGYFAVAVVK_HexNAc(4)Hex(5)NeuAc(2)	WT2	Yes	P02787_No	P02787_HexNAc(4)Hex(5)NeuAc(2)
CGLVPVLAENYNKSDNCEDTPEAGYFAVAVVK	[K].cGLVPVLAENYnKSDNcEDTPEAGYFAVAVVK.[K]	C1(Carbamidomethyl); N12(HexNAc(4)Hex(5)NeuAc(2)); C17(Carbamidomethyl)	P02787	Serotransferrin OS=Homo sapiens OX=9606 GN=TF PE=1 SV=4	1	6	1	0	1	1	956.58	5734.44	5734.43	1.21	0.00116	0	870357	HCD (High Energy Collision Dissociation)	30	MS2	40.9156	41.498	66.8379	20485	20467	240925_OE_KB_Media_SPPL3KO2_HILIC.raw	17.97	929.3	566.5	126.1	1.08049e-18	9.14131e-20	0	0	1.90892e-16	1.60422e-17	0	0	HexNAc(4)Hex(5)NeuAc(2)	0	421	1	11679407	66.49	CGLVPVLAENYNKSDNCEDTPEAGYFAVAVVK_HexNAc(4)Hex(5)NeuAc(2)	SPPL3KO2	Yes	P02787_No	P02787_HexNAc(4)Hex(5)NeuAc(2)
CGLVPVLAENYNKSDNCEDTPEAGYFAVAVVK	[K].cGLVPVLAEnYnKSDNcEDTPEAGYFAVAVVK.[K]	C1(Carbamidomethyl); N10(Deamidated); N12(HexNAc(4)Hex(5)NeuAc(1)); C17(Carbamidomethyl)	P02787	Serotransferrin OS=Homo sapiens OX=9606 GN=TF PE=1 SV=4	1	4	1	0	1	1	1361.84	5444.35	5444.32	4.39	0.00597	0	1.99299e+06	HCD (High Energy Collision Dissociation)	30	MS2	0	200	65.6923	19780	19762	240925_OE_KB_Media_DKO1_HILIC.raw	17.94	881.1	644.6	23.4	1.13732e-18	1.04174e-19	0	0	2.00932e-16	1.83137e-17	0	0	HexNAc(4)Hex(5)NeuAc(1)	-1	421	1			CGLVPVLAENYNKSDNCEDTPEAGYFAVAVVK_HexNAc(4)Hex(5)NeuAc(1)	DKO1	Yes	P02787_No	P02787_HexNAc(4)Hex(5)NeuAc(1)
CGLVPVLAENYNKSDNCEDTPEAGYFAVAVVK	[K].cGLVPVLAEnYnKSDNcEDTPEAGYFAVAVVK.[K]	C1(Carbamidomethyl); N10(Deamidated); N12(HexNAc(4)Hex(5)NeuAc(1)); C17(Carbamidomethyl)	P02787	Serotransferrin OS=Homo sapiens OX=9606 GN=TF PE=1 SV=4	1	4	1	0	1	1	1362.34	5446.34	5444.32	370.4	0.50414	0	3908127	HCD (High Energy Collision Dissociation)	30	MS2	75.8144	200	65.8285	19749	19729	240925_OE_KB_Media_SPPKO2_HILIC.raw	17.94	856.1	571.4	10.2	1.13732e-18	1.04319e-19	0	0	2.00932e-16	1.83395e-17	0	0	HexNAc(4)Hex(5)NeuAc(1)	-1	421	1			CGLVPVLAENYNKSDNCEDTPEAGYFAVAVVK_HexNAc(4)Hex(5)NeuAc(1)	SPPKO2	Yes	P02787_No	P02787_HexNAc(4)Hex(5)NeuAc(1)
VALLQFGGPGEQQVAFPLSHNLTAIHEALETTQYLNSFSHVGAGVVHAINAIVR	[R].VALLQFGGPGEQQVAFPLSHnLTAIHEALETTQYLNSFSHVGAGVVHAINAIVR.[S]	N21(HexNAc(4)Hex(5)Fuc(1))	P12110	Collagen alpha-2(VI) chain OS=Homo sapiens OX=9606 GN=COL6A2 PE=1 SV=4	0	3	1	0	1	1	1249.95	3747.84	7490.63	-499663	-1247.6	0	1.43494e+06	HCD (High Energy Collision Dissociation)	30	MS2	34.9704	200	87.7831	26879	26860	240925_OE_KB_Media_SPPL3KO1_HILIC.raw	17.94	866.8	822.2	185.5	1.13754e-18	1.04609e-19	0	0	2.0097e-16	1.8391e-17	0	0	HexNAc(4)Hex(5)Fuc(1)	0	877	1			VALLQFGGPGEQQVAFPLSHNLTAIHEALETTQYLNSFSHVGAGVVHAINAIVR_HexNAc(4)Hex(5)Fuc(1)	SPPL3KO1		P12110_Yes	P12110_HexNAc(4)Hex(5)Fuc(1)
VTQNLTLIEESLTSEFIHDIDR	[K].VTQnLTLIEESLTSEFIHDIDR.[E]	N4(HexNAc(5)Hex(5)Fuc(1)NeuAc(1))	P36955	Pigment epithelium-derived factor OS=Homo sapiens OX=9606 GN=SERPINF1 PE=1 SV=4	0	3	1	0	1	1	1613.05	4837.14	4836.12	210.46	0.33927	0	1210138	HCD (High Energy Collision Dissociation)	30	MS2	22.2128	200	81.2995	24571	24553	240925_OE_KB_Media_SPPKO1_HILIC.raw	17.94	859.1	636.3	636.3	1.14974e-18	1.04901e-19	0	0	2.03127e-16	1.84431e-17	0	0	HexNAc(5)Hex(5)Fuc(1)NeuAc(1)	-1	282	1	991896	81.23	VTQNLTLIEESLTSEFIHDIDR_HexNAc(5)Hex(5)Fuc(1)NeuAc(1)	SPPKO1	Yes	P36955_Yes	P36955_HexNAc(5)Hex(5)Fuc(1)NeuAc(1)
LGANGSHIPQTSSVFSIEVYPEDHSELQSVR	[R].LGAnGSHIPQTSSVFSIEVYPEDHSELQSVR.[T]	N4(HexNAc(5)Hex(4)Fuc(1))	Q14118	Dystroglycan 1 OS=Homo sapiens OX=9606 GN=DAG1 PE=1 SV=2	0	4	1	0	1	1	1299.59	5195.33	5193.32	386.94	0.50238	0	4.11737e+06	HCD (High Energy Collision Dissociation)	30	MS2	76.8811	200	52.8488	16194	16171	240925_OE_KB_Media_WT2_HILIC.raw	17.92	867.9	550.7	550.7	1.19537e-18	1.06426e-19	0	0	2.11187e-16	1.87145e-17	0	0	HexNAc(5)Hex(4)Fuc(1)	0	138	1			LGANGSHIPQTSSVFSIEVYPEDHSELQSVR_HexNAc(5)Hex(4)Fuc(1)	WT2	Yes	Q14118_Yes	Q14118_HexNAc(5)Hex(4)Fuc(1)
YGCCPMPNATCCSDHLHCCPQDTVCDLIQSK	[K].YGccPmPnATccSDHLHccPQDTVcDLIQSK.[C]	C3(Carbamidomethyl); C4(Carbamidomethyl); M6(Oxidation); N8(HexNAc(2)Hex(2)Fuc(1)); C11(Carbamidomethyl); C12(Carbamidomethyl); C18(Carbamidomethyl); C19(Carbamidomethyl); C25(Carbamidomethyl)	P28799	Progranulin OS=Homo sapiens OX=9606 GN=GRN PE=1 SV=2	0	4	1	0	1	1	1169.96	4676.82	4676.8	3.42	0.00399	0	747714	HCD (High Energy Collision Dissociation)	30	MS2	1.67883	200	43.7294	12930	12913	240925_OE_KB_Media_SPPKO2_HILIC.raw	17.92	887.8	731.4	192.9	1.19537e-18	1.05664e-19	0	0	2.11187e-16	1.85788e-17	0	0	HexNAc(2)Hex(2)Fuc(1)	0	229	1	1.37839e+06	43.72	YGCCPMPNATCCSDHLHCCPQDTVCDLIQSK_HexNAc(2)Hex(2)Fuc(1)	SPPKO2	Yes	P28799_Yes	P28799_HexNAc(2)Hex(2)Fuc(1)
YGCCPMPNATCCSDHLHCCPQDTVCDLIQSK	[K].YGccPMPnATccSDHLHccPQDTVcDLIQSK.[C]	C3(Carbamidomethyl); C4(Carbamidomethyl); N8(HexNAc(2)Hex(3)Fuc(1)); C11(Carbamidomethyl); C12(Carbamidomethyl); C18(Carbamidomethyl); C19(Carbamidomethyl); C25(Carbamidomethyl)	P28799	Progranulin OS=Homo sapiens OX=9606 GN=GRN PE=1 SV=2	0	4	1	0	1	1	1206.48	4822.88	4822.86	4.26	0.00514	0	601244	HCD (High Energy Collision Dissociation)	30	MS2	7.64977	188.785	46.1016	13638	13620	240925_OE_KB_Media_SPPKO2_HILIC.raw	17.92	864	694.9	694.9	1.19537e-18	1.05816e-19	0	0	2.11187e-16	1.8606e-17	0	0	HexNAc(2)Hex(3)Fuc(1)	0	229	1	1.01428e+06	46.09	YGCCPMPNATCCSDHLHCCPQDTVCDLIQSK_HexNAc(2)Hex(3)Fuc(1)	SPPKO2	Yes	P28799_Yes	P28799_HexNAc(2)Hex(3)Fuc(1)
CGLVPVLAENYNKSDNCEDTPEAGYFAVAVVK	[K].cGLVPVLAENYnKSDNcEDTPEAGYFAVAVVK.[K]	C1(Carbamidomethyl); N12(HexNAc(5)Hex(6)NeuAc(1)); C17(Carbamidomethyl)	P02787	Serotransferrin OS=Homo sapiens OX=9606 GN=TF PE=1 SV=4	1	4	1	0	1	1	1452.88	5808.49	5808.47	2.65	0.00384	0	5.35314e+06	HCD (High Energy Collision Dissociation)	30	MS2	0	20.502	64.0798	19676	19656	240925_OE_KB_Media_SPPL3KO1_HILIC.raw	17.92	870.1	526.9	154.1	1.20959e-18	1.10424e-19	0	0	2.13701e-16	1.9426e-17	0	0	HexNAc(5)Hex(6)NeuAc(1)	0	421	1	19673840	64.08	CGLVPVLAENYNKSDNCEDTPEAGYFAVAVVK_HexNAc(5)Hex(6)NeuAc(1)	SPPL3KO1	Yes	P02787_No	P02787_HexNAc(5)Hex(6)NeuAc(1)
CGLVPVLAENYNKSDNCEDTPEAGYFAVAVVK	[K].cGLVPVLAENYnKSDNcEDTPEAGYFAVAVVK.[K]	C1(Carbamidomethyl); N12(HexNAc(4)Hex(6)Fuc(1)NeuAc(1)); C17(Carbamidomethyl)	P02787	Serotransferrin OS=Homo sapiens OX=9606 GN=TF PE=1 SV=4	1	4	1	0	1	1	1438.36	5750.43	5751.45	-176.46	-0.25373	0	773130	HCD (High Energy Collision Dissociation)	30	MS2	46.2876	12.046	67.1802	20177	20157	240925_OE_KB_Media_SPPKO2_HILIC.raw	17.92	854.5	552.1	93.3	1.20959e-18	1.09196e-19	0	0	2.13701e-16	1.92075e-17	0	0	HexNAc(4)Hex(6)Fuc(1)NeuAc(1)	0	421	1			CGLVPVLAENYNKSDNCEDTPEAGYFAVAVVK_HexNAc(4)Hex(6)Fuc(1)NeuAc(1)	SPPKO2	Yes	P02787_Yes	P02787_HexNAc(4)Hex(6)Fuc(1)NeuAc(1)
CGLVPVLAENYNKSDNCEDTPEAGYFAVAVVK	[K].cGLVPVLAENYnKSDNcEDTPEAGYFAVAVVK.[K]	C1(Carbamidomethyl); N12(HexNAc(4)Hex(6)Fuc(1)NeuAc(1)); C17(Carbamidomethyl)	P02787	Serotransferrin OS=Homo sapiens OX=9606 GN=TF PE=1 SV=4	1	4	1	0	1	1	1439.12	5753.46	5751.45	349.22	0.50213	0	1.32016e+06	HCD (High Energy Collision Dissociation)	30	MS2	75.82	31.292	66.4536	19947	19920	240925_OE_KB_Media_SPPKO2_HILIC.raw	17.92	898	598.7	131.2	1.20959e-18	1.09043e-19	0	0	2.13701e-16	1.91801e-17	0	0	HexNAc(4)Hex(6)Fuc(1)NeuAc(1)	0	421	1			CGLVPVLAENYNKSDNCEDTPEAGYFAVAVVK_HexNAc(4)Hex(6)Fuc(1)NeuAc(1)	SPPKO2	Yes	P02787_Yes	P02787_HexNAc(4)Hex(6)Fuc(1)NeuAc(1)
CGLVPVLAENYNKSDNCEDTPEAGYFAVAVVK	[K].cGLVPVLAENYnKSDNcEDTPEAGYFAVAVVK.[K]	C1(Carbamidomethyl); N12(HexNAc(4)Hex(5)NeuAc(2)); C17(Carbamidomethyl)	P02787	Serotransferrin OS=Homo sapiens OX=9606 GN=TF PE=1 SV=4	1	4	1	0	1	1	1434.75	5735.99	5734.43	271.61	0.38938	0	3170317	HCD (High Energy Collision Dissociation)	30	MS2	99.3423	4.421	67.4443	20473	20454	240925_OE_KB_Media_SPPKO3_HILIC.raw	17.92	872.8	581.4	120.2	1.20959e-18	1.09964e-19	0	0	2.13701e-16	1.93441e-17	0	0	HexNAc(4)Hex(5)NeuAc(2)	0	421	1			CGLVPVLAENYNKSDNCEDTPEAGYFAVAVVK_HexNAc(4)Hex(5)NeuAc(2)	SPPKO3	Yes	P02787_No	P02787_HexNAc(4)Hex(5)NeuAc(2)
CGLVPVLAENYNKSDNCEDTPEAGYFAVAVVK	[K].cGLVPVLAEnYnKSDNcEDTPEAGYFAVAVVK.[K]	C1(Carbamidomethyl); N10(Deamidated); N12(HexNAc(4)Hex(5)NeuAc(2)); C17(Carbamidomethyl)	P02787	Serotransferrin OS=Homo sapiens OX=9606 GN=TF PE=1 SV=4	1	4	1	0	1	1	1435.37	5738.44	5735.42	527.62	0.75653	0	19414732	HCD (High Energy Collision Dissociation)	30	MS2	79.8992	27.899	68.2931	20615	20597	240925_OE_KB_Media_DKO1_HILIC.raw	17.92	882.7	675.1	34	1.20959e-18	1.07812e-19	0	0	2.13701e-16	1.89611e-17	0	0	HexNAc(4)Hex(5)NeuAc(2)	0	421	1			CGLVPVLAENYNKSDNCEDTPEAGYFAVAVVK_HexNAc(4)Hex(5)NeuAc(2)	DKO1	Yes	P02787_No	P02787_HexNAc(4)Hex(5)NeuAc(2)
CGLVPVLAENYNKSDNCEDTPEAGYFAVAVVK	[K].cGLVPVLAENYnKSDNcEDTPEAGYFAVAVVK.[K]	C1(Carbamidomethyl); N12(HexNAc(4)Hex(5)NeuAc(2)); C17(Carbamidomethyl)	P02787	Serotransferrin OS=Homo sapiens OX=9606 GN=TF PE=1 SV=4	1	4	1	0	1	1	1434.37	5734.45	5734.43	3.64	0.00522	0	54102032	HCD (High Energy Collision Dissociation)	30	MS2	0	2.004	66.5868	20399	20383	240925_OE_KB_Media_SPPL3KO2_HILIC.raw	17.92	870.9	543.2	206.6	1.20959e-18	1.11649e-19	0	0	2.13701e-16	1.9644e-17	0	0	HexNAc(4)Hex(5)NeuAc(2)	0	421	1	264398272	66.49	CGLVPVLAENYNKSDNCEDTPEAGYFAVAVVK_HexNAc(4)Hex(5)NeuAc(2)	SPPL3KO2	Yes	P02787_No	P02787_HexNAc(4)Hex(5)NeuAc(2)
CGLVPVLAENYNKSDNCEDTPEAGYFAVAVVK	[K].cGLVPVLAENYnKSDNcEDTPEAGYFAVAVVK.[K]	C1(Carbamidomethyl); N12(HexNAc(4)Hex(5)NeuAc(2)); C17(Carbamidomethyl)	P02787	Serotransferrin OS=Homo sapiens OX=9606 GN=TF PE=1 SV=4	1	4	1	0	1	1	1434.37	5734.45	5734.43	3.22	0.00461	0	462788	HCD (High Energy Collision Dissociation)	30	MS2	0	200	73.8614	22677	22657	240925_OE_KB_Media_SPPL3KO2_HILIC.raw	17.92	857	554.8	139.6	1.20959e-18	1.12108e-19	0	0	2.13701e-16	1.97256e-17	0	0	HexNAc(4)Hex(5)NeuAc(2)	0	421	1	48109988	75.35	CGLVPVLAENYNKSDNCEDTPEAGYFAVAVVK_HexNAc(4)Hex(5)NeuAc(2)	SPPL3KO2	Yes	P02787_No	P02787_HexNAc(4)Hex(5)NeuAc(2)
CGLVPVLAENYNKSDNCEDTPEAGYFAVAVVK	[K].cGLVPVLAENYnKSDNcEDTPEAGYFAVAVVK.[K]	C1(Carbamidomethyl); N12(HexNAc(4)Hex(5)NeuAc(2)); C17(Carbamidomethyl)	P02787	Serotransferrin OS=Homo sapiens OX=9606 GN=TF PE=1 SV=4	1	4	1	0	1	1	1434.37	5734.46	5734.43	3.81	0.00547	0	16566524	HCD (High Energy Collision Dissociation)	30	MS2	0	8.071	67.6548	20536	20520	240925_OE_KB_Media_SPPKO3_HILIC.raw	17.92	876	543.1	184.5	1.20959e-18	1.10117e-19	0	0	2.13701e-16	1.93714e-17	0	0	HexNAc(4)Hex(5)NeuAc(2)	0	421	1	142832112	67.19	CGLVPVLAENYNKSDNCEDTPEAGYFAVAVVK_HexNAc(4)Hex(5)NeuAc(2)	SPPKO3	Yes	P02787_No	P02787_HexNAc(4)Hex(5)NeuAc(2)
CGLVPVLAENYNKSDNCEDTPEAGYFAVAVVK	[K].cGLVPVLAENYnKSDNcEDTPEAGYFAVAVVK.[K]	C1(Carbamidomethyl); N12(HexNAc(4)Hex(5)); C17(Carbamidomethyl)	P02787	Serotransferrin OS=Homo sapiens OX=9606 GN=TF PE=1 SV=4	1	4	1	0	1	1	1288.82	5152.25	5152.24	2.14	0.00276	0	1.87247e+06	HCD (High Energy Collision Dissociation)	30	MS2	1.41572	23.546	62.0431	19042	19024	240925_OE_KB_Media_SPPL3KO1_HILIC.raw	17.92	896.7	617.1	186.3	1.20959e-18	1.10271e-19	0	0	2.13701e-16	1.93987e-17	0	0	HexNAc(4)Hex(5)	0	421	1	17309148	62.12	CGLVPVLAENYNKSDNCEDTPEAGYFAVAVVK_HexNAc(4)Hex(5)	SPPL3KO1	Yes	P02787_No	P02787_HexNAc(4)Hex(5)
CGLVPVLAENYNKSDNCEDTPEAGYFAVAVVK	[K].cGLVPVLAENYnKSDNcEDTPEAGYFAVAVVK.[K]	C1(Carbamidomethyl); N12(HexNAc(4)Hex(5)NeuAc(1)); C17(Carbamidomethyl)	P02787	Serotransferrin OS=Homo sapiens OX=9606 GN=TF PE=1 SV=4	1	4	1	0	1	1	1361.59	5443.36	5443.34	3.16	0.0043	0	6.61655e+06	HCD (High Energy Collision Dissociation)	30	MS2	0	21.49	65.0327	19896	19880	240925_OE_KB_Media_SPPL3KO2_HILIC.raw	17.92	894.3	607	174.6	1.20959e-18	1.11496e-19	0	0	2.13701e-16	1.96168e-17	0	0	HexNAc(4)Hex(5)NeuAc(1)	0	421	1	101112816	64.42	CGLVPVLAENYNKSDNCEDTPEAGYFAVAVVK_HexNAc(4)Hex(5)NeuAc(1)	SPPL3KO2	Yes	P02787_No	P02787_HexNAc(4)Hex(5)NeuAc(1)
CGLVPVLAENYNKSDNCEDTPEAGYFAVAVVK	[K].cGLVPVLAENYnKSDNcEDTPEAGYFAVAVVK.[K]	C1(Carbamidomethyl); N12(HexNAc(4)Hex(6)Fuc(1)); C17(Carbamidomethyl)	P02787	Serotransferrin OS=Homo sapiens OX=9606 GN=TF PE=1 SV=4	1	4	1	0	1	1	1365.85	5460.38	5460.35	4.1	0.0056	0	3.59025e+06	HCD (High Energy Collision Dissociation)	30	MS2	0	62.44	64.5314	19824	19807	240925_OE_KB_Media_SPPL3KO1_HILIC.raw	17.92	878.8	618.6	194.3	1.20959e-18	1.10577e-19	0	0	2.13701e-16	1.94533e-17	0	0	HexNAc(4)Hex(6)Fuc(1)	0	421	1	13769795	64.44	CGLVPVLAENYNKSDNCEDTPEAGYFAVAVVK_HexNAc(4)Hex(6)Fuc(1)	SPPL3KO1	Yes	P02787_Yes	P02787_HexNAc(4)Hex(6)Fuc(1)
CGLVPVLAENYNKSDNCEDTPEAGYFAVAVVK	[K].cGLVPVLAENYnKSDNcEDTPEAGYFAVAVVK.[K]	C1(Carbamidomethyl); N12(HexNAc(4)Hex(5)NeuAc(2)); C17(Carbamidomethyl)	P02787	Serotransferrin OS=Homo sapiens OX=9606 GN=TF PE=1 SV=4	1	4	1	0	1	1	1434.37	5734.45	5734.43	2.88	0.00413	0	29378252	HCD (High Energy Collision Dissociation)	30	MS2	0.106887	4.534	67.2841	20421	20404	240925_OE_KB_Media_SPPKO3_HILIC.raw	17.92	888.3	566.1	198.5	1.20959e-18	1.09811e-19	0	0	2.13701e-16	1.93168e-17	0	0	HexNAc(4)Hex(5)NeuAc(2)	0	421	1	142832112	67.19	CGLVPVLAENYNKSDNCEDTPEAGYFAVAVVK_HexNAc(4)Hex(5)NeuAc(2)	SPPKO3	Yes	P02787_No	P02787_HexNAc(4)Hex(5)NeuAc(2)
CGLVPVLAENYNKSDNCEDTPEAGYFAVAVVK	[K].cGLVPVLAENYnKSDNcEDTPEAGYFAVAVVK.[K]	C1(Carbamidomethyl); N12(HexNAc(4)Hex(5)NeuAc(2)); C17(Carbamidomethyl)	P02787	Serotransferrin OS=Homo sapiens OX=9606 GN=TF PE=1 SV=4	1	4	1	0	1	1	1434.37	5734.46	5734.43	4.15	0.00596	0	23407400	HCD (High Energy Collision Dissociation)	30	MS2	0	4.32	67.2839	20628	20611	240925_OE_KB_Media_SPPL3KO2_HILIC.raw	17.92	876.6	591.7	159.3	1.20959e-18	1.11802e-19	0	0	2.13701e-16	1.96712e-17	0	0	HexNAc(4)Hex(5)NeuAc(2)	0	421	1	264398272	66.49	CGLVPVLAENYNKSDNCEDTPEAGYFAVAVVK_HexNAc(4)Hex(5)NeuAc(2)	SPPL3KO2	Yes	P02787_No	P02787_HexNAc(4)Hex(5)NeuAc(2)
CGLVPVLAENYNKSDNCEDTPEAGYFAVAVVK	[K].cGLVPVLAENYnKSDNcEDTPEAGYFAVAVVK.[K]	C1(Carbamidomethyl); N12(HexNAc(4)Hex(6)Fuc(1)); C17(Carbamidomethyl)	P02787	Serotransferrin OS=Homo sapiens OX=9606 GN=TF PE=1 SV=4	1	4	1	0	1	1	1365.85	5460.37	5460.35	2.4	0.00328	0	942372	HCD (High Energy Collision Dissociation)	30	MS2	0	73.447	64.8819	19326	19308	240925_OE_KB_Media_DKO2_HILIC.raw	17.92	877.9	618	157.2	1.20959e-18	1.07966e-19	0	0	2.13701e-16	1.89885e-17	0	0	HexNAc(4)Hex(6)Fuc(1)	0	421	1			CGLVPVLAENYNKSDNCEDTPEAGYFAVAVVK_HexNAc(4)Hex(6)Fuc(1)	DKO2	Yes	P02787_Yes	P02787_HexNAc(4)Hex(6)Fuc(1)
CGLVPVLAENYNKSDNCEDTPEAGYFAVAVVK	[K].cGLVPVLAENYnKSDNcEDTPEAGYFAVAVVK.[K]	C1(Carbamidomethyl); N12(HexNAc(4)Hex(5)); C17(Carbamidomethyl)	P02787	Serotransferrin OS=Homo sapiens OX=9606 GN=TF PE=1 SV=4	1	4	1	0	1	1	1288.82	5152.25	5152.24	1.86	0.0024	0	680713	HCD (High Energy Collision Dissociation)	30	MS2	14.8021	19.177	61.9863	18766	18745	240925_OE_KB_Media_SPPKO3_HILIC.raw	17.92	896.7	571.5	209.2	1.20959e-18	1.0935e-19	0	0	2.13701e-16	1.92348e-17	0	0	HexNAc(4)Hex(5)	0	421	1	12613819	62.04	CGLVPVLAENYNKSDNCEDTPEAGYFAVAVVK_HexNAc(4)Hex(5)	SPPKO3	Yes	P02787_No	P02787_HexNAc(4)Hex(5)
CGLVPVLAENYNKSDNCEDTPEAGYFAVAVVK	[K].cGLVPVLAENYnKSDNcEDTPEAGYFAVAVVK.[K]	C1(Carbamidomethyl); N12(HexNAc(4)Hex(5)NeuAc(1)); C17(Carbamidomethyl)	P02787	Serotransferrin OS=Homo sapiens OX=9606 GN=TF PE=1 SV=4	1	4	1	0	1	1	1361.59	5443.35	5443.34	2.98	0.00405	0	19437178	HCD (High Energy Collision Dissociation)	30	MS2	0	7.991	64.3425	19659	19638	240925_OE_KB_Media_SPPL3KO2_HILIC.raw	17.92	883.3	586.7	181.1	1.20959e-18	1.11343e-19	0	0	2.13701e-16	1.95896e-17	0	0	HexNAc(4)Hex(5)NeuAc(1)	0	421	1	101112816	64.42	CGLVPVLAENYNKSDNCEDTPEAGYFAVAVVK_HexNAc(4)Hex(5)NeuAc(1)	SPPL3KO2	Yes	P02787_No	P02787_HexNAc(4)Hex(5)NeuAc(1)
CGLVPVLAENYNKSDNCEDTPEAGYFAVAVVK	[K].cGLVPVLAENYnKSDNcEDTPEAGYFAVAVVK.[K]	C1(Carbamidomethyl); N12(HexNAc(4)Hex(5)NeuAc(2)); C17(Carbamidomethyl)	P02787	Serotransferrin OS=Homo sapiens OX=9606 GN=TF PE=1 SV=4	1	4	1	0	1	1	1434.37	5734.45	5734.43	2.54	0.00364	0	22405046	HCD (High Energy Collision Dissociation)	30	MS2	0	5.389	66.9578	20607	20588	240925_OE_KB_Media_SPPL3KO1_HILIC.raw	17.92	896.9	598.5	173.3	1.20959e-18	1.10884e-19	0	0	2.13701e-16	1.95078e-17	0	0	HexNAc(4)Hex(5)NeuAc(2)	0	421	1	162504880	67.26	CGLVPVLAENYNKSDNCEDTPEAGYFAVAVVK_HexNAc(4)Hex(5)NeuAc(2)	SPPL3KO1	Yes	P02787_No	P02787_HexNAc(4)Hex(5)NeuAc(2)
CGLVPVLAENYNKSDNCEDTPEAGYFAVAVVK	[K].cGLVPVLAENYnKSDNcEDTPEAGYFAVAVVK.[K]	C1(Carbamidomethyl); N12(HexNAc(5)Hex(6)NeuAc(1)); C17(Carbamidomethyl)	P02787	Serotransferrin OS=Homo sapiens OX=9606 GN=TF PE=1 SV=4	1	4	1	0	1	1	1452.87	5808.48	5808.47	1.13	0.00164	0	1.77678e+06	HCD (High Energy Collision Dissociation)	30	MS2	0	11.87	63.9722	19555	19537	240925_OE_KB_Media_WT1_HILIC.raw	17.92	893.1	558.3	143.3	1.20959e-18	1.12871e-19	0	0	2.13701e-16	1.98615e-17	0	0	HexNAc(5)Hex(6)NeuAc(1)	0	421	1	13508763	64.01	CGLVPVLAENYNKSDNCEDTPEAGYFAVAVVK_HexNAc(5)Hex(6)NeuAc(1)	WT1	Yes	P02787_No	P02787_HexNAc(5)Hex(6)NeuAc(1)
CGLVPVLAENYNKSDNCEDTPEAGYFAVAVVK	[K].cGLVPVLAENYnKSDNcEDTPEAGYFAVAVVK.[K]	C1(Carbamidomethyl); N12(HexNAc(4)Hex(6)Fuc(1)NeuAc(1)); C17(Carbamidomethyl)	P02787	Serotransferrin OS=Homo sapiens OX=9606 GN=TF PE=1 SV=4	1	4	1	0	1	1	1438.62	5751.46	5751.45	1.99	0.00286	0	8744043	HCD (High Energy Collision Dissociation)	30	MS2	0	14.483	66.9522	20497	20480	240925_OE_KB_Media_WT1_HILIC.raw	17.92	858.5	569	145.1	1.20959e-18	1.13634e-19	0	0	2.13701e-16	1.99972e-17	0	0	HexNAc(4)Hex(6)Fuc(1)NeuAc(1)	0	421	1	31782750	66.94	CGLVPVLAENYNKSDNCEDTPEAGYFAVAVVK_HexNAc(4)Hex(6)Fuc(1)NeuAc(1)	WT1	Yes	P02787_Yes	P02787_HexNAc(4)Hex(6)Fuc(1)NeuAc(1)
CGLVPVLAENYNKSDNCEDTPEAGYFAVAVVK	[K].cGLVPVLAENYnKSDNcEDTPEAGYFAVAVVK.[K]	C1(Carbamidomethyl); N12(HexNAc(4)Hex(5)NeuAc(2)); C17(Carbamidomethyl)	P02787	Serotransferrin OS=Homo sapiens OX=9606 GN=TF PE=1 SV=4	1	4	1	0	1	1	1434.36	5734.43	5734.43	-0.95	-0.00137	0	231938	HCD (High Energy Collision Dissociation)	30	MS2	0	200	99.5795	30381	30364	240925_OE_KB_Media_WT2_HILIC.raw	17.92	860.7	534.9	111	1.20959e-18	1.14091e-19	0	0	2.13701e-16	2.00786e-17	0	0	HexNAc(4)Hex(5)NeuAc(2)	0	421	1			CGLVPVLAENYNKSDNCEDTPEAGYFAVAVVK_HexNAc(4)Hex(5)NeuAc(2)	WT2	Yes	P02787_No	P02787_HexNAc(4)Hex(5)NeuAc(2)
CGLVPVLAENYNKSDNCEDTPEAGYFAVAVVK	[K].cGLVPVLAENYnKSDNcEDTPEAGYFAVAVVK.[K]	C1(Carbamidomethyl); N12(HexNAc(4)Hex(5)NeuAc(1)); C17(Carbamidomethyl)	P02787	Serotransferrin OS=Homo sapiens OX=9606 GN=TF PE=1 SV=4	1	4	1	0	1	1	1361.6	5443.36	5443.34	4.23	0.00576	0	5012715	HCD (High Energy Collision Dissociation)	30	MS2	0	20.749	64.9195	19686	19670	240925_OE_KB_Media_SPPKO3_HILIC.raw	17.92	854.7	528.4	175.2	1.20959e-18	1.09504e-19	0	0	2.13701e-16	1.92622e-17	0	0	HexNAc(4)Hex(5)NeuAc(1)	0	421	1	75396304	64.38	CGLVPVLAENYNKSDNCEDTPEAGYFAVAVVK_HexNAc(4)Hex(5)NeuAc(1)	SPPKO3	Yes	P02787_No	P02787_HexNAc(4)Hex(5)NeuAc(1)
CGLVPVLAENYNKSDNCEDTPEAGYFAVAVVK	[K].cGLVPVLAENYnKSDNcEDTPEAGYFAVAVVK.[K]	C1(Carbamidomethyl); N12(HexNAc(4)Hex(5)NeuAc(1)); C17(Carbamidomethyl)	P02787	Serotransferrin OS=Homo sapiens OX=9606 GN=TF PE=1 SV=4	1	4	1	0	1	1	1361.59	5443.35	5443.34	1.72	0.00234	0	13287596	HCD (High Energy Collision Dissociation)	30	MS2	0.206936	13.592	64.5832	19753	19734	240925_OE_KB_Media_WT1_HILIC.raw	17.92	872.3	546.5	176.5	1.20959e-18	1.13177e-19	0	0	2.13701e-16	1.99158e-17	0	0	HexNAc(4)Hex(5)NeuAc(1)	0	421	1	62468256	64.29	CGLVPVLAENYNKSDNCEDTPEAGYFAVAVVK_HexNAc(4)Hex(5)NeuAc(1)	WT1	Yes	P02787_No	P02787_HexNAc(4)Hex(5)NeuAc(1)
CGLVPVLAENYNKSDNCEDTPEAGYFAVAVVK	[K].cGLVPVLAENYnKSDNcEDTPEAGYFAVAVVK.[K]	C1(Carbamidomethyl); N12(HexNAc(4)Hex(5)NeuAc(2)); C17(Carbamidomethyl)	P02787	Serotransferrin OS=Homo sapiens OX=9606 GN=TF PE=1 SV=4	1	4	1	0	1	1	1434.37	5734.46	5734.43	4.67	0.00669	0	2.92444e+06	HCD (High Energy Collision Dissociation)	30	MS2	0	25.19	67.9922	20850	20832	240925_OE_KB_Media_SPPL3KO2_HILIC.raw	17.92	852.9	611.6	61.9	1.20959e-18	1.11955e-19	0	0	2.13701e-16	1.96984e-17	0	0	HexNAc(4)Hex(5)NeuAc(2)	0	421	1	264398272	66.49	CGLVPVLAENYNKSDNCEDTPEAGYFAVAVVK_HexNAc(4)Hex(5)NeuAc(2)	SPPL3KO2	Yes	P02787_No	P02787_HexNAc(4)Hex(5)NeuAc(2)
CGLVPVLAENYNKSDNCEDTPEAGYFAVAVVK	[K].cGLVPVLAENYnKSDNcEDTPEAGYFAVAVVK.[K]	C1(Carbamidomethyl); N12(HexNAc(4)Hex(5)NeuAc(2)); C17(Carbamidomethyl)	P02787	Serotransferrin OS=Homo sapiens OX=9606 GN=TF PE=1 SV=4	1	4	1	0	1	1	1434.37	5734.45	5734.43	3.05	0.00437	0	1.28663e+06	HCD (High Energy Collision Dissociation)	30	MS2	0	121.303	66.3015	20290	20272	240925_OE_KB_Media_WT1_HILIC.raw	17.92	875.7	567.1	154.1	1.20959e-18	1.13482e-19	0	0	2.13701e-16	1.99701e-17	0	0	HexNAc(4)Hex(5)NeuAc(2)	0	421	1	155374288	66.66	CGLVPVLAENYNKSDNCEDTPEAGYFAVAVVK_HexNAc(4)Hex(5)NeuAc(2)	WT1	Yes	P02787_No	P02787_HexNAc(4)Hex(5)NeuAc(2)
CGLVPVLAENYNKSDNCEDTPEAGYFAVAVVK	[K].cGLVPVLAENYnKSDNcEDTPEAGYFAVAVVK.[K]	C1(Carbamidomethyl); N12(HexNAc(4)Hex(5)NeuAc(2)); C17(Carbamidomethyl)	P02787	Serotransferrin OS=Homo sapiens OX=9606 GN=TF PE=1 SV=4	1	4	1	0	1	1	1434.37	5734.45	5734.43	3.56	0.0051	0	16241713	HCD (High Energy Collision Dissociation)	30	MS2	0	5.732	67.6702	20836	20817	240925_OE_KB_Media_SPPL3KO1_HILIC.raw	17.92	853.7	558.4	166.4	1.20959e-18	1.11037e-19	0	0	2.13701e-16	1.95351e-17	0	0	HexNAc(4)Hex(5)NeuAc(2)	0	421	1	162504880	67.26	CGLVPVLAENYNKSDNCEDTPEAGYFAVAVVK_HexNAc(4)Hex(5)NeuAc(2)	SPPL3KO1	Yes	P02787_No	P02787_HexNAc(4)Hex(5)NeuAc(2)
CGLVPVLAENYNKSDNCEDTPEAGYFAVAVVK	[K].cGLVPVLAENYnKSDNcEDTPEAGYFAVAVVK.[K]	C1(Carbamidomethyl); N12(HexNAc(4)Hex(5)NeuAc(2)); C17(Carbamidomethyl)	P02787	Serotransferrin OS=Homo sapiens OX=9606 GN=TF PE=1 SV=4	1	4	1	0	1	1	1434.37	5734.45	5734.43	2.45	0.00351	0	16285804	HCD (High Energy Collision Dissociation)	30	MS2	0.574999	5.375	66.9156	20307	20288	240925_OE_KB_Media_SPPKO3_HILIC.raw	17.92	881.9	597.1	133.2	1.20959e-18	1.09657e-19	0	0	2.13701e-16	1.92895e-17	0	0	HexNAc(4)Hex(5)NeuAc(2)	0	421	1	142832112	67.19	CGLVPVLAENYNKSDNCEDTPEAGYFAVAVVK_HexNAc(4)Hex(5)NeuAc(2)	SPPKO3	Yes	P02787_No	P02787_HexNAc(4)Hex(5)NeuAc(2)
CGLVPVLAENYNKSDNCEDTPEAGYFAVAVVK	[K].cGLVPVLAENYnKSDNcEDTPEAGYFAVAVVK.[K]	C1(Carbamidomethyl); N12(HexNAc(4)Hex(5)NeuAc(2)); C17(Carbamidomethyl)	P02787	Serotransferrin OS=Homo sapiens OX=9606 GN=TF PE=1 SV=4	1	4	1	0	1	1	1434.37	5734.45	5734.43	3.05	0.00437	0	24981220	HCD (High Energy Collision Dissociation)	30	MS2	0	6.618	66.6028	20491	20472	240925_OE_KB_Media_SPPL3KO1_HILIC.raw	17.92	851.6	545.5	179	1.20959e-18	1.10731e-19	0	0	2.13701e-16	1.94805e-17	0	0	HexNAc(4)Hex(5)NeuAc(2)	0	421	1	162504880	67.26	CGLVPVLAENYNKSDNCEDTPEAGYFAVAVVK_HexNAc(4)Hex(5)NeuAc(2)	SPPL3KO1	Yes	P02787_No	P02787_HexNAc(4)Hex(5)NeuAc(2)
CGLVPVLAENYNKSDNCEDTPEAGYFAVAVVK	[K].cGLVPVLAENYnKSDNcEDTPEAGYFAVAVVK.[K]	C1(Carbamidomethyl); N12(HexNAc(5)Hex(6)NeuAc(1)); C17(Carbamidomethyl)	P02787	Serotransferrin OS=Homo sapiens OX=9606 GN=TF PE=1 SV=4	1	4	1	0	1	1	1452.87	5808.46	5808.47	-1.05	-0.00153	0	473233	HCD (High Energy Collision Dissociation)	30	MS2	54.6504	17.288	64.0242	19879	19859	240925_OE_KB_Media_WT3_HILIC.raw	17.92	852.7	575.9	83.9	1.20959e-18	1.14243e-19	0	0	2.13701e-16	2.01057e-17	0	0	HexNAc(5)Hex(6)NeuAc(1)	0	421	1	18355406	64.1	CGLVPVLAENYNKSDNCEDTPEAGYFAVAVVK_HexNAc(5)Hex(6)NeuAc(1)	WT3	Yes	P02787_No	P02787_HexNAc(5)Hex(6)NeuAc(1)
CGLVPVLAENYNKSDNCEDTPEAGYFAVAVVK	[K].cGLVPVLAENYnKSDNcEDTPEAGYFAVAVVK.[K]	C1(Carbamidomethyl); N12(HexNAc(4)Hex(5)NeuAc(2)); C17(Carbamidomethyl)	P02787	Serotransferrin OS=Homo sapiens OX=9606 GN=TF PE=1 SV=4	1	4	1	0	1	1	1434.37	5734.45	5734.43	2.37	0.00339	0	20263084	HCD (High Energy Collision Dissociation)	30	MS2	20.0004	6.822	66.6047	20721	20695	240925_OE_KB_Media_WT3_HILIC.raw	17.92	892.7	584.4	202.5	1.20959e-18	1.14396e-19	0	0	2.13701e-16	2.01327e-17	0	0	HexNAc(4)Hex(5)NeuAc(2)	0	421	1	177215024	67.33	CGLVPVLAENYNKSDNCEDTPEAGYFAVAVVK_HexNAc(4)Hex(5)NeuAc(2)	WT3	Yes	P02787_No	P02787_HexNAc(4)Hex(5)NeuAc(2)
CGLVPVLAENYNKSDNCEDTPEAGYFAVAVVK	[K].cGLVPVLAENYnKSDNcEDTPEAGYFAVAVVK.[K]	C1(Carbamidomethyl); N12(HexNAc(4)Hex(5)NeuAc(2)); C17(Carbamidomethyl)	P02787	Serotransferrin OS=Homo sapiens OX=9606 GN=TF PE=1 SV=4	1	4	1	0	1	1	1434.37	5734.45	5734.43	3.39	0.00486	0	40284100	HCD (High Energy Collision Dissociation)	30	MS2	0.0934047	3.478	67.1706	20429	20412	240925_OE_KB_Media_SPPL3KO3_HILIC.raw	17.92	888.4	578.5	161.5	1.20959e-18	1.12566e-19	0	0	2.13701e-16	1.98072e-17	0	0	HexNAc(4)Hex(5)NeuAc(2)	0	421	1			CGLVPVLAENYNKSDNCEDTPEAGYFAVAVVK_HexNAc(4)Hex(5)NeuAc(2)	SPPL3KO3	Yes	P02787_No	P02787_HexNAc(4)Hex(5)NeuAc(2)
CGLVPVLAENYNKSDNCEDTPEAGYFAVAVVK	[K].cGLVPVLAENYnKSDNcEDTPEAGYFAVAVVK.[K]	C1(Carbamidomethyl); N12(HexNAc(4)Hex(5)NeuAc(2)); C17(Carbamidomethyl)	P02787	Serotransferrin OS=Homo sapiens OX=9606 GN=TF PE=1 SV=4	1	4	1	0	1	1	1434.37	5734.46	5734.43	4.07	0.00583	0	8661858	HCD (High Energy Collision Dissociation)	30	MS2	0	14.343	68.028	20953	20933	240925_OE_KB_Media_SPPL3KO1_HILIC.raw	17.92	859.8	574.7	159.7	1.20959e-18	1.1119e-19	0	0	2.13701e-16	1.95623e-17	0	0	HexNAc(4)Hex(5)NeuAc(2)	0	421	1	162504880	67.26	CGLVPVLAENYNKSDNCEDTPEAGYFAVAVVK_HexNAc(4)Hex(5)NeuAc(2)	SPPL3KO1	Yes	P02787_No	P02787_HexNAc(4)Hex(5)NeuAc(2)
CGLVPVLAENYNKSDNCEDTPEAGYFAVAVVK	[K].cGLVPVLAENYnKSDNcEDTPEAGYFAVAVVK.[K]	C1(Carbamidomethyl); N12(HexNAc(5)Hex(6)NeuAc(1)); C17(Carbamidomethyl)	P02787	Serotransferrin OS=Homo sapiens OX=9606 GN=TF PE=1 SV=4	1	4	1	0	1	1	1452.88	5808.49	5808.47	2.81	0.00409	0	621932	HCD (High Energy Collision Dissociation)	30	MS2	14.4464	23.547	64.0271	19712	19691	240925_OE_KB_Media_WT2_HILIC.raw	17.92	890.6	560.9	207.8	1.20959e-18	1.13939e-19	0	0	2.13701e-16	2.00515e-17	0	0	HexNAc(5)Hex(6)NeuAc(1)	0	421	1	14006740	64.06	CGLVPVLAENYNKSDNCEDTPEAGYFAVAVVK_HexNAc(5)Hex(6)NeuAc(1)	WT2	Yes	P02787_No	P02787_HexNAc(5)Hex(6)NeuAc(1)
CGLVPVLAENYNKSDNCEDTPEAGYFAVAVVK	[K].cGLVPVLAENYnKSDNcEDTPEAGYFAVAVVK.[K]	C1(Carbamidomethyl); N12(HexNAc(4)Hex(5)NeuAc(1)); C17(Carbamidomethyl)	P02787	Serotransferrin OS=Homo sapiens OX=9606 GN=TF PE=1 SV=4	1	4	1	0	1	1	1361.59	5443.35	5443.34	2.26	0.00308	0	16632559	HCD (High Energy Collision Dissociation)	30	MS2	0	8.485	64.2294	19639	19619	240925_OE_KB_Media_WT1_HILIC.raw	17.92	896.7	609	183.8	1.20959e-18	1.13024e-19	0	0	2.13701e-16	1.98887e-17	0	0	HexNAc(4)Hex(5)NeuAc(1)	0	421	1	62468256	64.29	CGLVPVLAENYNKSDNCEDTPEAGYFAVAVVK_HexNAc(4)Hex(5)NeuAc(1)	WT1	Yes	P02787_No	P02787_HexNAc(4)Hex(5)NeuAc(1)
CGLVPVLAENYNKSDNCEDTPEAGYFAVAVVK	[K].cGLVPVLAENYnKSDNcEDTPEAGYFAVAVVK.[K]	C1(Carbamidomethyl); N12(HexNAc(5)Hex(6)NeuAc(1)); C17(Carbamidomethyl)	P02787	Serotransferrin OS=Homo sapiens OX=9606 GN=TF PE=1 SV=4	1	4	1	0	1	1	1452.88	5808.48	5808.47	1.55	0.00225	0	2.05788e+06	HCD (High Energy Collision Dissociation)	30	MS2	3.98553	16.381	63.958	19152	19132	240925_OE_KB_Media_SPPKO2_HILIC.raw	17.92	864.8	555.6	157.5	1.20959e-18	1.08889e-19	0	0	2.13701e-16	1.91528e-17	0	0	HexNAc(5)Hex(6)NeuAc(1)	0	421	1	15478552	63.99	CGLVPVLAENYNKSDNCEDTPEAGYFAVAVVK_HexNAc(5)Hex(6)NeuAc(1)	SPPKO2	Yes	P02787_No	P02787_HexNAc(5)Hex(6)NeuAc(1)
CGLVPVLAENYNKSDNCEDTPEAGYFAVAVVK	[K].cGLVPVLAENYnKSDNcEDTPEAGYFAVAVVK.[K]	C1(Carbamidomethyl); N12(HexNAc(4)Hex(5)); C17(Carbamidomethyl)	P02787	Serotransferrin OS=Homo sapiens OX=9606 GN=TF PE=1 SV=4	1	4	1	0	1	1	1288.82	5152.25	5152.24	2.05	0.00264	0	1.52092e+06	HCD (High Energy Collision Dissociation)	30	MS2	0	200	62.4167	18730	18714	240925_OE_KB_Media_DKO1_HILIC.raw	17.92	893.5	572.1	197.4	1.20959e-18	1.0735e-19	0	0	2.13701e-16	1.88788e-17	0	0	HexNAc(4)Hex(5)	0	421	1	15816269	62.15	CGLVPVLAENYNKSDNCEDTPEAGYFAVAVVK_HexNAc(4)Hex(5)	DKO1	Yes	P02787_No	P02787_HexNAc(4)Hex(5)
CGLVPVLAENYNKSDNCEDTPEAGYFAVAVVK	[K].cGLVPVLAENYnKSDNcEDTPEAGYFAVAVVK.[K]	C1(Carbamidomethyl); N12(HexNAc(4)Hex(5)); C17(Carbamidomethyl)	P02787	Serotransferrin OS=Homo sapiens OX=9606 GN=TF PE=1 SV=4	1	4	1	0	1	1	1288.82	5152.26	5152.24	4.04	0.0052	0	635049	HCD (High Energy Collision Dissociation)	30	MS2	0	200	62.3477	18644	18625	240925_OE_KB_Media_SPPKO2_HILIC.raw	17.92	885.7	573.4	195.5	1.20959e-18	1.08735e-19	0	0	2.13701e-16	1.91254e-17	0	0	HexNAc(4)Hex(5)	0	421	1	19819640	62.06	CGLVPVLAENYNKSDNCEDTPEAGYFAVAVVK_HexNAc(4)Hex(5)	SPPKO2	Yes	P02787_No	P02787_HexNAc(4)Hex(5)
CGLVPVLAENYNKSDNCEDTPEAGYFAVAVVK	[K].cGLVPVLAENYnKSDNcEDTPEAGYFAVAVVK.[K]	C1(Carbamidomethyl); N12(HexNAc(4)Hex(5)NeuAc(2)); C17(Carbamidomethyl)	P02787	Serotransferrin OS=Homo sapiens OX=9606 GN=TF PE=1 SV=4	1	4	1	0	1	1	1434.37	5734.45	5734.43	3.56	0.0051	0	29541144	HCD (High Energy Collision Dissociation)	30	MS2	0	4.686	67.235	20278	20261	240925_OE_KB_Media_DKO1_HILIC.raw	17.92	884.5	580.3	177	1.20959e-18	1.07658e-19	0	0	2.13701e-16	1.89337e-17	0	0	HexNAc(4)Hex(5)NeuAc(2)	0	421	1	143474016	67.05	CGLVPVLAENYNKSDNCEDTPEAGYFAVAVVK_HexNAc(4)Hex(5)NeuAc(2)	DKO1	Yes	P02787_No	P02787_HexNAc(4)Hex(5)NeuAc(2)
CGLVPVLAENYNKSDNCEDTPEAGYFAVAVVK	[K].cGLVPVLAENYnKSDNcEDTPEAGYFAVAVVK.[K]	C1(Carbamidomethyl); N12(HexNAc(4)Hex(6)Fuc(1)NeuAc(1)); C17(Carbamidomethyl)	P02787	Serotransferrin OS=Homo sapiens OX=9606 GN=TF PE=1 SV=4	1	4	1	0	1	1	1438.62	5751.47	5751.45	3.09	0.00445	0	2.89937e+06	HCD (High Energy Collision Dissociation)	30	MS2	0	48.829	67.6607	20719	20702	240925_OE_KB_Media_WT1_HILIC.raw	17.92	851.3	558.2	135	1.20959e-18	1.13786e-19	0	0	2.13701e-16	2.00244e-17	0	0	HexNAc(4)Hex(6)Fuc(1)NeuAc(1)	0	421	1	31782750	66.94	CGLVPVLAENYNKSDNCEDTPEAGYFAVAVVK_HexNAc(4)Hex(6)Fuc(1)NeuAc(1)	WT1	Yes	P02787_Yes	P02787_HexNAc(4)Hex(6)Fuc(1)NeuAc(1)
CGLVPVLAENYNKSDNCEDTPEAGYFAVAVVK	[K].cGLVPVLAENYnKSDNcEDTPEAGYFAVAVVK.[K]	C1(Carbamidomethyl); N12(HexNAc(4)Hex(5)NeuAc(1)); C17(Carbamidomethyl)	P02787	Serotransferrin OS=Homo sapiens OX=9606 GN=TF PE=1 SV=4	1	4	1	0	1	1	1361.59	5443.35	5443.34	2.89	0.00393	0	3.03128e+06	HCD (High Energy Collision Dissociation)	30	MS2	0	44.936	64.9366	19531	19516	240925_OE_KB_Media_SPPKO1_HILIC.raw	17.92	882.5	615.2	142	1.20959e-18	1.08428e-19	0	0	2.13701e-16	1.90707e-17	0	0	HexNAc(4)Hex(5)NeuAc(1)	0	421	1	87185680	64.27	CGLVPVLAENYNKSDNCEDTPEAGYFAVAVVK_HexNAc(4)Hex(5)NeuAc(1)	SPPKO1	Yes	P02787_No	P02787_HexNAc(4)Hex(5)NeuAc(1)
CGLVPVLAENYNKSDNCEDTPEAGYFAVAVVK	[K].cGLVPVLAENYnKSDNcEDTPEAGYFAVAVVK.[K]	C1(Carbamidomethyl); N12(HexNAc(4)Hex(5)NeuAc(2)); C17(Carbamidomethyl)	P02787	Serotransferrin OS=Homo sapiens OX=9606 GN=TF PE=1 SV=4	1	4	1	0	1	1	1434.37	5734.45	5734.43	3.22	0.00461	0	20426594	HCD (High Energy Collision Dissociation)	30	MS2	0	6.152	67.4675	20440	20422	240925_OE_KB_Media_DKO3_HILIC.raw	17.92	898.7	606.1	176.1	1.20959e-18	1.08274e-19	0	0	2.13701e-16	1.90433e-17	0	0	HexNAc(4)Hex(5)NeuAc(2)	0	421	1	144953680	66.95	CGLVPVLAENYNKSDNCEDTPEAGYFAVAVVK_HexNAc(4)Hex(5)NeuAc(2)	DKO3	Yes	P02787_No	P02787_HexNAc(4)Hex(5)NeuAc(2)
CGLVPVLAENYNKSDNCEDTPEAGYFAVAVVK	[K].cGLVPVLAENYnKSDNcEDTPEAGYFAVAVVK.[K]	C1(Carbamidomethyl); N12(HexNAc(4)Hex(6)Fuc(1)NeuAc(1)); C17(Carbamidomethyl)	P02787	Serotransferrin OS=Homo sapiens OX=9606 GN=TF PE=1 SV=4	1	4	1	0	1	1	1438.63	5751.48	5751.45	5.13	0.00738	0	3.07031e+06	HCD (High Energy Collision Dissociation)	30	MS2	0	20.947	66.768	20109	20091	240925_OE_KB_Media_SPPKO1_HILIC.raw	17.92	871.5	542.9	204.4	1.20959e-18	1.08581e-19	0	0	2.13701e-16	1.90981e-17	0	0	HexNAc(4)Hex(6)Fuc(1)NeuAc(1)	0	421	1	19808612	67.16	CGLVPVLAENYNKSDNCEDTPEAGYFAVAVVK_HexNAc(4)Hex(6)Fuc(1)NeuAc(1)	SPPKO1	Yes	P02787_Yes	P02787_HexNAc(4)Hex(6)Fuc(1)NeuAc(1)
CGLVPVLAENYNKSDNCEDTPEAGYFAVAVVK	[K].cGLVPVLAENYnKSDNcEDTPEAGYFAVAVVK.[K]	C1(Carbamidomethyl); N12(HexNAc(4)Hex(5)NeuAc(1)); C17(Carbamidomethyl)	P02787	Serotransferrin OS=Homo sapiens OX=9606 GN=TF PE=1 SV=4	1	4	1	0	1	1	1361.59	5443.35	5443.34	2.35	0.0032	0	2460450	HCD (High Energy Collision Dissociation)	30	MS2	0.592814	44.537	65.002	19560	19543	240925_OE_KB_Media_DKO1_HILIC.raw	17.92	881	603.3	122.1	1.20959e-18	1.07504e-19	0	0	2.13701e-16	1.89063e-17	0	0	HexNAc(4)Hex(5)NeuAc(1)	0	421	1	81022760	64.34	CGLVPVLAENYNKSDNCEDTPEAGYFAVAVVK_HexNAc(4)Hex(5)NeuAc(1)	DKO1	Yes	P02787_No	P02787_HexNAc(4)Hex(5)NeuAc(1)
CGLVPVLAENYNKSDNCEDTPEAGYFAVAVVK	[K].cGLVPVLAENYnKSDNcEDTPEAGYFAVAVVK.[K]	C1(Carbamidomethyl); N12(HexNAc(4)Hex(5)); C17(Carbamidomethyl)	P02787	Serotransferrin OS=Homo sapiens OX=9606 GN=TF PE=1 SV=4	1	4	1	0	1	1	1288.82	5152.25	5152.24	1.86	0.0024	0	1.83702e+06	HCD (High Energy Collision Dissociation)	30	MS2	0	35.31	62.0679	18623	18606	240925_OE_KB_Media_DKO1_HILIC.raw	17.92	895	645.3	162.5	1.20959e-18	1.07195e-19	0	0	2.13701e-16	1.88514e-17	0	0	HexNAc(4)Hex(5)	0	421	1	15816269	62.15	CGLVPVLAENYNKSDNCEDTPEAGYFAVAVVK_HexNAc(4)Hex(5)	DKO1	Yes	P02787_No	P02787_HexNAc(4)Hex(5)
CGLVPVLAENYNKSDNCEDTPEAGYFAVAVVK	[K].cGLVPVLAENYnKSDNcEDTPEAGYFAVAVVK.[K]	C1(Carbamidomethyl); N12(HexNAc(4)Hex(5)NeuAc(2)); C17(Carbamidomethyl)	P02787	Serotransferrin OS=Homo sapiens OX=9606 GN=TF PE=1 SV=4	1	4	1	0	1	1	1434.37	5734.45	5734.43	2.37	0.00339	0	973472	HCD (High Energy Collision Dissociation)	30	MS2	0	191.695	81.9215	25051	25035	240925_OE_KB_Media_SPPL3KO2_HILIC.raw	17.92	853	570.2	139.8	1.20959e-18	1.12261e-19	0	0	2.13701e-16	1.97528e-17	0	0	HexNAc(4)Hex(5)NeuAc(2)	0	421	1			CGLVPVLAENYNKSDNCEDTPEAGYFAVAVVK_HexNAc(4)Hex(5)NeuAc(2)	SPPL3KO2	Yes	P02787_No	P02787_HexNAc(4)Hex(5)NeuAc(2)
CGLVPVLAENYNKSDNCEDTPEAGYFAVAVVK	[K].cGLVPVLAENYnKSDNcEDTPEAGYFAVAVVK.[K]	C1(Carbamidomethyl); N12(HexNAc(4)Hex(5)NeuAc(1)); C17(Carbamidomethyl)	P02787	Serotransferrin OS=Homo sapiens OX=9606 GN=TF PE=1 SV=4	1	4	1	0	1	1	1361.59	5443.35	5443.34	2.26	0.00308	0	1.72831e+06	HCD (High Energy Collision Dissociation)	30	MS2	0	74.641	64.9405	19869	19851	240925_OE_KB_Media_WT1_HILIC.raw	17.92	880.3	601.5	153.8	1.20959e-18	1.13329e-19	0	0	2.13701e-16	1.9943e-17	0	0	HexNAc(4)Hex(5)NeuAc(1)	0	421	1	62468256	64.29	CGLVPVLAENYNKSDNCEDTPEAGYFAVAVVK_HexNAc(4)Hex(5)NeuAc(1)	WT1	Yes	P02787_No	P02787_HexNAc(4)Hex(5)NeuAc(1)
CGLVPVLAENYNKSDNCEDTPEAGYFAVAVVK	[K].cGLVPVLAENYnKSDNcEDTPEAGYFAVAVVK.[K]	C1(Carbamidomethyl); N12(HexNAc(4)Hex(5)NeuAc(2)); C17(Carbamidomethyl)	P02787	Serotransferrin OS=Homo sapiens OX=9606 GN=TF PE=1 SV=4	1	4	1	0	1	1	1434.37	5734.45	5734.43	3.56	0.0051	0	28195550	HCD (High Energy Collision Dissociation)	30	MS2	0	4.502	67.6827	21066	21048	240925_OE_KB_Media_WT3_HILIC.raw	17.92	866.2	529.9	181.6	1.20959e-18	1.14548e-19	0	0	2.13701e-16	2.01598e-17	0	0	HexNAc(4)Hex(5)NeuAc(2)	0	421	1	177215024	67.33	CGLVPVLAENYNKSDNCEDTPEAGYFAVAVVK_HexNAc(4)Hex(5)NeuAc(2)	WT3	Yes	P02787_No	P02787_HexNAc(4)Hex(5)NeuAc(2)
CGLVPVLAENYNKSDNCEDTPEAGYFAVAVVK	[K].cGLVPVLAENYnKSDNcEDTPEAGYFAVAVVK.[K]	C1(Carbamidomethyl); N12(HexNAc(4)Hex(6)Fuc(1)); C17(Carbamidomethyl)	P02787	Serotransferrin OS=Homo sapiens OX=9606 GN=TF PE=1 SV=4	1	3	1	0	1	1	1366.34	4097.02	5460.35	-249679	-454.446	0	1095529	HCD (High Energy Collision Dissociation)	30	MS2	50.5289	200	64.1654	19471	19444	240925_OE_KB_Media_SPPL3KO3_HILIC.raw	17.92	867.8	602.8	124.8	1.20959e-18	1.12413e-19	0	0	2.13701e-16	1.978e-17	0	0	HexNAc(4)Hex(6)Fuc(1)	0	421	1			CGLVPVLAENYNKSDNCEDTPEAGYFAVAVVK_HexNAc(4)Hex(6)Fuc(1)	SPPL3KO3	Yes	P02787_Yes	P02787_HexNAc(4)Hex(6)Fuc(1)
CGLVPVLAENYNKSDNCEDTPEAGYFAVAVVK	[K].cGLVPVLAENYnKSDNcEDTPEAGYFAVAVVK.[K]	C1(Carbamidomethyl); N12(HexNAc(4)Hex(5)NeuAc(1)); C17(Carbamidomethyl)	P02787	Serotransferrin OS=Homo sapiens OX=9606 GN=TF PE=1 SV=4	1	4	1	0	1	1	1361.59	5443.35	5443.34	2.17	0.00295	0	11905703	HCD (High Energy Collision Dissociation)	30	MS2	0.21139	15.716	64.7231	19574	19556	240925_OE_KB_Media_DKO3_HILIC.raw	17.92	876.8	605	171	1.20959e-18	1.0812e-19	0	0	2.13701e-16	1.90159e-17	0	0	HexNAc(4)Hex(5)NeuAc(1)	0	421	1	73479096	64.42	CGLVPVLAENYNKSDNCEDTPEAGYFAVAVVK_HexNAc(4)Hex(5)NeuAc(1)	DKO3	Yes	P02787_No	P02787_HexNAc(4)Hex(5)NeuAc(1)
CGLVPVLAENYNKSDNCEDTPEAGYFAVAVVK	[K].cGLVPVLAENYnKSDNcEDTPEAGYFAVAVVK.[K]	C1(Carbamidomethyl); N12(HexNAc(4)Hex(5)NeuAc(2)); C17(Carbamidomethyl)	P02787	Serotransferrin OS=Homo sapiens OX=9606 GN=TF PE=1 SV=4	1	4	1	0	1	1	1434.37	5734.47	5734.43	5.52	0.00791	0	192425	HCD (High Energy Collision Dissociation)	30	MS2	1.94588	200	100.595	30402	30386	240925_OE_KB_Media_SPPL3KO3_HILIC.raw	17.92	850.2	602.2	93.3	1.20959e-18	1.12719e-19	0	0	2.13701e-16	1.98344e-17	0	0	HexNAc(4)Hex(5)NeuAc(2)	0	421	1	1.13067e+06	99.98	CGLVPVLAENYNKSDNCEDTPEAGYFAVAVVK_HexNAc(4)Hex(5)NeuAc(2)	SPPL3KO3	Yes	P02787_No	P02787_HexNAc(4)Hex(5)NeuAc(2)
CGLVPVLAENYNKSDNCEDTPEAGYFAVAVVK	[K].cGLVPVLAENYnKSDNcEDTPEAGYFAVAVVK.[K]	C1(Carbamidomethyl); N12(HexNAc(4)Hex(5)NeuAc(2)); C17(Carbamidomethyl)	P02787	Serotransferrin OS=Homo sapiens OX=9606 GN=TF PE=1 SV=4	1	4	1	0	1	1	1434.37	5734.46	5734.43	3.9	0.00559	0	14117809	HCD (High Energy Collision Dissociation)	30	MS2	0.387397	10.305	68.039	21180	21164	240925_OE_KB_Media_WT3_HILIC.raw	17.92	864.7	587	154.4	1.20959e-18	1.147e-19	0	0	2.13701e-16	2.01869e-17	0	0	HexNAc(4)Hex(5)NeuAc(2)	0	421	1	177215024	67.33	CGLVPVLAENYNKSDNCEDTPEAGYFAVAVVK_HexNAc(4)Hex(5)NeuAc(2)	WT3	Yes	P02787_No	P02787_HexNAc(4)Hex(5)NeuAc(2)
YGCCPMPNATCCSDHLHCCPQDTVCDLIQSK	[K].YGccPmPnATccSDHLHccPQDTVcDLIQSK.[C]	C3(Carbamidomethyl); C4(Carbamidomethyl); M6(Oxidation); N8(HexNAc(2)Hex(2)Fuc(1)); C11(Carbamidomethyl); C12(Carbamidomethyl); C18(Carbamidomethyl); C19(Carbamidomethyl); C25(Carbamidomethyl)	P28799	Progranulin OS=Homo sapiens OX=9606 GN=GRN PE=1 SV=2	0	4	1	0	1	1	1170.46	4678.82	4676.8	430.43	0.50326	0	969957	HCD (High Energy Collision Dissociation)	30	MS2	66.801	200	43.669	12949	12931	240925_OE_KB_Media_DKO1_HILIC.raw	17.92	886.4	732.3	182.6	1.21378e-18	1.14853e-19	0	0	2.1444e-16	2.02141e-17	0	0	HexNAc(2)Hex(2)Fuc(1)	0	229	1			YGCCPMPNATCCSDHLHCCPQDTVCDLIQSK_HexNAc(2)Hex(2)Fuc(1)	DKO1	Yes	P28799_Yes	P28799_HexNAc(2)Hex(2)Fuc(1)
YGCCPMPNATCCSDHLHCCPQDTVCDLIQSK	[K].YGccPMPnATccSDHLHccPQDTVcDLIQSK.[C]	C3(Carbamidomethyl); C4(Carbamidomethyl); N8(HexNAc(2)Hex(2)); C11(Carbamidomethyl); C12(Carbamidomethyl); C18(Carbamidomethyl); C19(Carbamidomethyl); C25(Carbamidomethyl)	P28799	Progranulin OS=Homo sapiens OX=9606 GN=GRN PE=1 SV=2	0	4	1	0	1	1	1129.7	4515.77	4514.75	226.14	0.25524	0	852904	HCD (High Energy Collision Dissociation)	30	MS2	70.2894	200	46.501	13810	13788	240925_OE_KB_Media_DKO1_HILIC.raw	17.92	883.2	684.9	326.7	1.21378e-18	1.15005e-19	0	0	2.1444e-16	2.02412e-17	0	0	HexNAc(2)Hex(2)	0	229	1			YGCCPMPNATCCSDHLHCCPQDTVCDLIQSK_HexNAc(2)Hex(2)	DKO1	Yes	P28799_No	P28799_HexNAc(2)Hex(2)
LTNVTFPTGVVTNLHGDMDK	[R].LTnVTFPTGVVTNLHGDMDK.[A]	N3(HexNAc(2)Hex(9))	Q9P273	Teneurin-3 OS=Homo sapiens OX=9606 GN=TENM3 PE=1 SV=3	0	3	1	0	1	1	1342.91	4026.73	4023.71	749.17	1.00482	0	1.23039e+06	HCD (High Energy Collision Dissociation)	30	MS2	52.1704	200	50.7856	15111	15086	240925_OE_KB_Media_DKO1_HILIC.raw	17.91	863.4	675.4	351	1.2228e-18	1.17142e-19	0	0	2.16035e-16	2.06215e-17	0	0	HexNAc(2)Hex(9)	0	1638	1			LTNVTFPTGVVTNLHGDMDK_HexNAc(2)Hex(9)	DKO1		Q9P273_No	Q9P273_HexNAc(2)Hex(9)
FNTSLAGDLTNLVHGSHCSK	[K].FnTSLAGDLTNLVHGSHcSK.[Y]	N2(HexNAc(2)Hex(6)); C18(Carbamidomethyl)	Q5VU97	VWFA and cache domain-containing protein 1 OS=Homo sapiens OX=9606 GN=CACHD1 PE=1 SV=2	0	4	1	0	1	1	884.884	3536.51	3536.51	1.28	0.00113	0	19003992	HCD (High Energy Collision Dissociation)	30	MS2	1.20408	7.956	51.5714	15354	15338	240925_OE_KB_Media_DKO1_HILIC.raw	17.91	852.1	638.8	638.8	1.2228e-18	1.17295e-19	0	0	2.16035e-16	2.06488e-17	0	0	HexNAc(2)Hex(6)	0	904	1	21535180	51.57	FNTSLAGDLTNLVHGSHCSK_HexNAc(2)Hex(6)	DKO1		Q5VU97_No	Q5VU97_HexNAc(2)Hex(6)
MHIFQNGSLVIHDVAPEDSGR	[R].MHIFQnGSLVIHDVAPEDSGR.[Y]	N6(HexNAc(3)Hex(5))	Q13308	Inactive tyrosine-protein kinase 7 OS=Homo sapiens OX=9606 GN=PTK7 PE=1 SV=2	0	4	1	0	1	1	936.165	3741.64	3741.63	2.21	0.00207	0	258511	HCD (High Energy Collision Dissociation)	30	MS2	19.0386	200	45.1276	13765	13735	240925_OE_KB_Media_SPPL3KO1_HILIC.raw	17.91	884.2	645.7	483.5	1.2228e-18	1.20656e-19	0	0	2.16035e-16	2.12468e-17	0	0	HexNAc(3)Hex(5)	0	641	1	1.3091e+06	45.13	MHIFQNGSLVIHDVAPEDSGR_HexNAc(3)Hex(5)	SPPL3KO1	Yes	Q13308_No	Q13308_HexNAc(3)Hex(5)
MHIFQNGSLVIHDVAPEDSGR	[R].MHIFQnGSLVIHDVAPEDSGR.[Y]	N6(HexNAc(2)Hex(6))	Q13308	Inactive tyrosine-protein kinase 7 OS=Homo sapiens OX=9606 GN=PTK7 PE=1 SV=2	0	4	1	0	1	1	925.909	3700.61	3700.61	2.28	0.00211	0	1.03195e+06	HCD (High Energy Collision Dissociation)	30	MS2	2.4695	200	45.0925	13718	13701	240925_OE_KB_Media_WT1_HILIC.raw	17.91	862.3	624.4	510.4	1.2228e-18	1.21873e-19	0	0	2.16035e-16	2.14633e-17	0	0	HexNAc(2)Hex(6)	0	641	1	611408	45.05	MHIFQNGSLVIHDVAPEDSGR_HexNAc(2)Hex(6)	WT1	Yes	Q13308_No	Q13308_HexNAc(2)Hex(6)
GSALHEDIYVLHENGTLEIPVAQK	[K].GSALHEDIYVLHEnGTLEIPVAQK.[D]	N14(HexNAc(2)Hex(9))	Q92823	Neuronal cell adhesion molecule OS=Homo sapiens OX=9606 GN=NRCAM PE=1 SV=3	0	2	1	0	1	1	1125.76	2250.51	4497.99	-499664	-1123.74	0	3.34124e+06	HCD (High Energy Collision Dissociation)	30	MS2	41.7732	200	50.6211	15320	15296	240925_OE_KB_Media_SPPL3KO2_HILIC.raw	17.91	874.3	565.8	565.8	1.2228e-18	1.21265e-19	0	0	2.16035e-16	2.13551e-17	0	0	HexNAc(2)Hex(9)	0	494	1			GSALHEDIYVLHENGTLEIPVAQK_HexNAc(2)Hex(9)	SPPL3KO2	Yes	Q92823_No	Q92823_HexNAc(2)Hex(9)
FNTSLAGDLTNLVHGSHCSK	[K].FnTSLAGDLTNLVHGSHcSK.[Y]	N2(HexNAc(2)Hex(6)); C18(Carbamidomethyl)	Q5VU97	VWFA and cache domain-containing protein 1 OS=Homo sapiens OX=9606 GN=CACHD1 PE=1 SV=2	0	4	0.6013	0	1	1	884.885	3536.52	3536.51	1.76	0.00156	0	13155809	HCD (High Energy Collision Dissociation)	30	MS2	1.07716	7.426	51.5882	15623	15608	240925_OE_KB_Media_SPPL3KO2_HILIC.raw	17.91	883	678.2	678.2	1.2228e-18	1.21417e-19	0	0	2.16035e-16	2.13822e-17	0	0	HexNAc(2)Hex(6)	0	904	1	21373742	51.59	FNTSLAGDLTNLVHGSHCSK_HexNAc(2)Hex(6)	SPPL3KO2		Q5VU97_No	Q5VU97_HexNAc(2)Hex(6)
FNTSLAGDLTNLVHGSHCSK	[K].FnTSLAGDLTNLVHGSHcSK.[Y]	N2(HexNAc(2)Hex(6)); C18(Carbamidomethyl)	Q5VU97	VWFA and cache domain-containing protein 1 OS=Homo sapiens OX=9606 GN=CACHD1 PE=1 SV=2	0	4	1	0	1	1	884.885	3536.52	3536.51	2.8	0.00247	0	3.26987e+06	HCD (High Energy Collision Dissociation)	30	MS2	7.13977	5.881	51.4942	15717	15698	240925_OE_KB_Media_SPPL3KO1_HILIC.raw	17.91	876.9	645.8	645.8	1.2228e-18	1.20808e-19	0	0	2.16035e-16	2.12739e-17	0	0	HexNAc(2)Hex(6)	0	904	1	29232430	51.52	FNTSLAGDLTNLVHGSHCSK_HexNAc(2)Hex(6)	SPPL3KO1		Q5VU97_No	Q5VU97_HexNAc(2)Hex(6)
QQQHLFGSNVTDCSGNFCLFR	[R].QQQHLFGSnVTDcSGNFcLFR.[S]	N9(HexNAc(4)Hex(5)Fuc(1)NeuAc(2)); C13(Carbamidomethyl); C18(Carbamidomethyl)	P02787	Serotransferrin OS=Homo sapiens OX=9606 GN=TF PE=1 SV=4	0	3	1	0	1	1	1622.66	4865.98	4865.95	4.46	0.00723	0	1.08593e+06	HCD (High Energy Collision Dissociation)	30	MS2	15.0986	178.35	58.7499	18061	18040	240925_OE_KB_Media_WT2_HILIC.raw	17.91	875.4	701.7	130.4	1.2228e-18	1.22025e-19	0	0	2.16035e-16	2.14904e-17	0	0	HexNAc(4)Hex(5)Fuc(1)NeuAc(2)	0	622	1	13705562	58.27	QQQHLFGSNVTDCSGNFCLFR_HexNAc(4)Hex(5)Fuc(1)NeuAc(2)	WT2	Yes	P02787_Yes	P02787_HexNAc(4)Hex(5)Fuc(1)NeuAc(2)
QQQHLFGSNVTDCSGNFCLFR	[R].QQQHLFGSnVTDcSGNFcLFR.[S]	N9(HexNAc(1)); C13(Carbamidomethyl); C18(Carbamidomethyl)	P02787	Serotransferrin OS=Homo sapiens OX=9606 GN=TF PE=1 SV=4	0	3	1	0	1	1	906.742	2718.21	2718.2	3.13	0.00283	0	1.54788e+06	HCD (High Energy Collision Dissociation)	30	MS2	84.129	200	55.1423	16539	16509	240925_OE_KB_Media_DKO3_HILIC.raw	17.91	895.9	758.4	758.4	1.2228e-18	1.18673e-19	0	0	2.16035e-16	2.08938e-17	0	0	HexNAc(1)	0	622	1	984980	55.07	QQQHLFGSNVTDCSGNFCLFR_HexNAc(1)	DKO3	Yes	P02787_No	P02787_HexNAc(1)
MHIFQNGSLVIHDVAPEDSGR	[R].MHIFQnGSLVIHDVAPEDSGR.[Y]	N6(HexNAc(3)Hex(6))	Q13308	Inactive tyrosine-protein kinase 7 OS=Homo sapiens OX=9606 GN=PTK7 PE=1 SV=2	0	4	1	0	1	1	976.68	3903.7	3903.68	3.03	0.00296	0	1.03041e+06	HCD (High Energy Collision Dissociation)	30	MS2	39.0752	100.017	45.0103	13353	13336	240925_OE_KB_Media_DKO1_HILIC.raw	17.91	887.7	655.4	519.8	1.2228e-18	1.16989e-19	0	0	2.16035e-16	2.05942e-17	0	0	HexNAc(3)Hex(6)	0	641	1	1.89372e+06	45.01	MHIFQNGSLVIHDVAPEDSGR_HexNAc(3)Hex(6)	DKO1	Yes	Q13308_No	Q13308_HexNAc(3)Hex(6)
FNTSLAGDLTNLVHGSHCSK	[K].FnTSLAGDLTNLVHGSHcSK.[Y]	N2(HexNAc(5)Hex(5)Fuc(1)NeuAc(2)); C18(Carbamidomethyl)	Q5VU97	VWFA and cache domain-containing protein 1 OS=Homo sapiens OX=9606 GN=CACHD1 PE=1 SV=2	0	3	0.1295	0	1	1	1179.51	3536.53	4711.94	-249454	-391.805	0	858575	HCD (High Energy Collision Dissociation)	30	MS2	25.2202	200	51.554	15236	15216	240925_OE_KB_Media_DKO2_HILIC.raw	17.91	892.5	677.6	392.7	1.2228e-18	1.18367e-19	0	0	2.16035e-16	2.08394e-17	0	0	HexNAc(5)Hex(5)Fuc(1)NeuAc(2)	0	904	1	1.58358e+06	51.54	FNTSLAGDLTNLVHGSHCSK_HexNAc(5)Hex(5)Fuc(1)NeuAc(2)	DKO2		Q5VU97_Yes	Q5VU97_HexNAc(5)Hex(5)Fuc(1)NeuAc(2)
QGIDFCPGQNVSGVTTHNLEDHTK	[R].QGIDFcPGQnVSGVTTHNLEDHTK.[L]	C6(Carbamidomethyl); N10(HexNAc(2)Hex(9))	P34059	N-acetylgalactosamine-6-sulfatase OS=Homo sapiens OX=9606 GN=GALNS PE=1 SV=1	0	4	1	0	1	1	1130.47	4518.87	4518.86	1.29	0.00146	0	987102	HCD (High Energy Collision Dissociation)	30	MS2	0	200	39.6873	11688	11672	240925_OE_KB_Media_DKO2_HILIC.raw	17.91	861.2	649	461.2	1.2228e-18	1.17908e-19	0	0	2.16035e-16	2.07578e-17	0	0	HexNAc(2)Hex(9)	0	414	1	1.01985e+06	39.66	QGIDFCPGQNVSGVTTHNLEDHTK_HexNAc(2)Hex(9)	DKO2		P34059_No	P34059_HexNAc(2)Hex(9)
MHIFQNGSLVIHDVAPEDSGR	[R].MHIFQnGSLVIHDVAPEDSGR.[Y]	N6(HexNAc(3)Hex(5))	Q13308	Inactive tyrosine-protein kinase 7 OS=Homo sapiens OX=9606 GN=PTK7 PE=1 SV=2	0	4	1	0	1	1	936.166	3741.64	3741.63	2.73	0.00255	0	672037	HCD (High Energy Collision Dissociation)	30	MS2	0	200	45.1802	13309	13292	240925_OE_KB_Media_DKO2_HILIC.raw	17.91	895.6	614.1	509.9	1.2228e-18	1.18061e-19	0	0	2.16035e-16	2.0785e-17	0	0	HexNAc(3)Hex(5)	0	641	1	669715	45.13	MHIFQNGSLVIHDVAPEDSGR_HexNAc(3)Hex(5)	DKO2	Yes	Q13308_No	Q13308_HexNAc(3)Hex(5)
FNTSLAGDLTNLVHGSHCSK	[K].FnTSLAGDLTNLVHGSHcSK.[Y]	N2(HexNAc(2)Hex(6)); C18(Carbamidomethyl)	Q5VU97	VWFA and cache domain-containing protein 1 OS=Homo sapiens OX=9606 GN=CACHD1 PE=1 SV=2	0	4	1	0	1	1	884.885	3536.52	3536.51	2.04	0.0018	0	14234765	HCD (High Energy Collision Dissociation)	30	MS2	1.40738	7.493	51.5494	15234	15216	240925_OE_KB_Media_DKO2_HILIC.raw	17.91	886.5	662.9	662.9	1.2228e-18	1.18214e-19	0	0	2.16035e-16	2.08122e-17	0	0	HexNAc(2)Hex(6)	0	904	1	19967958	51.55	FNTSLAGDLTNLVHGSHCSK_HexNAc(2)Hex(6)	DKO2		Q5VU97_No	Q5VU97_HexNAc(2)Hex(6)
LTNVTFPTGVVTNLHGDMDK	[R].LTnVTFPTGVVTNLHGDMDK.[A]	N3(HexNAc(2)Hex(9))	Q9P273	Teneurin-3 OS=Homo sapiens OX=9606 GN=TENM3 PE=1 SV=3	0	3	1	0	1	1	1341.91	4023.72	4023.71	0.59	0.00079	0	1297184	HCD (High Energy Collision Dissociation)	30	MS2	14.6558	200	50.8203	15504	15486	240925_OE_KB_Media_SPPL3KO1_HILIC.raw	17.91	865	720.9	408.3	1.24164e-18	1.26926e-19	0	0	2.19362e-16	2.23355e-17	0	0	HexNAc(2)Hex(9)	0	1638	1	4.03835e+06	50.86	LTNVTFPTGVVTNLHGDMDK_HexNAc(2)Hex(9)	SPPL3KO1		Q9P273_No	Q9P273_HexNAc(2)Hex(9)
MHIFQNGSLVIHDVAPEDSGR	[R].MHIFQnGSLVIHDVAPEDSGR.[Y]	N6(HexNAc(3)Hex(5))	Q13308	Inactive tyrosine-protein kinase 7 OS=Homo sapiens OX=9606 GN=PTK7 PE=1 SV=2	0	4	1	0	1	1	936.166	3741.64	3741.63	3.19	0.00298	0	1.1507e+06	HCD (High Energy Collision Dissociation)	30	MS2	0	200	45.1294	13831	13812	240925_OE_KB_Media_WT2_HILIC.raw	17.91	895.9	626.4	549.7	1.24164e-18	1.2815e-19	0	0	2.19362e-16	2.25533e-17	0	0	HexNAc(3)Hex(5)	0	641	1	1.5283e+06	45.11	MHIFQNGSLVIHDVAPEDSGR_HexNAc(3)Hex(5)	WT2	Yes	Q13308_No	Q13308_HexNAc(3)Hex(5)
SLNSSKPLYLGQTGLGNIEELGK	[R].SLnSSKPLYLGQTGLGNIEELGK.[L]	N3(HexNAc(2)Hex(6))	Q70JA7	Chondroitin sulfate synthase 3 OS=Homo sapiens OX=9606 GN=CHSY3 PE=1 SV=3	0	3	1	0	1	1	1266.26	3796.77	3796.76	2.63	0.00333	0	410137	HCD (High Energy Collision Dissociation)	30	MS2	9.03258	200	54.2837	16603	16581	240925_OE_KB_Media_SPPL3KO1_HILIC.raw	17.91	857.3	707.7	707.7	1.24164e-18	1.27079e-19	0	0	2.19362e-16	2.23627e-17	0	0	HexNAc(2)Hex(6)	0	277	1	2.11749e+06	54.29	SLNSSKPLYLGQTGLGNIEELGK_HexNAc(2)Hex(6)	SPPL3KO1		Q70JA7_No	Q70JA7_HexNAc(2)Hex(6)
NITVVAGTDLVLPCHLSSNLAHAR	[K].nITVVAGTDLVLPcHLSSNLAHAR.[W]	N1(HexNAc(2)Hex(5)); C14(Carbamidomethyl)	Q9C0C4	Semaphorin-4C OS=Homo sapiens OX=9606 GN=SEMA4C PE=1 SV=2	0	5	0.8152	0	1	1	944.988	4720.91	3774.77	250648	189.228	0	917026	HCD (High Energy Collision Dissociation)	30	MS2	0	200	53.6064	16061	16035	240925_OE_KB_Media_DKO3_HILIC.raw	17.91	852.9	556	556	1.24164e-18	1.24624e-19	0	0	2.19362e-16	2.18984e-17	0	0	HexNAc(2)Hex(5)	0	564	1			NITVVAGTDLVLPCHLSSNLAHAR_HexNAc(2)Hex(5)	DKO3		Q9C0C4_No	Q9C0C4_HexNAc(2)Hex(5)
MHIFQNGSLVIHDVAPEDSGR	[R].MHIFQnGSLVIHDVAPEDSGR.[Y]	N6(HexNAc(3)Hex(6))	Q13308	Inactive tyrosine-protein kinase 7 OS=Homo sapiens OX=9606 GN=PTK7 PE=1 SV=2	0	4	1	0	1	1	976.681	3903.7	3903.68	4.03	0.00394	0	527708	HCD (High Energy Collision Dissociation)	30	MS2	2.66507	136.655	44.9864	13687	13671	240925_OE_KB_Media_WT1_HILIC.raw	17.91	878.1	620.7	523.4	1.24164e-18	1.27997e-19	0	0	2.19362e-16	2.25261e-17	0	0	HexNAc(3)Hex(6)	0	641	1	2.1382e+06	45	MHIFQNGSLVIHDVAPEDSGR_HexNAc(3)Hex(6)	WT1	Yes	Q13308_No	Q13308_HexNAc(3)Hex(6)
VTQNLTLIEESLTSEFIHDIDR	[K].VTQnLTLIEESLTSEFIHDIDR.[E]	N4(HexNAc(4)Hex(5)Fuc(1)NeuAc(2))	P36955	Pigment epithelium-derived factor OS=Homo sapiens OX=9606 GN=SERPINF1 PE=1 SV=4	0	3	1	0	1	1	1642.72	4926.16	4924.14	409.92	0.67283	0	853793	HCD (High Energy Collision Dissociation)	30	MS2	53.6457	200	84.7757	25480	25456	240925_OE_KB_Media_SPPKO2_HILIC.raw	17.91	852.3	605.2	605.2	1.24164e-18	1.26006e-19	0	0	2.19362e-16	2.21445e-17	0	0	HexNAc(4)Hex(5)Fuc(1)NeuAc(2)	0	282	1			VTQNLTLIEESLTSEFIHDIDR_HexNAc(4)Hex(5)Fuc(1)NeuAc(2)	SPPKO2	Yes	P36955_Yes	P36955_HexNAc(4)Hex(5)Fuc(1)NeuAc(2)
QQQHLFGSNVTDCSGNFCLFR	[R].QQQHLFGSnVTDcSGNFcLFR.[S]	N9(HexNAc(4)Hex(5)Fuc(1)NeuAc(1)); C13(Carbamidomethyl); C18(Carbamidomethyl)	P02787	Serotransferrin OS=Homo sapiens OX=9606 GN=TF PE=1 SV=4	0	2	1	0	1	1	1525.83	3050.66	4574.86	-333168	-762.098	0	1.18377e+06	HCD (High Energy Collision Dissociation)	30	MS2	40.2293	200	54.9057	16322	16294	240925_OE_KB_Media_SPPKO2_HILIC.raw	17.91	874.6	655.4	341.5	1.24164e-18	1.25699e-19	0	0	2.19362e-16	2.20898e-17	0	0	HexNAc(4)Hex(5)Fuc(1)NeuAc(1)	0	622	1			QQQHLFGSNVTDCSGNFCLFR_HexNAc(4)Hex(5)Fuc(1)NeuAc(1)	SPPKO2	Yes	P02787_Yes	P02787_HexNAc(4)Hex(5)Fuc(1)NeuAc(1)
MHIFQNGSLVIHDVAPEDSGR	[R].MHIFQnGSLVIHDVAPEDSGR.[Y]	N6(HexNAc(2)Hex(6))	Q13308	Inactive tyrosine-protein kinase 7 OS=Homo sapiens OX=9606 GN=PTK7 PE=1 SV=2	0	4	1	0	1	1	925.91	3700.62	3700.61	3.6	0.00333	0	873084	HCD (High Energy Collision Dissociation)	30	MS2	19.8771	200	45.0461	13878	13861	240925_OE_KB_Media_WT3_HILIC.raw	17.91	885.5	767.9	542.4	1.24164e-18	1.28761e-19	0	0	2.19362e-16	2.2662e-17	0	0	HexNAc(2)Hex(6)	0	641	1	918143	45.03	MHIFQNGSLVIHDVAPEDSGR_HexNAc(2)Hex(6)	WT3	Yes	Q13308_No	Q13308_HexNAc(2)Hex(6)
QGIDFCPGQNVSGVTTHNLEDHTK	[R].QGIDFcPGQnVSGVTTHNLEDHTK.[L]	C6(Carbamidomethyl); N10(HexNAc(2)Hex(8))	P34059	N-acetylgalactosamine-6-sulfatase OS=Homo sapiens OX=9606 GN=GALNS PE=1 SV=1	0	4	1	0	1	1	1089.96	4356.81	4356.81	1.59	0.00173	0	438145	HCD (High Energy Collision Dissociation)	30	MS2	16.1941	78.656	39.734	11783	11766	240925_OE_KB_Media_DKO1_HILIC.raw	17.91	865.4	649.1	477.2	1.24164e-18	1.23854e-19	0	0	2.19362e-16	2.17614e-17	0	0	HexNAc(2)Hex(8)	0	414	1	2.7582e+06	39.74	QGIDFCPGQNVSGVTTHNLEDHTK_HexNAc(2)Hex(8)	DKO1		P34059_No	P34059_HexNAc(2)Hex(8)
MHIFQNGSLVIHDVAPEDSGR	[R].MHIFQnGSLVIHDVAPEDSGR.[Y]	N6(HexNAc(2)Hex(6))	Q13308	Inactive tyrosine-protein kinase 7 OS=Homo sapiens OX=9606 GN=PTK7 PE=1 SV=2	0	4	1	0	1	1	925.908	3700.61	3700.61	1.49	0.00138	0	993866	HCD (High Energy Collision Dissociation)	30	MS2	9.886	200	45.0863	13753	13735	240925_OE_KB_Media_SPPL3KO1_HILIC.raw	17.91	885.1	624.6	530.7	1.24164e-18	1.26773e-19	0	0	2.19362e-16	2.23082e-17	0	0	HexNAc(2)Hex(6)	0	641	1	863834	45.02	MHIFQNGSLVIHDVAPEDSGR_HexNAc(2)Hex(6)	SPPL3KO1	Yes	Q13308_No	Q13308_HexNAc(2)Hex(6)
LNCSVPGDSHFYFNILQAVTDVIR	[R].LncSVPGDSHFYFNILQAVTDVIR.[I]	N2(HexNAc(2)Hex(8)); C3(Carbamidomethyl)	Q9H2E6	Semaphorin-6A OS=Homo sapiens OX=9606 GN=SEMA6A PE=1 SV=3	0	3	1	0	1	1	1490.66	4469.98	4467.95	452.76	0.6743	0	1.41958e+06	HCD (High Energy Collision Dissociation)	30	MS2	63.9853	200	87.79	26730	26714	240925_OE_KB_Media_SPPL3KO2_HILIC.raw	17.91	870.8	654.5	287.9	1.24164e-18	1.27385e-19	0	0	2.19362e-16	2.24172e-17	0	0	HexNAc(2)Hex(8)	0	281	1			LNCSVPGDSHFYFNILQAVTDVIR_HexNAc(2)Hex(8)	SPPL3KO2	Yes	Q9H2E6_No	Q9H2E6_HexNAc(2)Hex(8)
MHIFQNGSLVIHDVAPEDSGR	[R].MHIFQnGSLVIHDVAPEDSGR.[Y]	N6(HexNAc(2)Hex(5))	Q13308	Inactive tyrosine-protein kinase 7 OS=Homo sapiens OX=9606 GN=PTK7 PE=1 SV=2	0	4	1	0	1	1	885.394	3538.55	3538.55	0.55	0.00049	0	707505	HCD (High Energy Collision Dissociation)	30	MS2	16.1992	200	45.2291	13457	13437	240925_OE_KB_Media_SPPKO1_HILIC.raw	17.91	864.9	712.7	585.5	1.24164e-18	1.25392e-19	0	0	2.19362e-16	2.20352e-17	0	0	HexNAc(2)Hex(5)	0	641	1	701724	45.16	MHIFQNGSLVIHDVAPEDSGR_HexNAc(2)Hex(5)	SPPKO1	Yes	Q13308_No	Q13308_HexNAc(2)Hex(5)
VYCNLSAAHTFEDLKNEIKNPEIR	[R].VYcnLSAAHTFEDLKNEIKNPEIR.[E]	C3(Carbamidomethyl); N4(HexNAc(2)Hex(8))	Q92626	Peroxidasin homolog OS=Homo sapiens OX=9606 GN=PXDN PE=1 SV=2	2	5	1	0	1	1	913.608	4564.01	4564.01	0.76	0.00069	0	429132	HCD (High Energy Collision Dissociation)	30	MS2	14.4955	200	51.5779	15458	15436	240925_OE_KB_Media_SPPKO3_HILIC.raw	17.89	900.4	558.5	337	1.28972e-18	1.32019e-19	0	0	2.27856e-16	2.32418e-17	0	0	HexNAc(2)Hex(8)	0	1175	1	1.34397e+06	51.57	VYCNLSAAHTFEDLKNEIKNPEIR_HexNAc(2)Hex(8)	SPPKO3	Yes	Q92626_No	Q92626_HexNAc(2)Hex(8)
NISSHTNIVFSNGELDPWSGGGVTK	[K].nISSHTNIVFSnGELDPWSGGGVTK.[D]	N1(HexNAc(2)Hex(5)); N12(Deamidated)	P42785	Lysosomal Pro-X carboxypeptidase OS=Homo sapiens OX=9606 GN=PRCP PE=1 SV=1	0	4	1	0	1	1	959.177	3833.68	3833.68	2.34	0.00224	0	1.69313e+06	HCD (High Energy Collision Dissociation)	30	MS2	0	200	54.4462	16689	16667	240925_OE_KB_Media_WT2_HILIC.raw	17.88	944.8	691.7	128.2	1.31657e-18	1.33138e-19	0	0	2.32601e-16	2.34411e-17	0	0	HexNAc(2)Hex(5)	0	415	1	1524278	54.38	NISSHTNIVFSNGELDPWSGGGVTK_HexNAc(2)Hex(5)	WT2	Yes	P42785_No	P42785_HexNAc(2)Hex(5)
HEGQEPFLQWLMLLSNESALPHVHTVSYGDDEDSLSSAYIQR	[R].HEGQEPFLQWLMLLSnESALPHVHTVSYGDDEDSLSSAYIQR.[V]	N16(HexNAc(2)Hex(5))	O14773	Tripeptidyl-peptidase 1 OS=Homo sapiens OX=9606 GN=TPP1 PE=1 SV=2	0	5	1	0	1	1	1204.15	6016.7	6015.69	167.45	0.20147	0	555574	HCD (High Energy Collision Dissociation)	30	MS2	21.6194	200	80.9981	24475	24456	240925_OE_KB_Media_SPPKO1_HILIC.raw	17.88	898.3	821.9	198.2	1.32262e-18	1.33788e-19	0	0	2.33669e-16	2.35566e-17	0	0	HexNAc(2)Hex(5)	0	298	1	1.07963e+06	80.97	HEGQEPFLQWLMLLSNESALPHVHTVSYGDDEDSLSSAYIQR_HexNAc(2)Hex(5)	SPPKO1		O14773_No	O14773_HexNAc(2)Hex(5)
SPHNCTDCGPSHVLLDGQCLSQCPDGYFHQEGSCTECHPTCR	[K].SPHncTDcGPSHVLLDGQcLSQcPDGYFHQEGScTEcHPTcR.[Q]	N4(HexNAc(2)Hex(6)); C5(Carbamidomethyl); C8(Carbamidomethyl); C19(Carbamidomethyl); C23(Carbamidomethyl); C34(Carbamidomethyl); C37(Carbamidomethyl); C41(Carbamidomethyl)	Q86XX4	Extracellular matrix organizing protein FRAS1 OS=Homo sapiens OX=9606 GN=FRAS1 PE=1 SV=2	0	6	1	0	1	1	1057.42	6339.46	6339.45	2.36	0.00249	0	389517	HCD (High Energy Collision Dissociation)	30	MS2	1.65378	54.984	42.6989	12705	12687	240925_OE_KB_Media_SPPKO3_HILIC.raw	17.88	894	852.6	852.6	1.32262e-18	1.3395e-19	0	0	2.33669e-16	2.35855e-17	0	0	HexNAc(2)Hex(6)	0	725	1	3.56853e+06	42.72	SPHNCTDCGPSHVLLDGQCLSQCPDGYFHQEGSCTECHPTCR_HexNAc(2)Hex(6)	SPPKO3	Yes	Q86XX4_No	Q86XX4_HexNAc(2)Hex(6)
HEGQEPFLQWLMLLSNESALPHVHTVSYGDDEDSLSSAYIQR	[R].HEGQEPFLQWLMLLSnESALPHVHTVSYGDDEDSLSSAYIQR.[V]	N16(HexNAc(2)Hex(5))	O14773	Tripeptidyl-peptidase 1 OS=Homo sapiens OX=9606 GN=TPP1 PE=1 SV=2	0	5	1	0	1	1	1204.35	6017.72	6015.69	336.99	0.40545	0	730172	HCD (High Energy Collision Dissociation)	30	MS2	0	200	81.007	24467	24443	240925_OE_KB_Media_DKO1_HILIC.raw	17.88	886.5	818.9	173.8	1.32262e-18	1.33463e-19	0	0	2.33669e-16	2.34988e-17	0	0	HexNAc(2)Hex(5)	0	298	1			HEGQEPFLQWLMLLSNESALPHVHTVSYGDDEDSLSSAYIQR_HexNAc(2)Hex(5)	DKO1		O14773_No	O14773_HexNAc(2)Hex(5)
YNWSFIHCPACQCNGHSK	[R].YnWSFIHcPAcQcNGHSK.[C]	N2(HexNAc(2)Hex(5)); C8(Carbamidomethyl); C11(Carbamidomethyl); C13(Carbamidomethyl)	O75882	Attractin OS=Homo sapiens OX=9606 GN=ATRN PE=1 SV=2	0	4	1	0	1	1	871.346	3482.36	3482.36	0.8	0.0007	0	755857	HCD (High Energy Collision Dissociation)	30	MS2	58.8976	200	39.475	11798	11781	240925_OE_KB_Media_DKO3_HILIC.raw	17.87	875.7	605.3	605.3	1.33952e-18	1.36409e-19	0	0	2.36655e-16	2.4023e-17	0	0	HexNAc(2)Hex(5)	0	1053	1	848394	39.44	YNWSFIHCPACQCNGHSK_HexNAc(2)Hex(5)	DKO3	Yes	O75882_No	O75882_HexNAc(2)Hex(5)
YNWSFIHCPACQCNGHSK	[R].YnWSFIHcPAcQcNGHSK.[C]	N2(HexNAc(2)Hex(5)); C8(Carbamidomethyl); C11(Carbamidomethyl); C13(Carbamidomethyl)	O75882	Attractin OS=Homo sapiens OX=9606 GN=ATRN PE=1 SV=2	0	4	1	0	1	1	871.347	3482.37	3482.36	2.06	0.0018	0	589974	HCD (High Energy Collision Dissociation)	30	MS2	18.8064	200	39.5288	11723	11706	240925_OE_KB_Media_DKO1_HILIC.raw	17.87	873.5	642.1	642.1	1.33952e-18	1.34931e-19	0	0	2.36655e-16	2.37601e-17	0	0	HexNAc(2)Hex(5)	0	1053	1	839478	39.48	YNWSFIHCPACQCNGHSK_HexNAc(2)Hex(5)	DKO1	Yes	O75882_No	O75882_HexNAc(2)Hex(5)
YNWSFIHCPACQCNGHSK	[R].YnWSFIHcPAcQcnGHSK.[C]	N2(HexNAc(2)Hex(5)); C8(Carbamidomethyl); C11(Carbamidomethyl); C13(Carbamidomethyl); N14(Deamidated)	O75882	Attractin OS=Homo sapiens OX=9606 GN=ATRN PE=1 SV=2	0	4	1	0	1	1	871.594	3483.35	3483.34	2.87	0.0025	0	466388	HCD (High Energy Collision Dissociation)	30	MS2	21.6132	200	40.1614	12073	12049	240925_OE_KB_Media_SPPL3KO3_HILIC.raw	17.87	868.6	619.8	619.8	1.33952e-18	1.45036e-19	0	0	2.36655e-16	2.55869e-17	0	0	HexNAc(2)Hex(5)	0	1053	1	6.06627e+06	40.31	YNWSFIHCPACQCNGHSK_HexNAc(2)Hex(5)	SPPL3KO3	Yes	O75882_No	O75882_HexNAc(2)Hex(5)
YNWSFIHCPACQCNGHSK	[R].YnWSFIHcPAcQcNGHSK.[C]	N2(HexNAc(2)Hex(7)); C8(Carbamidomethyl); C11(Carbamidomethyl); C13(Carbamidomethyl)	O75882	Attractin OS=Homo sapiens OX=9606 GN=ATRN PE=1 SV=2	0	4	1	0	1	1	952.375	3806.48	3806.47	3.38	0.00322	0	1.03888e+06	HCD (High Energy Collision Dissociation)	30	MS2	3.43191	158.98	39.065	11937	11919	240925_OE_KB_Media_SPPL3KO1_HILIC.raw	17.87	871.7	777.8	777.8	1.33952e-18	1.42282e-19	0	0	2.36655e-16	2.50971e-17	0	0	HexNAc(2)Hex(7)	0	1053	1	1.80116e+06	39.06	YNWSFIHCPACQCNGHSK_HexNAc(2)Hex(7)	SPPL3KO1	Yes	O75882_No	O75882_HexNAc(2)Hex(7)
KFNSTQIAAMAPEHEEPR	[K].KFnSTQIAAMAPEHEEPR.[I]	N3(HexNAc(2)Hex(5))	Q4G148	Glucoside xylosyltransferase 1 OS=Homo sapiens OX=9606 GN=GXYLT1 PE=1 SV=2	1	4	1	0	1	1	818.86	3272.42	3272.41	0.88	0.00072	0	838138	HCD (High Energy Collision Dissociation)	30	MS2	38.2932	200	33.6982	10184	10166	240925_OE_KB_Media_SPPL3KO2_HILIC.raw	17.87	884.6	587.2	587.2	1.33952e-18	1.44389e-19	0	0	2.36655e-16	2.54719e-17	0	0	HexNAc(2)Hex(5)	0	235	1	890239	33.66	KFNSTQIAAMAPEHEEPR_HexNAc(2)Hex(5)	SPPL3KO2		Q4G148_No	Q4G148_HexNAc(2)Hex(5)
YNWSFIHCPACQCNGHSK	[R].YnWSFIHcPAcQcnGHSK.[C]	N2(HexNAc(2)Hex(5)); C8(Carbamidomethyl); C11(Carbamidomethyl); C13(Carbamidomethyl); N14(Deamidated)	O75882	Attractin OS=Homo sapiens OX=9606 GN=ATRN PE=1 SV=2	0	4	1	0	1	1	871.593	3483.35	3483.34	1.82	0.00158	0	3.22995e+06	HCD (High Energy Collision Dissociation)	30	MS2	0.984892	38.94	41.1333	12534	12517	240925_OE_KB_Media_WT1_HILIC.raw	17.87	853.9	818.3	818.3	1.33952e-18	1.45682e-19	0	0	2.36655e-16	2.57019e-17	0	0	HexNAc(2)Hex(5)	0	1053	1	6127549	41.17	YNWSFIHCPACQCNGHSK_HexNAc(2)Hex(5)	WT1	Yes	O75882_No	O75882_HexNAc(2)Hex(5)
YNWSFIHCPACQCNGHSK	[R].YnWSFIHcPAcQcNGHSK.[C]	N2(HexNAc(2)Hex(5)); C8(Carbamidomethyl); C11(Carbamidomethyl); C13(Carbamidomethyl)	O75882	Attractin OS=Homo sapiens OX=9606 GN=ATRN PE=1 SV=2	0	4	1	0	1	1	871.348	3482.37	3482.36	2.77	0.00241	0	478185	HCD (High Energy Collision Dissociation)	30	MS2	15.6887	200	39.5397	11645	11628	240925_OE_KB_Media_DKO2_HILIC.raw	17.87	867.9	634.8	634.8	1.33952e-18	1.35588e-19	0	0	2.36655e-16	2.38771e-17	0	0	HexNAc(2)Hex(5)	0	1053	1	637151	39.43	YNWSFIHCPACQCNGHSK_HexNAc(2)Hex(5)	DKO2	Yes	O75882_No	O75882_HexNAc(2)Hex(5)
YNWSFIHCPACQCNGHSK	[R].YnWSFIHcPAcQcNGHSK.[C]	N2(HexNAc(2)Hex(5)); C8(Carbamidomethyl); C11(Carbamidomethyl); C13(Carbamidomethyl)	O75882	Attractin OS=Homo sapiens OX=9606 GN=ATRN PE=1 SV=2	0	4	1	0	1	1	871.348	3482.37	3482.36	2.41	0.0021	0	1.24606e+06	HCD (High Energy Collision Dissociation)	30	MS2	25.3192	38.698	39.3279	12017	11997	240925_OE_KB_Media_SPPL3KO1_HILIC.raw	17.87	852.6	609.8	609.8	1.33952e-18	1.42445e-19	0	0	2.36655e-16	2.5126e-17	0	0	HexNAc(2)Hex(5)	0	1053	1	2.31743e+06	39.35	YNWSFIHCPACQCNGHSK_HexNAc(2)Hex(5)	SPPL3KO1	Yes	O75882_No	O75882_HexNAc(2)Hex(5)
DVECGEGHFCHDNQTCCR	[K].DVEcGEGHFcHDnQTccR.[D]	C4(Carbamidomethyl); C10(Carbamidomethyl); N13(HexNAc(2)Hex(2)Fuc(1)); C16(Carbamidomethyl); C17(Carbamidomethyl)	P28799	Progranulin OS=Homo sapiens OX=9606 GN=GRN PE=1 SV=2	0	3	1	0	1	1	789.675	2367.01	3157.15	-250269	-263.379	0	225100	HCD (High Energy Collision Dissociation)	30	MS2	84.2257	96.841	17.9862	5182	5153	240925_OE_KB_Media_SPPKO1_HILIC.raw	17.87	851.5	781.2	781.2	1.33952e-18	1.36737e-19	0	0	2.36655e-16	2.40814e-17	0	0	HexNAc(2)Hex(2)Fuc(1)	0	518	1			DVECGEGHFCHDNQTCCR_HexNAc(2)Hex(2)Fuc(1)	SPPKO1	Yes	P28799_Yes	P28799_HexNAc(2)Hex(2)Fuc(1)
YNWSFIHCPACQCNGHSK	[R].YnWSFIHcPAcQcnGHSK.[C]	N2(HexNAc(2)Hex(7)); C8(Carbamidomethyl); C11(Carbamidomethyl); C13(Carbamidomethyl); N14(Deamidated)	O75882	Attractin OS=Homo sapiens OX=9606 GN=ATRN PE=1 SV=2	0	4	1	0	1	1	952.62	3807.46	3807.45	1.74	0.00166	0	246581	HCD (High Energy Collision Dissociation)	30	MS2	9.27032	200	39.8322	11979	11959	240925_OE_KB_Media_SPPL3KO3_HILIC.raw	17.87	866.6	720.5	720.5	1.33952e-18	1.44874e-19	0	0	2.36655e-16	2.55582e-17	0	0	HexNAc(2)Hex(7)	0	1053	1	3.42988e+06	39.98	YNWSFIHCPACQCNGHSK_HexNAc(2)Hex(7)	SPPL3KO3	Yes	O75882_No	O75882_HexNAc(2)Hex(7)
YNWSFIHCPACQCNGHSK	[R].YnWSFIHcPAcQcnGHSK.[C]	N2(HexNAc(2)Hex(5)); C8(Carbamidomethyl); C11(Carbamidomethyl); C13(Carbamidomethyl); N14(Deamidated)	O75882	Attractin OS=Homo sapiens OX=9606 GN=ATRN PE=1 SV=2	0	4	1	0	1	1	871.595	3483.36	3483.34	3.43	0.00299	0	1.17843e+06	HCD (High Energy Collision Dissociation)	30	MS2	10.4438	27.531	41.0121	12342	12325	240925_OE_KB_Media_SPPL3KO3_HILIC.raw	17.87	869.7	642.4	642.4	1.33952e-18	1.45198e-19	0	0	2.36655e-16	2.56157e-17	0	0	HexNAc(2)Hex(5)	0	1053	1	16055351	41.13	YNWSFIHCPACQCNGHSK_HexNAc(2)Hex(5)	SPPL3KO3	Yes	O75882_No	O75882_HexNAc(2)Hex(5)
YNWSFIHCPACQCNGHSK	[R].YnWSFIHcPAcQcnGHSK.[C]	N2(HexNAc(2)Hex(5)); C8(Carbamidomethyl); C11(Carbamidomethyl); C13(Carbamidomethyl); N14(Deamidated)	O75882	Attractin OS=Homo sapiens OX=9606 GN=ATRN PE=1 SV=2	0	4	1	0	1	1	871.593	3483.35	3483.34	2.17	0.00189	0	1.97789e+06	HCD (High Energy Collision Dissociation)	30	MS2	2.35243	112.399	41.1247	12200	12183	240925_OE_KB_Media_DKO1_HILIC.raw	17.87	891.1	855.3	855.3	1.33952e-18	1.35096e-19	0	0	2.36655e-16	2.37894e-17	0	0	HexNAc(2)Hex(5)	0	1053	1	6.011e+06	41.18	YNWSFIHCPACQCNGHSK_HexNAc(2)Hex(5)	DKO1	Yes	O75882_No	O75882_HexNAc(2)Hex(5)
YNWSFIHCPACQCNGHSK	[R].YnWSFIHcPAcQcnGHSK.[C]	N2(HexNAc(2)Hex(5)); C8(Carbamidomethyl); C11(Carbamidomethyl); C13(Carbamidomethyl); N14(Deamidated)	O75882	Attractin OS=Homo sapiens OX=9606 GN=ATRN PE=1 SV=2	0	4	1	0	1	1	871.594	3483.35	3483.34	2.52	0.00219	0	1.89783e+06	HCD (High Energy Collision Dissociation)	30	MS2	3.29989	53.41	41.0994	12224	12208	240925_OE_KB_Media_SPPKO3_HILIC.raw	17.87	888.1	655.8	655.8	1.33952e-18	1.40982e-19	0	0	2.36655e-16	2.48368e-17	0	0	HexNAc(2)Hex(5)	0	1053	1	4944888	41.15	YNWSFIHCPACQCNGHSK_HexNAc(2)Hex(5)	SPPKO3	Yes	O75882_No	O75882_HexNAc(2)Hex(5)
TANDTSTEAYNLLLR	[K].TAnDTSTEAYNLLLR.[T]	N3(HexNAc(2)Hex(6))	P11047	Laminin subunit gamma-1 OS=Homo sapiens OX=9606 GN=LAMC1 PE=1 SV=3	0	3	1	0	1	1	1020.78	3060.32	3060.31	2.06	0.0021	0	593382	HCD (High Energy Collision Dissociation)	30	MS2	32.0556	166.797	48.6764	14724	14701	240925_OE_KB_Media_SPPL3KO2_HILIC.raw	17.86	870.5	652.7	652.7	1.37361e-18	1.49578e-19	0	0	2.42678e-16	2.61913e-17	0	0	HexNAc(2)Hex(6)	0	1203	1	1.4331e+06	48.68	TANDTSTEAYNLLLR_HexNAc(2)Hex(6)	SPPL3KO2	Yes	P11047_No	P11047_HexNAc(2)Hex(6)
VTTIHMGNYTCHASGHEQLFQTHVLQVNVPPVIR	[K].VTTIHMGnYTcHASGHEQLFQTHVLQVNVPPVIR.[V]	N8(HexNAc(2)Hex(6)); C11(Carbamidomethyl)	Q6MZW2	Follistatin-related protein 4 OS=Homo sapiens OX=9606 GN=FSTL4 PE=1 SV=3	0	6	0.8847	0	1	1	878.413	5265.44	5262.42	573.32	0.50284	0	1.92357e+06	HCD (High Energy Collision Dissociation)	30	MS2	65.9846	136.45	53.0313	15698	15680	240925_OE_KB_Media_DKO2_HILIC.raw	17.86	852.3	617.4	496.6	1.37842e-18	1.49909e-19	0	0	2.43527e-16	2.62502e-17	0	0	HexNAc(2)Hex(6)	-1	311	1			VTTIHMGNYTCHASGHEQLFQTHVLQVNVPPVIR_HexNAc(2)Hex(6)	DKO2	Yes	Q6MZW2_No	Q6MZW2_HexNAc(2)Hex(6)
AVVNGNIMWVVGGYMFNHSDYNMVLAYDLASR	[K].AVVnGNIMWVVGGYMFnHSDYNMVLAYDLASR.[E]	N4(Deamidated); N17(HexNAc(2)Hex(8))	O75882	Attractin OS=Homo sapiens OX=9606 GN=ATRN PE=1 SV=2	0	4	1	0	1	1	1328.82	5312.26	5310.26	376.32	0.49959	0	2.61429e+06	HCD (High Energy Collision Dissociation)	30	MS2	78.3682	59.046	86.5701	26525	26508	240925_OE_KB_Media_SPPL3KO1_HILIC.raw	17.85	898.4	706.9	47.8	1.40535e-18	1.50744e-19	0	0	2.48285e-16	2.63991e-17	0	0	HexNAc(2)Hex(8)	-1	346	1			AVVNGNIMWVVGGYMFNHSDYNMVLAYDLASR_HexNAc(2)Hex(8)	SPPL3KO1	Yes	O75882_No	O75882_HexNAc(2)Hex(8)
GKEGHFYYNISEVK	[R].GKEGHFYYnISEVK.[V]	N9(HexNAc(2)Hex(5))	P55058	Phospholipid transfer protein OS=Homo sapiens OX=9606 GN=PLTP PE=1 SV=1	1	4	1	0	1	1	722.568	2887.25	2887.24	3.2	0.00231	0	2.59485e+06	HCD (High Energy Collision Dissociation)	30	MS2	18.1627	51.727	33.122	10169	10153	240925_OE_KB_Media_WT2_HILIC.raw	17.84	865.3	482	482	1.45422e-18	1.52647e-19	0	0	2.56919e-16	2.67075e-17	0	0	HexNAc(2)Hex(5)	0	56	1	3.47569e+06	33.17	GKEGHFYYNISEVK_HexNAc(2)Hex(5)	WT2	Yes	P55058_No	P55058_HexNAc(2)Hex(5)
VTELQLTSSELDFQPQQELMLQITNASLGLR	[K].VTELQLTSSELDFQPQQELMLQITnASLGLR.[F]	N25(HexNAc(4)Hex(6)NeuAc(1))	P55058	Phospholipid transfer protein OS=Homo sapiens OX=9606 GN=PLTP PE=1 SV=1	0	4	1	0	1	1	1395.65	5579.6	5578.54	189.25	0.26393	0	1.06946e+06	HCD (High Energy Collision Dissociation)	30	MS2	0	69.642	84.2321	26296	26280	240925_OE_KB_Media_WT3_HILIC.raw	17.84	903.2	711	318.9	1.46157e-18	1.5335e-19	0	0	2.58218e-16	2.68327e-17	0	0	HexNAc(4)Hex(6)NeuAc(1)	1	70	1	4.72477e+06	84.28	VTELQLTSSELDFQPQQELMLQITNASLGLR_HexNAc(4)Hex(6)NeuAc(1)	WT3	Yes	P55058_No	P55058_HexNAc(4)Hex(6)NeuAc(1)
AYNQTHLYACGTGAFHPICTYIEIGHHPEDNIFK	[K].AYnQTHLYAcGTGAFHPIcTYIEIGHHPEDNIFK.[L]	N3(HexNAc(4)Hex(4)Fuc(1)); C10(Carbamidomethyl); C19(Carbamidomethyl)	Q14563	Semaphorin-3A OS=Homo sapiens OX=9606 GN=SEMA3A PE=1 SV=1	0	6	1	0	1	1	931.581	5584.45	5581.42	542.53	0.50468	0	1.97275e+06	HCD (High Energy Collision Dissociation)	30	MS2	78.4027	200	54.3432	16403	16379	240925_OE_KB_Media_SPPL3KO3_HILIC.raw	17.83	875.9	592.8	303.8	1.46601e-18	1.54583e-19	0	0	2.59002e-16	2.70525e-17	0	0	HexNAc(4)Hex(4)Fuc(1)	0	123	1			AYNQTHLYACGTGAFHPICTYIEIGHHPEDNIFK_HexNAc(4)Hex(4)Fuc(1)	SPPL3KO3		Q14563_Yes	Q14563_HexNAc(4)Hex(4)Fuc(1)
AYNQTHLYACGTGAFHPICTYIEIGHHPEDNIFK	[K].AYnQTHLYAcGTGAFHPIcTYIEIGHHPEDNIFK.[L]	N3(HexNAc(4)Hex(4)Fuc(1)); C10(Carbamidomethyl); C19(Carbamidomethyl)	Q14563	Semaphorin-3A OS=Homo sapiens OX=9606 GN=SEMA3A PE=1 SV=1	0	6	1	0	1	1	931.08	5581.44	5581.42	2.93	0.00273	0	296758	HCD (High Energy Collision Dissociation)	30	MS2	10.977	159.107	54.3754	16223	16206	240925_OE_KB_Media_DKO1_HILIC.raw	17.83	871.8	563	251.4	1.46601e-18	1.53702e-19	0	0	2.59002e-16	2.68955e-17	0	0	HexNAc(4)Hex(4)Fuc(1)	0	123	1	1128248	54.28	AYNQTHLYACGTGAFHPICTYIEIGHHPEDNIFK_HexNAc(4)Hex(4)Fuc(1)	DKO1		Q14563_Yes	Q14563_HexNAc(4)Hex(4)Fuc(1)
VTTIHMGNYTCHASGHEQLFQTHVLQVNVPPVIR	[K].VTTIHMGnYTcHASGHEQLFQTHVLQVNVPPVIR.[V]	N8(HexNAc(2)Hex(6)); C11(Carbamidomethyl)	Q6MZW2	Follistatin-related protein 4 OS=Homo sapiens OX=9606 GN=FSTL4 PE=1 SV=3	0	6	1	0	1	1	877.912	5262.43	5262.42	1.92	0.00168	0	878397	HCD (High Energy Collision Dissociation)	30	MS2	23.2497	126.749	52.9817	15993	15971	240925_OE_KB_Media_SPPL3KO3_HILIC.raw	17.83	894.2	596.4	281.1	1.46601e-18	1.54407e-19	0	0	2.59002e-16	2.70211e-17	0	0	HexNAc(2)Hex(6)	0	311	1	1.43538e+06	52.95	VTTIHMGNYTCHASGHEQLFQTHVLQVNVPPVIR_HexNAc(2)Hex(6)	SPPL3KO3	Yes	Q6MZW2_No	Q6MZW2_HexNAc(2)Hex(6)
VTELQLTSSELDFQPQQELMLQITNASLGLR	[K].VTELQLTSSELDFQPQQELMLQITnASLGLR.[F]	N25(HexNAc(4)Hex(5)Fuc(1)NeuAc(1))	P55058	Phospholipid transfer protein OS=Homo sapiens OX=9606 GN=PLTP PE=1 SV=1	0	3	1	0	1	1	1855.52	5564.56	5562.54	362	0.67121	0	534418	HCD (High Energy Collision Dissociation)	30	MS2	45.183	200	83.7847	25739	25713	240925_OE_KB_Media_WT2_HILIC.raw	17.83	886	602.4	602.4	1.47198e-18	1.56522e-19	0	0	2.60057e-16	2.73981e-17	0	0	HexNAc(4)Hex(5)Fuc(1)NeuAc(1)	0	70	1			VTELQLTSSELDFQPQQELMLQITNASLGLR_HexNAc(4)Hex(5)Fuc(1)NeuAc(1)	WT2	Yes	P55058_Yes	P55058_HexNAc(4)Hex(5)Fuc(1)NeuAc(1)
LGANGSHIPQTSSVFSIEVYPEDHSELQSVR	[R].LGAnGSHIPQTSSVFSIEVYPEDHSELQSVR.[T]	N4(HexNAc(4)Hex(5)Fuc(1)NeuAc(1))	Q14118	Dystroglycan 1 OS=Homo sapiens OX=9606 GN=DAG1 PE=1 SV=2	0	5	1	0	1	1	1089.49	5443.4	5443.39	2.4	0.00262	0	4.57404e+06	HCD (High Energy Collision Dissociation)	30	MS2	56.3323	94.938	54.4489	16592	16573	240925_OE_KB_Media_WT1_HILIC.raw	17.83	874.9	600.8	600.8	1.47198e-18	1.56346e-19	0	0	2.60057e-16	2.73667e-17	0	0	HexNAc(4)Hex(5)Fuc(1)NeuAc(1)	0	138	1	6670202	54.44	LGANGSHIPQTSSVFSIEVYPEDHSELQSVR_HexNAc(4)Hex(5)Fuc(1)NeuAc(1)	WT1	Yes	Q14118_Yes	Q14118_HexNAc(4)Hex(5)Fuc(1)NeuAc(1)
CGLVPVLAENYNKSDNCEDTPEAGYFAVAVVK	[K].cGLVPVLAENYnKSDNcEDTPEAGYFAVAVVK.[K]	C1(Carbamidomethyl); N12(HexNAc(4)Hex(5)NeuAc(1)); C17(Carbamidomethyl)	P02787	Serotransferrin OS=Homo sapiens OX=9606 GN=TF PE=1 SV=4	1	3	1	0	1	1	1815.12	5443.33	5443.34	-0.73	-0.00132	0	763799	HCD (High Energy Collision Dissociation)	30	MS2	52.2381	108.735	64.8548	19512	19496	240925_OE_KB_Media_DKO1_HILIC.raw	17.83	852.6	606.8	606.8	1.48781e-18	1.5794e-19	0	0	2.62855e-16	2.76508e-17	0	0	HexNAc(4)Hex(5)NeuAc(1)	-1	421	1	19947434	64.42	CGLVPVLAENYNKSDNCEDTPEAGYFAVAVVK_HexNAc(4)Hex(5)NeuAc(1)	DKO1	Yes	P02787_No	P02787_HexNAc(4)Hex(5)NeuAc(1)
VTELQLTSSELDFQPQQELMLQITNASLGLR	[K].VTELQLTSSELDFQPQQELMLQITnASLGLR.[F]	N25(HexNAc(4)Hex(5)Fuc(1)NeuAc(1))	P55058	Phospholipid transfer protein OS=Homo sapiens OX=9606 GN=PLTP PE=1 SV=1	0	3	1	0	1	1	1855.53	5564.58	5562.54	365.62	0.67792	0	1.26147e+06	HCD (High Energy Collision Dissociation)	30	MS2	59.559	200	84.3484	26330	26311	240925_OE_KB_Media_WT3_HILIC.raw	17.83	868.5	670.2	670.2	1.49465e-18	1.59727e-19	0	0	2.64062e-16	2.79693e-17	0	0	HexNAc(4)Hex(5)Fuc(1)NeuAc(1)	0	70	1			VTELQLTSSELDFQPQQELMLQITNASLGLR_HexNAc(4)Hex(5)Fuc(1)NeuAc(1)	WT3	Yes	P55058_Yes	P55058_HexNAc(4)Hex(5)Fuc(1)NeuAc(1)
LNCSVPGDSHFYFNILQAVTDVIR	[R].LncSVPGDSHFYFNILQAVTDVIR.[I]	N2(HexNAc(2)Hex(7)); C3(Carbamidomethyl)	Q9H2E6	Semaphorin-6A OS=Homo sapiens OX=9606 GN=SEMA6A PE=1 SV=3	0	2	1	0	1	1	1077.74	2154.47	4305.9	-499648	-1075.72	0	998776	HCD (High Energy Collision Dissociation)	30	MS2	29.7661	200	87.914	26675	26652	240925_OE_KB_Media_DKO3_HILIC.raw	17.82	895.2	538.3	312.9	1.50576e-18	1.61521e-19	0	0	2.66025e-16	2.82891e-17	0	0	HexNAc(2)Hex(7)	1	281	1			LNCSVPGDSHFYFNILQAVTDVIR_HexNAc(2)Hex(7)	DKO3	Yes	Q9H2E6_No	Q9H2E6_HexNAc(2)Hex(7)
VYCNLSAAHTFEDLKNEIKNPEIR	[R].VYcnLSAAHTFEDLKNEIKNPEIR.[E]	C3(Carbamidomethyl); N4(HexNAc(2)Hex(9))	Q92626	Peroxidasin homolog OS=Homo sapiens OX=9606 GN=PXDN PE=1 SV=2	2	4	1	0	1	1	1182.77	4728.07	4726.06	424.84	0.50196	0	2.65491e+06	HCD (High Energy Collision Dissociation)	30	MS2	72.9259	200	51.5323	15381	15361	240925_OE_KB_Media_SPPKO1_HILIC.raw	17.82	926.9	621.2	442.6	1.51538e-18	1.63138e-19	0	0	2.67725e-16	2.85772e-17	0	0	HexNAc(2)Hex(9)	0	1175	1			VYCNLSAAHTFEDLKNEIKNPEIR_HexNAc(2)Hex(9)	SPPKO1	Yes	Q92626_No	Q92626_HexNAc(2)Hex(9)
VYCNLSAAHTFEDLKNEIKNPEIR	[R].VYcnLSAAHTFEDLKNEIKNPEIR.[E]	C3(Carbamidomethyl); N4(HexNAc(2)Hex(9))	Q92626	Peroxidasin homolog OS=Homo sapiens OX=9606 GN=PXDN PE=1 SV=2	2	4	1	0	1	1	1182.77	4728.07	4726.06	424.84	0.50196	0	4.75549e+06	HCD (High Energy Collision Dissociation)	30	MS2	65.0416	78.849	51.6456	15646	15622	240925_OE_KB_Media_SPPL3KO2_HILIC.raw	17.82	929.6	621.3	492.2	1.51538e-18	1.63859e-19	0	0	2.67725e-16	2.87057e-17	0	0	HexNAc(2)Hex(9)	0	1175	1	1.87026e+06	51.62	VYCNLSAAHTFEDLKNEIKNPEIR_HexNAc(2)Hex(9)	SPPL3KO2	Yes	Q92626_No	Q92626_HexNAc(2)Hex(9)
VYCNLSAAHTFEDLKNEIKNPEIR	[R].VYcnLSAAHTFEDLKNEIKNPEIR.[E]	C3(Carbamidomethyl); N4(HexNAc(2)Hex(9))	Q92626	Peroxidasin homolog OS=Homo sapiens OX=9606 GN=PXDN PE=1 SV=2	2	4	1	0	1	1	1182.27	4726.07	4726.06	3.31	0.00391	0	666208	HCD (High Energy Collision Dissociation)	30	MS2	33.5687	200	51.608	15710	15684	240925_OE_KB_Media_WT1_HILIC.raw	17.82	931.7	667	491.7	1.51538e-18	1.64039e-19	0	0	2.67725e-16	2.87378e-17	0	0	HexNAc(2)Hex(9)	0	1175	1	2.40159e+06	51.58	VYCNLSAAHTFEDLKNEIKNPEIR_HexNAc(2)Hex(9)	WT1	Yes	Q92626_No	Q92626_HexNAc(2)Hex(9)
VYCNLSAAHTFEDLKNEIKNPEIR	[R].VYcnLSAAHTFEDLKNEIKNPEIR.[E]	C3(Carbamidomethyl); N4(HexNAc(2)Hex(9))	Q92626	Peroxidasin homolog OS=Homo sapiens OX=9606 GN=PXDN PE=1 SV=2	2	4	1	0	1	1	1182.27	4726.05	4726.06	-2.58	-0.00305	0	379493	HCD (High Energy Collision Dissociation)	30	MS2	58.0106	200	51.4999	15431	15401	240925_OE_KB_Media_SPPKO3_HILIC.raw	17.82	903.2	649.3	470.8	1.51538e-18	1.63499e-19	0	0	2.67725e-16	2.86414e-17	0	0	HexNAc(2)Hex(9)	0	1175	1			VYCNLSAAHTFEDLKNEIKNPEIR_HexNAc(2)Hex(9)	SPPKO3	Yes	Q92626_No	Q92626_HexNAc(2)Hex(9)
LNCSVPGDSHFYFNILQAVTDVIR	[R].LncSVPGDSHFYFNILQAVTDVIR.[I]	N2(HexNAc(2)Hex(8)); C3(Carbamidomethyl)	Q9H2E6	Semaphorin-6A OS=Homo sapiens OX=9606 GN=SEMA6A PE=1 SV=3	0	4	1	0	1	1	1117.75	4467.98	4467.95	5.99	0.00669	0	360116	HCD (High Energy Collision Dissociation)	30	MS2	83.6096	200	87.7462	26658	26637	240925_OE_KB_Media_SPPKO1_HILIC.raw	17.82	854.5	572.6	318.1	1.52895e-18	1.65853e-19	0	0	2.70123e-16	2.90611e-17	0	0	HexNAc(2)Hex(8)	0	281	1	1.01232e+06	87.71	LNCSVPGDSHFYFNILQAVTDVIR_HexNAc(2)Hex(8)	SPPKO1	Yes	Q9H2E6_No	Q9H2E6_HexNAc(2)Hex(8)
LNCSVPGDSHFYFNILQAVTDVIR	[R].LncSVPGDSHFYFNILQAVTDVIR.[I]	N2(HexNAc(2)Hex(8)); C3(Carbamidomethyl)	Q9H2E6	Semaphorin-6A OS=Homo sapiens OX=9606 GN=SEMA6A PE=1 SV=3	0	4	1	0	1	1	1118.25	4469.98	4467.95	453.51	0.50656	0	1.19746e+06	HCD (High Energy Collision Dissociation)	30	MS2	75.0677	200	87.7427	26626	26607	240925_OE_KB_Media_DKO3_HILIC.raw	17.82	869.1	610.9	235.5	1.52895e-18	1.65309e-19	0	0	2.70123e-16	2.8964e-17	0	0	HexNAc(2)Hex(8)	0	281	1			LNCSVPGDSHFYFNILQAVTDVIR_HexNAc(2)Hex(8)	DKO3	Yes	Q9H2E6_No	Q9H2E6_HexNAc(2)Hex(8)
IYSNHSALESLALIPLQAPLK	[R].IYSnHSALESLALIPLQAPLK.[T]	N4(HexNAc(4)Hex(4)Fuc(1)NeuAc(1))	P55058	Phospholipid transfer protein OS=Homo sapiens OX=9606 GN=PLTP PE=1 SV=1	0	2	1	0	1	1	1045.5	2090	4175.96	-499517	-1042.98	0	700939	HCD (High Energy Collision Dissociation)	30	MS2	30.2501	200	67.7801	20784	20755	240925_OE_KB_Media_SPPL3KO2_HILIC.raw	17.82	886.4	689.6	689.6	1.52895e-18	1.67122e-19	0	0	2.70123e-16	2.92872e-17	0	0	HexNAc(4)Hex(4)Fuc(1)NeuAc(1)	0	395	1			IYSNHSALESLALIPLQAPLK_HexNAc(4)Hex(4)Fuc(1)NeuAc(1)	SPPL3KO2	Yes	P55058_Yes	P55058_HexNAc(4)Hex(4)Fuc(1)NeuAc(1)
FGHSAVLHNSTMYVFGGFNSLLLSDILVFTSEQCDAHR	[R].FGHSAVLHnSTMYVFGGFNSLLLSDILVFTSEQcDAHR.[S]	N9(HexNAc(6)Hex(7)); C34(Carbamidomethyl)	O75882	Attractin OS=Homo sapiens OX=9606 GN=ATRN PE=1 SV=2	0	5	1	0	1	1	1326.19	6626.92	6622.89	607.08	0.80413	0	1.34133e+06	HCD (High Energy Collision Dissociation)	30	MS2	76.8628	105.796	85.082	25953	25933	240925_OE_KB_Media_SPPL3KO2_HILIC.raw	17.81	893.4	792.4	188.8	1.55191e-18	1.70941e-19	0	0	2.74179e-16	2.99677e-17	0	0	HexNAc(6)Hex(7)	0	615	1			FGHSAVLHNSTMYVFGGFNSLLLSDILVFTSEQCDAHR_HexNAc(6)Hex(7)	SPPL3KO2	Yes	O75882_No	O75882_HexNAc(6)Hex(7)
FGHSAVLHNSTMYVFGGFNSLLLSDILVFTSEQCDAHR	[R].FGHSAVLHnSTMYVFGGFNSLLLSDILVFTSEQcDAHR.[S]	N9(HexNAc(5)Hex(6)); C34(Carbamidomethyl)	O75882	Attractin OS=Homo sapiens OX=9606 GN=ATRN PE=1 SV=2	0	5	1	0	1	1	1253.16	6261.78	6257.76	642.17	0.80371	0	2.6523e+06	HCD (High Energy Collision Dissociation)	30	MS2	75.2218	156.005	85.3734	25837	25820	240925_OE_KB_Media_DKO1_HILIC.raw	17.81	874	769.6	224.2	1.55191e-18	1.70025e-19	0	0	2.74179e-16	2.98044e-17	0	0	HexNAc(5)Hex(6)	0	615	1			FGHSAVLHNSTMYVFGGFNSLLLSDILVFTSEQCDAHR_HexNAc(5)Hex(6)	DKO1	Yes	O75882_No	O75882_HexNAc(5)Hex(6)
CGLVPVLAENYNKSDNCEDTPEAGYFAVAVVK	[K].cGLVPVLAENYnKSDNcEDTPEAGYFAVAVVK.[K]	C1(Carbamidomethyl); N12(HexNAc(4)Hex(5)NeuAc(1)); C17(Carbamidomethyl)	P02787	Serotransferrin OS=Homo sapiens OX=9606 GN=TF PE=1 SV=4	1	3	1	0	1	1	1815.13	5443.38	5443.34	6.74	0.01222	0	687085	HCD (High Energy Collision Dissociation)	30	MS2	14.0922	76.237	64.7898	19486	19468	240925_OE_KB_Media_SPPKO1_HILIC.raw	17.8	860.2	617.8	137.7	1.58236e-18	1.72422e-19	0	0	2.79558e-16	3.02316e-17	0	0	HexNAc(4)Hex(5)NeuAc(1)	0	421	1	16661548	64.34	CGLVPVLAENYNKSDNCEDTPEAGYFAVAVVK_HexNAc(4)Hex(5)NeuAc(1)	SPPKO1	Yes	P02787_No	P02787_HexNAc(4)Hex(5)NeuAc(1)
VTELQLTSSELDFQPQQELMLQITNASLGLR	[K].VTELQLTSSELDFQPQQELMLQITnASLGLR.[F]	N25(HexNAc(5)Hex(6)Fuc(1)NeuAc(1))	P55058	Phospholipid transfer protein OS=Homo sapiens OX=9606 GN=PLTP PE=1 SV=1	0	4	1	0	1	1	1483.43	5930.71	5927.68	510.88	0.75708	0	1.62071e+06	HCD (High Energy Collision Dissociation)	30	MS2	74.9511	176.683	83.492	25654	25638	240925_OE_KB_Media_WT2_HILIC.raw	17.76	874.1	682.6	292.2	1.71943e-18	1.84274e-19	0	0	3.03774e-16	3.21332e-17	0	0	HexNAc(5)Hex(6)Fuc(1)NeuAc(1)	-1	70	1			VTELQLTSSELDFQPQQELMLQITNASLGLR_HexNAc(5)Hex(6)Fuc(1)NeuAc(1)	WT2	Yes	P55058_Yes	P55058_HexNAc(5)Hex(6)Fuc(1)NeuAc(1)
VTELQLTSSELDFQPQQELMLQITNASLGLR	[K].VTELQLTSSELDFQPQQELMLQITnASLGLR.[F]	N25(HexNAc(5)Hex(6)Fuc(1)NeuAc(1))	P55058	Phospholipid transfer protein OS=Homo sapiens OX=9606 GN=PLTP PE=1 SV=1	0	4	1	0	1	1	1482.93	5928.69	5927.68	171.58	0.25427	0	1.21253e+06	HCD (High Energy Collision Dissociation)	30	MS2	34.3754	142.459	83.765	25592	25575	240925_OE_KB_Media_WT1_HILIC.raw	17.76	862.2	638.3	302.3	1.71943e-18	1.84072e-19	0	0	3.03774e-16	3.20972e-17	0	0	HexNAc(5)Hex(6)Fuc(1)NeuAc(1)	-1	70	1	1.63044e+06	83.75	VTELQLTSSELDFQPQQELMLQITNASLGLR_HexNAc(5)Hex(6)Fuc(1)NeuAc(1)	WT1	Yes	P55058_Yes	P55058_HexNAc(5)Hex(6)Fuc(1)NeuAc(1)
DHKNPVIFGLFNTTSNIFR	[R].DHKNPVIFGLFnTTSNIFR.[G]	N12(HexNAc(2)Hex(8))	O15041	Semaphorin-3E OS=Homo sapiens OX=9606 GN=SEMA3E PE=1 SV=1	1	4	1	0	1	1	981.442	3922.75	3922.74	2.39	0.00234	0	1.38977e+06	HCD (High Energy Collision Dissociation)	30	MS2	0	101.686	66.2516	20382	20360	240925_OE_KB_Media_SPPL3KO1_HILIC.raw	17.76	879.3	614.2	614.2	1.74628e-18	1.87333e-19	0	0	3.08518e-16	3.26791e-17	0	0	HexNAc(2)Hex(8)	0	319	1	1.58431e+06	66.2	DHKNPVIFGLFNTTSNIFR_HexNAc(2)Hex(8)	SPPL3KO1		O15041_No	O15041_HexNAc(2)Hex(8)
CGLVPVLAENYNKSDNCEDTPEAGYFAVAVVK	[K].cGLVPVLAENYnKSDNcEDTPEAGYFAVAVVK.[K]	C1(Carbamidomethyl); N12(HexNAc(4)Hex(5)NeuAc(1)); C17(Carbamidomethyl)	P02787	Serotransferrin OS=Homo sapiens OX=9606 GN=TF PE=1 SV=4	1	5	1	0	1	1	1090.28	5447.36	5443.34	738.03	0.80347	0	791544	HCD (High Energy Collision Dissociation)	30	MS2	66.9838	200	65.2708	19445	19417	240925_OE_KB_Media_DKO2_HILIC.raw	17.76	942.4	669.2	669.2	1.75027e-18	1.88968e-19	0	0	3.09224e-16	3.29708e-17	0	0	HexNAc(4)Hex(5)NeuAc(1)	-1	421	1			CGLVPVLAENYNKSDNCEDTPEAGYFAVAVVK_HexNAc(4)Hex(5)NeuAc(1)	DKO2	Yes	P02787_No	P02787_HexNAc(4)Hex(5)NeuAc(1)
CGLVPVLAENYNKSDNCEDTPEAGYFAVAVVK	[K].cGLVPVLAENYnKSDNcEDTPEAGYFAVAVVK.[K]	C1(Carbamidomethyl); N12(HexNAc(4)Hex(5)NeuAc(2)); C17(Carbamidomethyl)	P02787	Serotransferrin OS=Homo sapiens OX=9606 GN=TF PE=1 SV=4	1	4	1	0	1	1	1435.12	5737.45	5734.43	525.69	0.75364	0	1.50674e+06	HCD (High Energy Collision Dissociation)	30	MS2	68.9508	200	66.0708	19888	19867	240925_OE_KB_Media_SPPKO1_HILIC.raw	17.74	863.9	551.5	551.5	1.80431e-18	2.03238e-19	0	0	3.1877e-16	3.55165e-17	0	0	HexNAc(4)Hex(5)NeuAc(2)	-1	421	1			CGLVPVLAENYNKSDNCEDTPEAGYFAVAVVK_HexNAc(4)Hex(5)NeuAc(2)	SPPKO1	Yes	P02787_No	P02787_HexNAc(4)Hex(5)NeuAc(2)
VTELQLTSSELDFQPQQELMLQITNASLGLR	[K].VTELQLTSSELDFQPQQELMLQITnASLGLR.[F]	N25(HexNAc(4)Hex(5)Fuc(1)NeuAc(1))	P55058	Phospholipid transfer protein OS=Homo sapiens OX=9606 GN=PLTP PE=1 SV=1	0	4	1	0	1	1	1391.64	5563.56	5562.54	181.86	0.2529	0	4173432	HCD (High Energy Collision Dissociation)	30	MS2	74.2174	47.982	84.1334	25482	25466	240925_OE_KB_Media_SPPKO1_HILIC.raw	17.74	884.6	724.8	724.8	1.82869e-18	2.04288e-19	0	0	3.23078e-16	3.57036e-17	0	0	HexNAc(4)Hex(5)Fuc(1)NeuAc(1)	0	70	1			VTELQLTSSELDFQPQQELMLQITNASLGLR_HexNAc(4)Hex(5)Fuc(1)NeuAc(1)	SPPKO1	Yes	P55058_Yes	P55058_HexNAc(4)Hex(5)Fuc(1)NeuAc(1)
[truncated: 46,850 more rows]
[truncated: 9 more columns]

## Sheet: Table S2
Supplementary Table S2 MS/MS evidences for core-fucosylation using Glycodecipher
[truncated: 5,212 more rows]

## Sheet: Table S3
Supplementary Table S3 Quantitative Proteome profiles of secreted fraction from HEK293 WT, SPP KO, SPPL3 KO and DKO cells.
[truncated: 2,095 more rows]
